# Supplementary material for: Comparative Transcriptional Analysis of Pulmonary Arterial Hypertension Associated With Three Different Diseases
Source: Front Cell Dev Biol. 2021 Jul 15;9:672159. doi: 10.3389/fcell.2021.672159 (PMC8319719; doi:10.3389/fcell.2021.672159)
Supplement: Supplementary Table 1 — Primer sequences for ten candidate genes. [file Table_1.XLSX]

## Sheet: Sheet1
Table S1 Primer sequence for ten candidate genes
Genes	Forward primers	Reverse primers	Reference
CUL1	TTGCAAAGGGCCCTACGTT	CGTTGTTCCTCAAGCAGACG	DOI：10.1096/fj.201801681R
CUL2	GAATGCTCCGAGAAATC	CCCCATGGATTACTTTCTGG	DOI：10.1155/2020/9238970
CUL3	GCCATGGTGATGATTAGAGACA	CCGTACCAACTTGATCTCGAAAA	DOI：10.1095/biolreprod.105.045484
CDC5L	CAAGAGGGCTGCAAAGATGG	CGTAACTCCAAGTGAGCCTGT	DOI：10.18632/oncotarget.23107
DHX15	CGCATCATTGCCAAACTTC	AAGGCCATTATCGAACCAAC	DOI: 10.21203/rs.3.rs-19743/v1
EIF2AK2	AATGCCGCAGCCAAATTAGC	AGGCCTATGTAATTCCCCATGG	DOI：10.1038/s41467-018-06446-0
TOPBP1	AAGAGTTTCCTTGTTTTGGG	CATGCCTTTCTTTGCATTGG	DOI：10.1128/MCB.01140-08
DLL4	TTCCAGGCAACCTTCTCCGA	ACTGCCGCTATTCTTGTCCC	DOI: 10.1016/j.celrep.2016.11.017
EGFL7	GTAGGGCTCTGCCGGGA	TCAAGTCTCAGCTTTATTATGACAAAGA	DOI: 10.1002/dvdy.20063
ACE	CCACTATGGGTCCGAGTACATCAA	AGGGCGCCACCAAATCATAG	DOI: 10.1093/biolre/ioy158
