# Supplementary material for: Comparative Transcriptional Analysis of Pulmonary Arterial Hypertension Associated With Three Different Diseases
Source: Front Cell Dev Biol. 2021 Jul 15;9:672159. doi: 10.3389/fcell.2021.672159 (PMC8319719; doi:10.3389/fcell.2021.672159)
Supplement: Supplementary Table 2 — DEGs detected from CHD-PAH, CTD-PAH and IPAH. [file Table_2.XLSX]

## Sheet: CDEG
Table S2A 1442 CDEGs detected from CHD-PAH, CTD-PAH and IPAH
Gene	Up	Down	CHD-BH	CTD-BH	IPAH-BH	Type
ILF3-AS1	0	3	0.000602	0.000308	0.000133	lncRNA
ZNF667-AS1	0	3	0.00131	0.00303	5.68e-05	lncRNA
C5orf56	0	3	0.000722	0.000896	4.06e-05	lncRNA
LOC100132686	3	0	0.00315	0.00327	0.000173	lncRNA
JPX	3	0	0.00229	6.34e-05	0.00027	lncRNA
MIR32	3	0	0.00119	0.00747	0.00263	miRNA
PKIG	0	3	0.00349	0.000417	0.00125	protein-coding
IL32	0	3	0.00227	0.000195	0.00256	protein-coding
LRP10	0	3	0.00203	0.00256	0.00109	protein-coding
MFSD5	0	3	0.00411	0.00573	0.000296	protein-coding
SH2D3C	0	3	0.000511	0.000318	0.000144	protein-coding
CTSF	0	3	0.0032	0.00924	0.000262	protein-coding
PSENEN	0	3	0.00229	0.00213	0.000216	protein-coding
CCDC115	0	3	0.000521	0.000306	2.31e-05	protein-coding
JUND	0	3	0.00805	0.000397	0.0041	protein-coding
FAM188B	0	3	0.00651	0.00104	0.00196	protein-coding
FAM69B	0	3	0.00321	0.00118	0.000578	protein-coding
COX5B	0	3	0.00399	0.0038	0.000104	protein-coding
HIST1H2AC	0	3	0.00833	0.00212	0.000104	protein-coding
TRAPPC6A	0	3	0.0033	0.00101	0.000362	protein-coding
AGRN	0	3	0.00229	0.000587	0.000443	protein-coding
TMEM205	0	3	0.00495	0.00739	0.00121	protein-coding
PLSCR3	0	3	0.00747	0.00923	0.00121	protein-coding
WFS1	0	3	0.000449	0.000238	4.26e-05	protein-coding
COX7A1	0	3	0.000521	0.00291	9.51e-05	protein-coding
TNNC1	0	3	0.00116	0.00183	6.05e-05	protein-coding
PPP1R14A	0	3	0.00165	0.00104	0.00107	protein-coding
RHBDD2	0	3	0.0025	0.00183	0.000682	protein-coding
SPOCK2	0	3	0.000554	0.000155	0.000115	protein-coding
TMEM258	0	3	0.003	0.00259	0.000109	protein-coding
TUBG2	0	3	0.00626	0.000545	0.000156	protein-coding
PTRHD1	0	3	0.00429	0.00345	0.000139	protein-coding
LBH	0	3	0.00394	0.00031	0.00024	protein-coding
C1orf198	0	3	0.00178	0.000251	0.000158	protein-coding
EMD	0	3	0.00405	0.000328	0.000881	protein-coding
GSTP1	0	3	0.00095	0.00196	6.93e-05	protein-coding
HIF3A	0	3	0.000713	0.00159	0.00546	protein-coding
LAMTOR1	0	3	0.00358	0.00639	0.000115	protein-coding
DCTN3	0	3	0.00373	0.00538	0.000293	protein-coding
LTBP2	0	3	0.00475	0.00122	0.000521	protein-coding
MANBAL	0	3	0.00452	0.00721	0.000139	protein-coding
PTMS	0	3	0.00122	0.00014	0.000158	protein-coding
SELM	0	3	0.00222	0.00785	0.000198	protein-coding
TRIB2	0	3	0.00122	0.00332	0.00082	protein-coding
ARMC7	0	3	0.0032	0.00129	0.00129	protein-coding
DLL4	0	3	5.18e-05	0.000112	0.000121	protein-coding
PRKCDBP	0	3	0.00428	0.00606	0.000157	protein-coding
TRMT112	0	3	0.000602	0.00134	3.17e-05	protein-coding
RAMP3	0	3	0.00497	0.00214	0.00297	protein-coding
NDUFA3	0	3	0.00157	0.00186	0.000122	protein-coding
KLK11	0	3	0.00104	0.000637	0.000109	protein-coding
ICAM2	0	3	0.000318	6.85e-05	3.33e-05	protein-coding
PCBP4	0	3	0.00727	0.00837	0.00143	protein-coding
DEXI	0	3	0.00149	0.00481	0.00014	protein-coding
HES1	0	3	0.00187	0.00488	0.00392	protein-coding
WBP1	0	3	0.00732	0.00153	0.000555	protein-coding
MFAP4	0	3	0.000993	0.000726	0.00053	protein-coding
ST6GALNAC6	0	3	0.000257	0.00037	3.52e-05	protein-coding
CDC34	0	3	0.00129	0.00468	0.000683	protein-coding
FGFR4	0	3	0.00118	0.000102	0.000302	protein-coding
TMEM109	0	3	0.000846	0.00228	0.000103	protein-coding
SEMA5A	0	3	0.00506	0.000435	0.00283	protein-coding
CLIC3	0	3	0.00988	0.00665	0.000711	protein-coding
MRPL11	0	3	0.000327	0.000112	2.29e-05	protein-coding
PRR5L	0	3	0.0047	0.00963	5.95e-05	protein-coding
NME3	0	3	0.0045	0.00336	0.000708	protein-coding
MRPL43	0	3	0.00346	0.00326	0.000106	protein-coding
C10orf10	0	3	0.00174	0.000449	0.000357	protein-coding
C17orf49	0	3	0.00715	0.00372	0.000531	protein-coding
ATP6V0B	0	3	0.00334	0.00818	0.000192	protein-coding
PDGFB	0	3	0.00639	0.00377	0.00147	protein-coding
MKNK2	0	3	0.000773	0.00198	0.00217	protein-coding
TSPAN7	0	3	0.00086	0.00469	0.00135	protein-coding
GPM6A	0	3	0.00514	0.000365	0.000682	protein-coding
GPRIN2	0	3	0.00341	0.0019	0.000247	protein-coding
SMARCD2	0	3	0.00219	0.00228	0.000249	protein-coding
CRIP2	0	3	0.000521	0.000238	5.19e-05	protein-coding
GGTLC1	0	3	0.00119	0.000839	0.000685	protein-coding
ST6GALNAC2	0	3	0.00225	0.000453	0.00134	protein-coding
SDC1	0	3	0.00964	0.00649	0.000649	protein-coding
PHF1	0	3	0.00267	0.000815	0.00326	protein-coding
INMT	0	3	0.00556	0.00371	0.0049	protein-coding
CST6	0	3	0.00186	0.000873	0.000337	protein-coding
CARHSP1	0	3	0.00174	0.000498	0.000161	protein-coding
FOXF1	0	3	0.0066	0.000457	0.00169	protein-coding
MFSD10	0	3	0.00238	0.00173	0.000633	protein-coding
GAS6	0	3	0.000252	0.000301	5.89e-05	protein-coding
TIMM17B	0	3	0.00711	0.00284	0.00171	protein-coding
SOX17	0	3	0.00343	0.00904	0.000294	protein-coding
EFCC1	0	3	0.00175	0.000281	0.000178	protein-coding
PIN1	0	3	0.00137	0.00102	6.93e-05	protein-coding
GDF10	0	3	0.000725	0.000149	0.000211	protein-coding
DAG1	0	3	0.00228	0.000651	0.000266	protein-coding
NR1H2	0	3	0.00315	0.00348	0.00132	protein-coding
BLOC1S1	0	3	0.00181	0.00129	6.26e-05	protein-coding
FAM174A	0	3	0.00851	0.00374	0.000793	protein-coding
CNPPD1	0	3	0.00187	0.00279	0.000317	protein-coding
CLEC3B	0	3	0.000318	0.001	0.000101	protein-coding
TSPAN4	0	3	0.0049	0.00555	0.000245	protein-coding
SPINT2	0	3	0.000812	0.000646	0.000184	protein-coding
ARL2	0	3	0.000647	0.000329	5.97e-05	protein-coding
CYSTM1	0	3	0.00205	0.000292	0.000304	protein-coding
SLC22A17	0	3	0.00183	0.00314	0.000364	protein-coding
ATRAID	0	3	0.0031	0.00241	0.000121	protein-coding
GPER1	0	3	0.00234	0.00124	0.000212	protein-coding
MGAT3	0	3	0.00289	0.000637	0.000468	protein-coding
PIGQ	0	3	0.00506	0.00374	0.000853	protein-coding
WFDC1	0	3	0.00758	0.00123	0.000696	protein-coding
SMAD7	0	3	0.00875	0.00217	0.00238	protein-coding
FXYD6	0	3	0.00336	0.000576	0.00142	protein-coding
SCN4B	0	3	0.000896	0.00047	4.49e-05	protein-coding
TMEM53	0	3	0.00591	0.000584	0.000389	protein-coding
ADRB1	0	3	0.0045	0.000515	0.00388	protein-coding
RNF167	0	3	0.00966	0.000991	0.000181	protein-coding
TNFSF13	0	3	0.00243	0.00139	0.00024	protein-coding
RAB1B	0	3	0.00131	0.000251	0.000261	protein-coding
MYRF	0	3	0.00285	0.000215	0.000992	protein-coding
CCM2L	0	3	0.0051	0.00639	0.00119	protein-coding
HEY2	0	3	0.00546	0.00651	0.000995	protein-coding
HIGD1B	0	3	0.000672	0.000142	3.75e-05	protein-coding
S100A4	0	3	0.00089	0.00169	6.13e-05	protein-coding
PLLP	0	3	0.00546	0.000382	0.00818	protein-coding
FAXDC2	0	3	0.0026	0.000294	0.000266	protein-coding
SCARB1	0	3	0.00415	0.00776	0.000244	protein-coding
GDPD3	0	3	0.00193	0.000581	0.000139	protein-coding
HEY1	0	3	0.000935	0.00258	0.000478	protein-coding
THAP7	0	3	0.00321	0.00214	0.000404	protein-coding
GATA2	0	3	0.00482	0.00428	0.00266	protein-coding
SERTM1	0	3	0.00976	0.00183	0.000146	protein-coding
PSMB9	0	3	0.00413	0.00526	0.000357	protein-coding
SSH3	0	3	0.00498	0.000889	0.00083	protein-coding
FXYD3	0	3	0.00588	0.000591	9.05e-05	protein-coding
LGR5	0	3	0.000533	0.00627	0.00424	protein-coding
AOC3	0	3	0.000779	0.000904	0.000273	protein-coding
AGER	0	3	0.000389	0.000115	0.000387	protein-coding
FAM127A	0	3	0.00169	0.0017	0.000182	protein-coding
ST8SIA6	0	3	0.000642	0.000435	5.4e-05	protein-coding
TIE1	0	3	0.000387	0.000365	0.000154	protein-coding
ATP6V1F	0	3	0.00821	0.00198	0.00081	protein-coding
CLDN5	0	3	0.000334	0.000641	0.0029	protein-coding
COX4I2	0	3	0.00518	0.000755	0.000215	protein-coding
LPAR3	0	3	0.00139	0.00215	0.00493	protein-coding
CERS4	0	3	0.00628	0.00204	0.0014	protein-coding
NOS1	0	3	0.00861	0.0094	0.00488	protein-coding
LRP4	0	3	0.00242	0.000453	0.00358	protein-coding
FIBIN	0	3	0.00202	0.000746	0.00533	protein-coding
RARRES2	0	3	0.000521	0.000534	4.42e-05	protein-coding
WBP2	0	3	0.0024	0.00237	0.0012	protein-coding
MFNG	0	3	0.00532	0.00488	0.000869	protein-coding
CLN3	0	3	0.00617	0.00177	0.000561	protein-coding
RABAC1	0	3	0.00276	0.00282	0.000679	protein-coding
CD82	0	3	0.000501	0.000298	0.000867	protein-coding
GPR108	0	3	0.00561	0.00383	0.000548	protein-coding
PPP1R11	0	3	0.00571	0.00214	0.000272	protein-coding
SLC9A3R2	0	3	0.00641	0.0015	0.00416	protein-coding
UNC13D	0	3	0.00277	0.00558	0.000625	protein-coding
RAMP2	0	3	0.00158	0.000646	0.000143	protein-coding
CASKIN2	0	3	0.00167	0.00107	0.00111	protein-coding
LRRC32	0	3	0.00487	0.000703	0.00148	protein-coding
PKN1	0	3	0.00314	0.00433	0.000427	protein-coding
PPT2	0	3	0.00638	0.00767	0.00182	protein-coding
SOX7	0	3	0.00626	0.00026	0.000121	protein-coding
MS4A15	0	3	0.00899	0.000988	0.00339	protein-coding
GRAMD2	0	3	0.00411	0.000282	6.13e-05	protein-coding
LTBP4	0	3	6.19e-05	0.00488	4.26e-05	protein-coding
ALDH3B1	0	3	0.00984	0.00104	0.00109	protein-coding
HIGD2A	0	3	0.00287	0.00349	0.000158	protein-coding
SLC39A13	0	3	0.00145	0.000265	0.000952	protein-coding
CHTF8	0	3	0.00173	0.00304	0.000239	protein-coding
NKG7	0	3	0.00844	0.00378	0.00591	protein-coding
PRDX5	0	3	0.00203	0.00115	0.000189	protein-coding
CST7	0	3	0.00744	0.00573	0.00107	protein-coding
GSTM5	0	3	0.00625	0.00363	0.000316	protein-coding
FLYWCH2	0	3	0.00802	0.00488	0.000533	protein-coding
DNAL4	0	3	0.00212	0.00116	0.000172	protein-coding
ZBTB4	0	3	0.00189	0.00146	0.00124	protein-coding
BCAM	0	3	0.00948	0.00328	0.00579	protein-coding
TMEM178A	0	3	0.0044	0.00149	0.000322	protein-coding
ODF3B	0	3	0.000712	0.000435	0.000207	protein-coding
FAM167A	0	3	0.000521	0.00014	0.000121	protein-coding
VPS28	0	3	0.00406	0.00738	0.000472	protein-coding
ARF5	0	3	0.000839	0.000303	4.61e-05	protein-coding
WNT7A	0	3	0.00277	0.000481	0.000495	protein-coding
NMUR1	0	3	0.00744	0.00711	0.000856	protein-coding
VSIG2	0	3	0.00209	0.000182	0.000246	protein-coding
AES	0	3	0.000923	0.00079	0.000102	protein-coding
CPAMD8	0	3	0.00256	0.000614	0.000727	protein-coding
TMEM204	0	3	0.0024	0.000643	0.00204	protein-coding
CBX7	0	3	0.00173	0.00325	0.00072	protein-coding
HINT2	0	3	0.00198	0.00946	0.000163	protein-coding
RHOG	0	3	0.00726	0.00845	0.00111	protein-coding
HIST1H2BC	0	3	0.00524	0.00456	0.000417	protein-coding
MMP28	0	3	0.00738	0.00615	0.00111	protein-coding
SEMA3B	0	3	0.0018	0.000576	0.000185	protein-coding
EHD3	0	3	0.00907	0.00435	0.00358	protein-coding
IFI27	0	3	0.002	0.000195	8.75e-05	protein-coding
NXN	0	3	0.000434	0.000117	7.53e-05	protein-coding
SLC15A3	0	3	0.00369	0.00249	0.000276	protein-coding
H1FX	0	3	0.00365	0.00707	0.000993	protein-coding
KANK3	0	3	0.00435	0.00366	0.00105	protein-coding
ADIRF	0	3	0.000576	0.0057	3.96e-05	protein-coding
MAPK3	0	3	0.00685	0.0031	0.00145	protein-coding
GPR146	0	3	0.000435	0.000281	2.29e-05	protein-coding
DENND2A	0	3	0.00203	0.00579	0.000236	protein-coding
FAM98C	0	3	0.00399	0.00105	0.000462	protein-coding
CACNG4	0	3	0.000582	9.46e-05	0.000303	protein-coding
RRAS	0	3	0.00311	0.0005	0.000543	protein-coding
ANO1	0	3	0.00257	0.00168	0.000232	protein-coding
STARD10	0	3	0.00814	0.000809	0.0016	protein-coding
PRELP	0	3	0.000327	0.00462	0.000569	protein-coding
GALNT13	0	3	0.00266	0.0034	0.00184	protein-coding
S100A3	0	3	0.00279	0.00268	0.00154	protein-coding
HSPA12B	0	3	0.00202	0.00455	0.000712	protein-coding
ACE	0	3	0.000556	0.000198	4.26e-05	protein-coding
TMEM140	0	3	0.00747	0.00161	0.000189	protein-coding
TSPAN9	0	3	0.00428	0.000668	0.00237	protein-coding
ITGA3	0	3	0.000474	0.000834	9.93e-05	protein-coding
TBX2	0	3	0.0028	0.000318	0.000196	protein-coding
EGFL7	0	3	0.000927	0.00272	0.000186	protein-coding
APH1A	0	3	0.00387	0.0018	0.000362	protein-coding
DOCK6	0	3	0.00629	0.0016	0.00258	protein-coding
CA4	0	3	0.000582	0.000304	0.00394	protein-coding
HIST2H2AC	0	3	0.00184	0.00158	0.000262	protein-coding
MAN1C1	0	3	0.00341	0.00128	0.000156	protein-coding
MAL	0	3	0.00888	0.00222	0.000633	protein-coding
COX8A	0	3	0.00482	0.00523	0.000437	protein-coding
PTRF	0	3	0.00127	0.00942	0.000525	protein-coding
PDLIM2	0	3	0.00512	0.00255	0.00051	protein-coding
RGL2	0	3	0.00274	0.000473	0.000399	protein-coding
CD84	3	0	0.00969	0.00715	0.00674	protein-coding
CNTLN	3	0	0.00313	0.000469	0.000843	protein-coding
SHOC2	3	0	0.000434	0.000252	2.61e-05	protein-coding
FARSB	3	0	0.00347	0.00086	0.00152	protein-coding
PDS5A	3	0	0.00105	0.000912	0.000104	protein-coding
ERBB2IP	3	0	0.000305	0.000536	3.05e-05	protein-coding
NAP1L1	3	0	0.00399	0.00117	0.000585	protein-coding
IQGAP1	3	0	0.00189	0.00237	0.00037	protein-coding
BCCIP	3	0	0.00329	0.000449	0.000343	protein-coding
RIF1	3	0	0.00474	0.000518	0.000272	protein-coding
SLTM	3	0	0.000708	0.000214	3e-05	protein-coding
NCL	3	0	0.00201	0.0002	0.000154	protein-coding
LRRCC1	3	0	0.00106	0.00035	0.000101	protein-coding
MYSM1	3	0	0.00321	0.00131	0.000197	protein-coding
TAF7	3	0	0.00789	0.000936	0.00124	protein-coding
DPP4	3	0	0.00132	0.00032	0.000211	protein-coding
BOD1L1	3	0	0.000913	0.000446	9.24e-05	protein-coding
BCAT1	3	0	0.00173	0.0036	0.00123	protein-coding
ERO1L	3	0	0.00242	0.00395	0.000214	protein-coding
KLHL4	3	0	0.00135	0.000469	0.000682	protein-coding
RNF19A	3	0	0.00209	0.00272	0.00012	protein-coding
ARHGAP21	3	0	0.00288	0.00224	0.00023	protein-coding
DCTN4	3	0	0.00684	0.00611	0.0014	protein-coding
WWP1	3	0	0.00222	0.00322	0.000712	protein-coding
AHCTF1	3	0	0.00174	0.000673	0.000111	protein-coding
UTP23	3	0	0.000876	0.000333	0.000173	protein-coding
AGL	3	0	0.00054	0.00026	0.000286	protein-coding
SMC1A	3	0	0.00606	0.000283	0.000164	protein-coding
KIAA1033	3	0	0.00158	0.0013	0.000508	protein-coding
ZNF267	3	0	0.000712	0.000633	0.00012	protein-coding
ERGIC2	3	0	0.000327	0.000184	7.04e-05	protein-coding
GOLM1	3	0	0.00227	8.73e-05	0.000377	protein-coding
SACS	3	0	0.00266	0.00279	0.000555	protein-coding
USP47	3	0	0.00301	0.00124	0.000139	protein-coding
SEC24D	3	0	0.00221	0.000212	0.000736	protein-coding
FRMD4B	3	0	0.000347	0.00148	0.000161	protein-coding
NFE2L2	3	0	0.00344	0.00196	0.000606	protein-coding
SREK1IP1	3	0	0.000602	0.000403	4.02e-05	protein-coding
MON2	3	0	0.00634	0.00985	0.00125	protein-coding
HDAC2	3	0	0.000742	0.000369	0.00015	protein-coding
PTER	3	0	0.000616	0.00585	0.000139	protein-coding
TANK	3	0	0.000252	0.000236	4.68e-05	protein-coding
YME1L1	3	0	0.00117	0.00027	0.000101	protein-coding
METAP1	3	0	0.00472	0.00544	0.00185	protein-coding
TFEC	3	0	0.000205	0.000968	5.95e-05	protein-coding
SENP6	3	0	0.000846	0.000238	6.1e-05	protein-coding
PPIL4	3	0	0.000501	0.000796	6.29e-05	protein-coding
DHX9	3	0	0.00355	0.000958	0.000217	protein-coding
IPO8	3	0	0.00861	0.00283	0.00314	protein-coding
GGNBP2	3	0	0.000618	0.000155	3.52e-05	protein-coding
ICE1	3	0	0.0026	0.00109	0.000242	protein-coding
RSPO3	3	0	0.00119	0.00798	0.000121	protein-coding
ZNF808	3	0	0.00414	0.00337	0.000633	protein-coding
RSRC1	3	0	0.000347	0.000144	0.000118	protein-coding
SSB	3	0	0.00191	0.000206	0.000255	protein-coding
SRFBP1	3	0	0.000533	0.000104	2.29e-05	protein-coding
SLC7A11	3	0	0.000521	0.00213	7.71e-05	protein-coding
UTRN	3	0	0.00171	0.00203	0.000369	protein-coding
FNIP1	3	0	0.0008	0.00058	7.79e-05	protein-coding
ETFDH	3	0	0.00209	0.000989	0.00184	protein-coding
ZBTB33	3	0	0.00209	0.00487	0.000409	protein-coding
SYNE2	3	0	0.00535	0.0048	0.000444	protein-coding
TNPO1	3	0	0.00222	0.000845	0.000238	protein-coding
RAB1A	3	0	0.000413	0.000131	2.29e-05	protein-coding
BICC1	3	0	0.00194	0.00505	0.00373	protein-coding
SRP54	3	0	0.000576	0.000623	0.000132	protein-coding
ARCN1	3	0	0.00402	0.00279	0.0017	protein-coding
MND1	3	0	0.0024	0.00448	0.00318	protein-coding
DLGAP5	3	0	0.00077	0.00432	0.000245	protein-coding
NCOR1	3	0	0.00674	0.00799	0.00304	protein-coding
CDC5L	3	0	0.000603	0.000294	7.13e-05	protein-coding
SLC10A5	3	0	0.00159	0.00407	4.18e-05	protein-coding
GDI2	3	0	0.0031	0.0012	0.00269	protein-coding
PDE1A	3	0	0.00311	0.000542	0.00695	protein-coding
CADPS2	3	0	0.00206	0.00204	0.00027	protein-coding
FAM175B	3	0	0.00115	0.000822	0.000336	protein-coding
RBM41	3	0	0.000903	0.000419	0.000373	protein-coding
TRIM33	3	0	0.00186	0.00314	0.000139	protein-coding
ACADM	3	0	0.000204	0.000277	3.52e-05	protein-coding
CDC42BPA	3	0	0.000985	0.000903	9.55e-05	protein-coding
KIF21A	3	0	0.00399	0.000226	0.000321	protein-coding
NEDD1	3	0	0.00399	0.000966	0.000855	protein-coding
ACE2	3	0	0.00129	0.000531	0.00018	protein-coding
ANK2	3	0	0.00881	0.00592	0.0046	protein-coding
GOLGA4	3	0	0.000611	0.000233	4.58e-05	protein-coding
TOPBP1	3	0	0.000902	0.000294	0.000104	protein-coding
PTPN2	3	0	0.00565	0.00331	0.00129	protein-coding
SYCP2	3	0	0.000652	0.00163	0.000581	protein-coding
CKAP5	3	0	0.000963	0.000374	0.000543	protein-coding
FAM208B	3	0	0.00493	0.000812	0.000301	protein-coding
ENOX2	3	0	0.00163	0.000968	0.000863	protein-coding
USP1	3	0	0.000582	0.000508	7.53e-05	protein-coding
SUPT16H	3	0	0.00124	0.000195	0.000175	protein-coding
CEP135	3	0	0.000722	0.000294	0.00014	protein-coding
PPP2CA	3	0	0.00229	0.00247	0.000433	protein-coding
RPAP3	3	0	0.000205	0.000107	2.31e-05	protein-coding
NUCB2	3	0	0.00227	6.34e-05	4.61e-05	protein-coding
PTPN13	3	0	0.00105	0.00199	0.000527	protein-coding
RECQL	3	0	0.00237	0.000427	0.00022	protein-coding
RSPRY1	3	0	0.0047	0.00172	0.000389	protein-coding
BRCA2	3	0	0.000312	0.00295	0.000104	protein-coding
PPP2R3C	3	0	0.000205	0.000184	7.41e-05	protein-coding
SYNCRIP	3	0	0.000737	0.0002	3.52e-05	protein-coding
RIOK3	3	0	0.00206	0.000723	9.24e-05	protein-coding
IREB2	3	0	0.00199	0.000653	0.00058	protein-coding
VPS35	3	0	0.00481	0.00343	0.00354	protein-coding
HELZ	3	0	0.00274	0.00323	0.000282	protein-coding
DNAJC10	3	0	0.00107	0.000238	9.55e-05	protein-coding
TAB2	3	0	0.00588	0.00742	0.000725	protein-coding
DNAJC21	3	0	0.000379	0.000195	2.76e-05	protein-coding
RPS6KA3	3	0	0.0031	0.00565	0.000586	protein-coding
INTS12	3	0	0.00272	0.0042	0.000393	protein-coding
ANKRD50	3	0	0.00221	0.000742	0.000385	protein-coding
CLTC	3	0	0.00174	0.000606	0.00024	protein-coding
FAM102B	3	0	0.00185	0.000301	0.00155	protein-coding
ZNF28	3	0	0.000511	0.000281	6.95e-05	protein-coding
STRBP	3	0	0.000906	0.00279	8.76e-05	protein-coding
CEP170	3	0	0.000846	0.000753	0.000113	protein-coding
LIMA1	3	0	0.00675	0.00675	0.00592	protein-coding
ZNF486	3	0	0.00681	0.00615	0.000457	protein-coding
MARCH7	3	0	0.0016	0.00228	0.000151	protein-coding
COG5	3	0	0.0016	0.00255	0.00158	protein-coding
PDGFD	3	0	0.00117	0.00751	0.00267	protein-coding
GNL3	3	0	0.00797	0.000614	0.00103	protein-coding
PHF14	3	0	0.000603	0.000131	0.000279	protein-coding
ZNF614	3	0	0.00305	0.00061	0.000237	protein-coding
THOC2	3	0	0.000888	0.000581	9.05e-05	protein-coding
BBX	3	0	0.00604	0.00208	0.00119	protein-coding
CBWD5	3	0	0.00275	0.00255	0.000677	protein-coding
TOR1AIP2	3	0	0.00747	0.00192	0.000725	protein-coding
BIRC2	3	0	0.00356	0.00422	0.000155	protein-coding
ZNF615	3	0	0.00154	0.00272	0.000104	protein-coding
ZNF507	3	0	0.00314	0.00135	0.00125	protein-coding
CAST	3	0	0.00314	0.00213	0.000313	protein-coding
ASPH	3	0	0.00106	0.000375	0.000258	protein-coding
BCLAF1	3	0	0.00159	0.000808	0.000267	protein-coding
HNRNPU	3	0	0.00451	0.0031	0.000557	protein-coding
PSMD14	3	0	0.00134	0.000837	0.000167	protein-coding
RIOK1	3	0	0.000993	0.000149	6.69e-05	protein-coding
CDKN2AIP	3	0	0.00316	0.00336	0.00354	protein-coding
VPS13A	3	0	0.00296	0.00204	0.00018	protein-coding
DOCK10	3	0	0.00086	0.000976	0.000211	protein-coding
TRIM2	3	0	0.000932	0.00293	0.00076	protein-coding
COIL	3	0	0.0045	0.00256	0.00336	protein-coding
MANEA	3	0	0.00137	0.00221	0.00167	protein-coding
TCP1	3	0	0.00334	0.000553	0.000342	protein-coding
MAP7D3	3	0	0.000327	0.000374	6.94e-05	protein-coding
NOL8	3	0	0.00069	0.000195	0.000139	protein-coding
KIAA1430	3	0	0.000611	0.000251	0.000104	protein-coding
SYF2	3	0	0.00402	0.000365	0.000798	protein-coding
WRN	3	0	0.000285	5.56e-05	2.29e-05	protein-coding
FAM135A	3	0	0.00433	0.00211	0.000136	protein-coding
KIF16B	3	0	0.00106	0.00337	0.000387	protein-coding
CCDC59	3	0	5.18e-05	5.57e-06	2.29e-05	protein-coding
ZNF350	3	0	0.000804	0.000306	2.47e-05	protein-coding
MYOF	3	0	0.00891	0.00276	0.00151	protein-coding
PNPLA8	3	0	0.0011	0.000717	8.04e-05	protein-coding
RASA2	3	0	0.0038	0.00272	0.000516	protein-coding
ATP11C	3	0	0.00277	0.000212	0.00014	protein-coding
MED13	3	0	0.00422	0.00424	0.00015	protein-coding
JMJD1C	3	0	0.0028	0.00416	0.000109	protein-coding
RANBP6	3	0	0.000945	0.000306	6.26e-05	protein-coding
IRAK4	3	0	0.00462	0.000889	0.00179	protein-coding
GEN1	3	0	0.000386	0.000257	3.96e-05	protein-coding
ZNF286A	3	0	0.00279	1.82e-05	0.000181	protein-coding
UGGT2	3	0	0.00484	0.000401	0.000386	protein-coding
MIA3	3	0	0.00187	0.001	0.000242	protein-coding
VPS45	3	0	0.00129	0.00175	0.00144	protein-coding
FAM13B	3	0	0.00057	0.000442	4.62e-05	protein-coding
ZNF322	3	0	0.00604	0.00136	0.00471	protein-coding
CFH	3	0	0.000829	0.00162	0.000168	protein-coding
ERI2	3	0	0.00061	0.00671	0.00023	protein-coding
RASA1	3	0	0.00137	0.00156	0.00118	protein-coding
NUFIP1	3	0	0.00863	0.000473	0.000852	protein-coding
LIG4	3	0	0.0017	0.000495	0.000215	protein-coding
DENND4C	3	0	0.00362	0.00296	0.00067	protein-coding
CLIP1	3	0	0.00299	0.000764	0.000107	protein-coding
NCKAP1	3	0	0.00317	0.000866	0.000115	protein-coding
C12orf5	3	0	0.00206	0.00117	0.000622	protein-coding
ASH1L	3	0	0.00719	0.00869	0.000468	protein-coding
NOP58	3	0	0.00233	0.000404	9.51e-05	protein-coding
LYSMD3	3	0	0.000501	0.000572	5.29e-05	protein-coding
DDX1	3	0	0.00142	0.000323	0.000367	protein-coding
VPS13B	3	0	0.00398	0.00356	0.000827	protein-coding
ARID4A	3	0	0.00174	0.00209	0.000122	protein-coding
TBL1XR1	3	0	0.000846	0.000408	0.000118	protein-coding
MPHOSPH9	3	0	0.00118	0.000278	0.000508	protein-coding
WDHD1	3	0	0.000582	0.00112	0.00189	protein-coding
FAM171B	3	0	0.000434	0.000169	2.47e-05	protein-coding
RAB18	3	0	0.000902	0.000809	8.04e-05	protein-coding
WDR3	3	0	0.00291	0.000195	0.000842	protein-coding
USP8	3	0	0.000252	0.000184	2.29e-05	protein-coding
ESF1	3	0	0.000607	6.34e-05	0.000104	protein-coding
PPP6R3	3	0	0.00268	0.00177	0.000276	protein-coding
ZNF644	3	0	0.000334	0.000298	3.38e-05	protein-coding
HNRNPA2B1	3	0	0.00333	0.00142	0.000212	protein-coding
ERI1	3	0	0.00889	0.00704	0.00241	protein-coding
PAXBP1	3	0	0.00128	0.000809	0.000167	protein-coding
ANP32E	3	0	0.000712	0.000271	2.87e-05	protein-coding
MFN1	3	0	0.00159	0.00168	0.000655	protein-coding
DMXL1	3	0	0.00194	0.00217	0.000239	protein-coding
RB1	3	0	0.000554	0.000403	0.000133	protein-coding
CCT5	3	0	0.00371	0.000518	0.000864	protein-coding
PALB2	3	0	0.00233	0.000288	0.000448	protein-coding
KIAA1551	3	0	0.0094	0.00438	0.000578	protein-coding
ZNHIT6	3	0	0.00484	0.000531	0.00395	protein-coding
DSG2	3	0	0.00168	0.000615	0.000351	protein-coding
TDO2	3	0	0.00121	0.00331	0.00464	protein-coding
DNAJC28	3	0	0.00428	0.00161	9.93e-05	protein-coding
ATP6V1A	3	0	0.00173	0.00566	0.00148	protein-coding
UBR2	3	0	0.00451	0.0035	0.000771	protein-coding
ZNF91	3	0	0.000426	0.000238	2.47e-05	protein-coding
COL4A3BP	3	0	0.00137	0.000727	0.000162	protein-coding
SH3GLB1	3	0	0.0019	0.00034	0.000248	protein-coding
SACM1L	3	0	0.00205	0.00258	0.0019	protein-coding
CCNC	3	0	0.000252	0.000777	2.47e-05	protein-coding
TROVE2	3	0	0.00613	0.00326	0.000893	protein-coding
ZNF92	3	0	0.00117	0.000184	4.18e-05	protein-coding
CEP350	3	0	0.000631	0.000421	4.42e-05	protein-coding
CD163	3	0	0.00166	0.000572	7.72e-05	protein-coding
CEP97	3	0	0.00311	0.000294	0.000177	protein-coding
ARHGAP12	3	0	0.00543	0.00193	0.00029	protein-coding
PTCD3	3	0	0.00404	0.00139	0.00232	protein-coding
TCEA1	3	0	0.000205	6.85e-05	2.29e-05	protein-coding
ALAS2	3	0	0.00347	0.00122	0.00232	protein-coding
ZCCHC6	3	0	0.00312	0.000968	0.000158	protein-coding
RAB11FIP2	3	0	0.000616	0.000373	4.26e-05	protein-coding
LARP1B	3	0	0.000734	0.000184	2.31e-05	protein-coding
GOLGB1	3	0	0.000521	0.000277	2.6e-05	protein-coding
KIF2A	3	0	0.000649	0.000191	6.94e-05	protein-coding
ALMS1	3	0	0.00354	0.00255	0.000308	protein-coding
SOCS4	3	0	0.000902	0.000323	4.96e-05	protein-coding
ATAD2B	3	0	0.000554	0.000421	6.29e-05	protein-coding
DIS3	3	0	0.00197	0.00106	0.00012	protein-coding
GOLGA5	3	0	0.000657	0.00026	0.000116	protein-coding
ZNF470	3	0	0.00743	0.00263	0.00135	protein-coding
EDEM3	3	0	0.00506	0.00489	0.000394	protein-coding
NEMF	3	0	0.000318	5.56e-05	2.29e-05	protein-coding
ECD	3	0	0.00341	0.00182	0.000861	protein-coding
RBAK	3	0	0.00194	0.000418	0.000121	protein-coding
ZNF718	3	0	0.00601	0.00251	0.00081	protein-coding
IFRD1	3	0	0.00818	0.00246	0.000402	protein-coding
TWF1	3	0	0.000257	8.73e-05	2.31e-05	protein-coding
TTC3	3	0	0.000665	0.000332	0.000156	protein-coding
CD2AP	3	0	0.000511	0.00111	6.94e-05	protein-coding
PSMC6	3	0	0.00497	0.000506	0.000315	protein-coding
DDX47	3	0	0.00523	0.00144	0.000927	protein-coding
FBXO11	3	0	0.00329	0.00184	0.000209	protein-coding
IPO7	3	0	0.00137	0.000687	0.000103	protein-coding
CLIC2	3	0	0.00341	0.00382	0.000223	protein-coding
ZNF33A	3	0	0.000343	0.000203	9.42e-05	protein-coding
NDUFS1	3	0	0.0036	0.00162	0.00179	protein-coding
UGGT1	3	0	0.00533	0.000596	0.000733	protein-coding
TAF1B	3	0	0.000631	0.00101	0.000255	protein-coding
STT3B	3	0	0.0032	0.00255	0.000965	protein-coding
PSMD1	3	0	0.00241	0.000319	0.000192	protein-coding
PLCB1	3	0	0.00151	0.00136	0.00496	protein-coding
SEC31A	3	0	0.00265	0.00374	0.000408	protein-coding
MIS18BP1	3	0	0.00057	0.000225	0.000109	protein-coding
TSNAX	3	0	0.000301	0.000549	0.000343	protein-coding
STK38L	3	0	0.000655	0.000281	8.53e-05	protein-coding
TPP2	3	0	0.00229	0.00109	0.000215	protein-coding
ZNF253	3	0	0.0044	0.000374	0.000242	protein-coding
KDM6A	3	0	0.00703	0.00289	0.000546	protein-coding
ADAM10	3	0	0.00149	0.00311	0.000881	protein-coding
SGK3	3	0	0.000673	0.00224	0.000493	protein-coding
ZFYVE16	3	0	0.0008	0.000449	4.89e-05	protein-coding
NPAT	3	0	0.00189	0.000728	0.000216	protein-coding
RIPK2	3	0	0.00888	0.00738	0.0015	protein-coding
LZTFL1	3	0	0.0025	0.00331	0.000411	protein-coding
RSRC2	3	0	0.00158	0.000513	7.98e-05	protein-coding
RAPGEF2	3	0	0.0032	0.00863	0.000712	protein-coding
KIAA0586	3	0	0.00249	0.00159	0.000449	protein-coding
LARP4	3	0	0.00861	0.00272	0.000346	protein-coding
CUL1	3	0	0.00524	0.00422	0.00094	protein-coding
KRR1	3	0	0.000389	0.000149	3.12e-05	protein-coding
HSPH1	3	0	0.00651	0.00391	0.000785	protein-coding
ZNF184	3	0	0.00171	0.00283	0.000678	protein-coding
SUV420H1	3	0	0.00146	0.000969	0.000562	protein-coding
SMC6	3	0	0.000521	0.000155	5.29e-05	protein-coding
ALG11	3	0	0.00956	0.00764	0.00367	protein-coding
ZHX1	3	0	0.000753	0.000796	0.000148	protein-coding
DNAJC2	3	0	0.00146	0.000376	5.59e-05	protein-coding
BZW1	3	0	0.00156	0.000184	8.95e-05	protein-coding
ZEB1	3	0	0.00294	0.00696	0.000339	protein-coding
PRR14L	3	0	0.00588	0.000809	0.000676	protein-coding
SBNO1	3	0	0.000642	7.56e-05	2.47e-05	protein-coding
NRD1	3	0	0.00459	0.000856	0.000548	protein-coding
USPL1	3	0	0.00304	0.000896	0.000102	protein-coding
TMTC3	3	0	0.00244	0.00148	0.000927	protein-coding
PBRM1	3	0	0.000818	0.000598	0.00018	protein-coding
DDX60L	3	0	0.0036	0.00315	0.00251	protein-coding
SLC39A10	3	0	0.00173	0.000531	0.00101	protein-coding
ZC3H13	3	0	0.00032	0.000115	3.96e-05	protein-coding
RACGAP1	3	0	0.00199	0.00603	6.15e-05	protein-coding
MAP9	3	0	0.000656	0.000451	0.000168	protein-coding
LRPPRC	3	0	0.00125	0.000301	0.000206	protein-coding
ADAM9	3	0	0.00289	0.00544	0.000777	protein-coding
KIF15	3	0	0.00214	0.00107	0.00148	protein-coding
IDE	3	0	0.000521	0.000236	7.76e-05	protein-coding
ABCD3	3	0	0.00299	0.00704	0.00271	protein-coding
ZNF675	3	0	0.000582	0.000104	2.82e-05	protein-coding
STIL	3	0	0.000665	0.0014	0.000173	protein-coding
ZNF510	3	0	0.00771	0.00176	0.000428	protein-coding
CEP70	3	0	0.00251	0.00844	0.000535	protein-coding
CAPRIN1	3	0	0.00348	0.00128	0.00161	protein-coding
BROX	3	0	0.000301	0.000195	2.47e-05	protein-coding
GAPT	3	0	0.00103	0.000852	0.00151	protein-coding
TMEM87A	3	0	0.00258	0.00784	0.000419	protein-coding
HIPK3	3	0	0.00885	0.00506	0.000348	protein-coding
SMC5	3	0	0.00194	0.00195	0.000113	protein-coding
CDC40	3	0	0.0021	0.000679	0.0014	protein-coding
WDR75	3	0	0.000533	0.000203	5.95e-05	protein-coding
RABEP1	3	0	0.00102	0.000251	0.000102	protein-coding
ELTD1	3	0	0.00086	6.85e-05	6.94e-05	protein-coding
COPB2	3	0	0.00266	0.000682	0.000493	protein-coding
SWAP70	3	0	0.00444	0.000991	0.000177	protein-coding
TARS	3	0	0.00252	0.000679	0.000377	protein-coding
ZNF799	3	0	0.00112	0.000306	0.000106	protein-coding
PRPF4B	3	0	0.00524	0.00125	0.00054	protein-coding
TDP2	3	0	0.000514	0.000251	0.000213	protein-coding
RBPJ	3	0	0.000581	0.000743	8.68e-05	protein-coding
PHF20L1	3	0	0.00086	0.00047	6.83e-05	protein-coding
DEK	3	0	0.00234	0.000149	0.00015	protein-coding
ZNF431	3	0	0.000722	0.00021	0.000173	protein-coding
WDR36	3	0	0.00245	0.0003	0.000945	protein-coding
ESCO1	3	0	0.000999	0.000281	8.58e-05	protein-coding
GPBP1	3	0	0.00556	0.0012	0.000157	protein-coding
PSTPIP2	3	0	0.0024	0.00168	0.000907	protein-coding
WDR43	3	0	0.00291	0.000397	0.00018	protein-coding
AHI1	3	0	0.00715	0.00471	0.000309	protein-coding
C6orf211	3	0	0.000327	0.00176	0.000353	protein-coding
EIF3A	3	0	0.00128	0.000281	0.000104	protein-coding
SSX2IP	3	0	0.00263	0.000637	0.000438	protein-coding
ZBTB41	3	0	0.00127	0.00157	0.000592	protein-coding
ARHGAP11A	3	0	0.000922	0.000587	0.00154	protein-coding
COPS4	3	0	8.65e-05	0.00014	2.47e-05	protein-coding
ACSL3	3	0	0.00517	0.00517	0.000553	protein-coding
TRIP12	3	0	0.00629	0.0025	0.000543	protein-coding
CWC27	3	0	0.000582	0.000251	0.000157	protein-coding
IGF1	3	0	0.00428	0.000298	0.00909	protein-coding
NUSAP1	3	0	0.00178	0.00212	0.000219	protein-coding
BMS1	3	0	0.00242	0.000545	0.000215	protein-coding
RSL24D1	3	0	0.00387	0.000374	0.00119	protein-coding
XRN1	3	0	0.00275	0.00273	0.000119	protein-coding
ITSN2	3	0	0.00287	0.00375	0.000181	protein-coding
EIF5	3	0	0.00146	0.000489	0.000254	protein-coding
USP34	3	0	0.000754	0.000637	6.05e-05	protein-coding
NF1	3	0	0.00418	0.00555	0.000927	protein-coding
SNW1	3	0	0.00311	0.00104	0.00101	protein-coding
ATAD2	3	0	0.00117	0.0017	3.51e-05	protein-coding
STAM2	3	0	0.000521	0.00134	0.000336	protein-coding
MTDH	3	0	0.000582	0.000125	6.29e-05	protein-coding
MIOS	3	0	0.000511	0.000416	4.26e-05	protein-coding
FAM91A1	3	0	0.0014	0.000968	0.000207	protein-coding
PLEKHA5	3	0	0.00119	0.00629	0.000118	protein-coding
ZNF721	3	0	0.000572	0.000238	3.96e-05	protein-coding
VAMP7	3	0	0.000144	0.000175	2.47e-05	protein-coding
MAP3K7	3	0	0.00171	0.00201	0.000272	protein-coding
EIF2S1	3	0	0.00379	0.000809	0.000271	protein-coding
CTR9	3	0	0.00138	0.000432	0.000351	protein-coding
CRNKL1	3	0	0.00349	0.00168	0.00118	protein-coding
ZNF638	3	0	0.00162	0.00139	0.000206	protein-coding
C11orf57	3	0	0.00209	0.00108	0.000135	protein-coding
VPS54	3	0	0.00174	0.00034	0.000219	protein-coding
U2SURP	3	0	0.00167	0.000396	0.000213	protein-coding
C12orf4	3	0	0.000757	0.000281	0.00018	protein-coding
SYTL2	3	0	0.000827	0.000382	0.000271	protein-coding
EEA1	3	0	0.000457	9.46e-05	3e-05	protein-coding
MAPK6	3	0	0.000363	0.00041	2.31e-05	protein-coding
KIAA0825	3	0	0.0018	0.00434	0.000317	protein-coding
RBBP8	3	0	0.000205	0.000298	2.29e-05	protein-coding
POLK	3	0	0.00177	0.00152	0.000358	protein-coding
UBXN2B	3	0	0.00399	0.00182	0.000708	protein-coding
OTUD6B	3	0	0.000443	0.000142	4.24e-05	protein-coding
ERCC6L2	3	0	0.00089	0.00102	0.000188	protein-coding
NR1D2	3	0	0.00639	0.0039	0.00217	protein-coding
SCN9A	3	0	0.00131	0.000334	0.000393	protein-coding
ZNF429	3	0	0.00275	0.000479	0.00084	protein-coding
SLC4A1AP	3	0	6.31e-05	6.34e-05	2.29e-05	protein-coding
IPO11	3	0	0.00326	0.000877	0.00181	protein-coding
SMARCA5	3	0	0.000668	0.000637	0.000323	protein-coding
MYO9A	3	0	0.00138	0.00355	0.00067	protein-coding
RAPGEF6	3	0	0.00071	0.000809	6.93e-05	protein-coding
IKBKAP	3	0	0.00978	0.0048	0.00365	protein-coding
EIF2S2	3	0	0.000501	0.00041	4.26e-05	protein-coding
SLC36A4	3	0	0.00325	0.00259	6.15e-05	protein-coding
CCDC47	3	0	0.00287	0.00022	0.000104	protein-coding
ZNF260	3	0	0.00134	0.00177	0.00116	protein-coding
COPS2	3	0	0.000316	8.42e-05	3.52e-05	protein-coding
CEP57	3	0	0.000642	0.000438	0.000259	protein-coding
TOP1	3	0	0.00312	0.000805	4.61e-05	protein-coding
FKBP14	3	0	0.00222	0.000206	0.000676	protein-coding
TGFBR1	3	0	0.00939	0.00617	0.00137	protein-coding
TRIM44	3	0	0.00636	0.000698	0.000543	protein-coding
PRC1	3	0	0.00107	0.00115	7.08e-05	protein-coding
THUMPD3	3	0	0.00265	0.00079	0.000653	protein-coding
TLK1	3	0	0.000554	0.000195	7.53e-05	protein-coding
ACADSB	3	0	0.00199	0.00495	0.00394	protein-coding
CCDC186	3	0	0.000413	0.000195	2.31e-05	protein-coding
CEP120	3	0	0.00261	0.00126	0.00028	protein-coding
TAX1BP1	3	0	0.00057	0.00026	4.81e-05	protein-coding
CEBPZ	3	0	0.00605	0.000848	0.000411	protein-coding
SYAP1	3	0	0.0069	0.000154	0.000115	protein-coding
SRP72	3	0	0.00203	0.000568	0.000411	protein-coding
POSTN	3	0	0.00215	0.000608	0.000485	protein-coding
ZFX	3	0	0.000802	6.34e-05	4.49e-05	protein-coding
API5	3	0	0.00289	0.0022	0.000429	protein-coding
DST	3	0	0.00261	0.00563	0.000272	protein-coding
POLR2B	3	0	0.00138	0.000442	0.000192	protein-coding
PLK4	3	0	0.000619	0.00376	0.000357	protein-coding
PYROXD1	3	0	0.000165	0.000238	3.48e-05	protein-coding
BDP1	3	0	0.000511	0.000252	4.02e-05	protein-coding
KIAA1429	3	0	0.00738	0.00158	0.00316	protein-coding
ERCC6	3	0	0.00425	0.00455	0.000753	protein-coding
HMMR	3	0	0.00268	0.00811	0.000688	protein-coding
PPIG	3	0	0.00117	0.000306	0.000121	protein-coding
BNIP2	3	0	0.00182	0.000593	0.000317	protein-coding
RAD50	3	0	0.000427	0.00022	0.000104	protein-coding
RAD21	3	0	0.0024	0.00155	0.000178	protein-coding
ZNF724P	3	0	0.0071	0.000432	0.00208	protein-coding
KTN1	3	0	0.00161	0.000294	6.93e-05	protein-coding
MUT	3	0	0.00146	0.00257	0.00187	protein-coding
STAG2	3	0	0.00057	0.000451	5.95e-05	protein-coding
RBM39	3	0	0.00355	0.001	0.000219	protein-coding
ARHGAP42	3	0	0.00097	0.00415	0.000208	protein-coding
UHRF1BP1L	3	0	0.000521	0.000229	2.31e-05	protein-coding
YTHDF3	3	0	0.000521	0.000664	4.05e-05	protein-coding
MGA	3	0	0.00348	0.00177	0.00311	protein-coding
ZNF148	3	0	0.000766	0.000462	0.000169	protein-coding
DSC2	3	0	0.00469	0.00743	0.00117	protein-coding
OGFRL1	3	0	0.00167	0.000627	0.000197	protein-coding
USP7	3	0	0.00803	0.00185	0.000626	protein-coding
SLC30A9	3	0	0.00154	0.00208	0.000817	protein-coding
NOC3L	3	0	0.00506	0.000641	0.000485	protein-coding
DOCK11	3	0	0.00222	0.00203	0.000632	protein-coding
WAPAL	3	0	0.00309	0.00245	0.000249	protein-coding
KPNA3	3	0	0.000474	0.00037	3e-05	protein-coding
EXOSC9	3	0	0.00821	0.000983	0.0013	protein-coding
ZNF334	3	0	0.00309	0.00521	0.00278	protein-coding
NBPF10	3	0	0.00234	0.001	0.000133	protein-coding
RDX	3	0	0.00132	0.000386	0.000299	protein-coding
PGM2	3	0	0.000537	0.000769	0.000513	protein-coding
TBC1D23	3	0	0.000205	0.000155	2.47e-05	protein-coding
DDX10	3	0	0.00182	0.000374	0.000175	protein-coding
RAB27B	3	0	0.000334	0.00858	0.00417	protein-coding
CWC22	3	0	0.000599	0.000304	0.000186	protein-coding
NUP107	3	0	0.00181	0.00014	4.89e-05	protein-coding
HNRNPR	3	0	0.00372	0.000281	0.000286	protein-coding
KLHL2	3	0	0.00728	0.00336	0.000189	protein-coding
METTL14	3	0	0.000754	0.00085	0.000443	protein-coding
ZRANB2	3	0	0.00199	0.00144	0.000342	protein-coding
STAG1	3	0	0.0014	0.000298	0.000246	protein-coding
KPNA2	3	0	0.00863	0.000991	0.000561	protein-coding
GARS	3	0	0.00503	0.00281	0.00116	protein-coding
AIM1	3	0	0.00873	0.000733	0.000362	protein-coding
BRCC3	3	0	0.000301	0.000271	4.38e-05	protein-coding
KIF5B	3	0	0.000474	0.000251	3.61e-05	protein-coding
SF3A3	3	0	0.00275	0.000435	0.000262	protein-coding
PLA2G4A	3	0	0.00159	6.85e-05	0.000751	protein-coding
DDX18	3	0	0.00199	0.000742	0.000294	protein-coding
SPOPL	3	0	0.0072	0.000412	0.000453	protein-coding
PKN2	3	0	0.0008	0.00321	0.000454	protein-coding
MYCBP2	3	0	0.00285	0.001	0.000438	protein-coding
MAP3K2	3	0	0.00297	0.0016	0.000311	protein-coding
FRK	3	0	0.000665	0.00113	0.000158	protein-coding
THOC1	3	0	0.000682	0.000301	0.000226	protein-coding
STRN	3	0	0.00315	0.00263	0.000426	protein-coding
LDHB	3	0	0.000511	0.000212	5.52e-05	protein-coding
ZNF254	3	0	0.00173	0.00448	9.97e-05	protein-coding
FER	3	0	0.000924	0.000777	6.29e-05	protein-coding
EIF2A	3	0	0.000642	0.000412	0.000385	protein-coding
PRMT9	3	0	0.00103	0.000896	0.000169	protein-coding
AP3B1	3	0	0.000554	0.000239	5.32e-05	protein-coding
ALDH1L2	3	0	0.000554	0.000298	0.000736	protein-coding
ZAK	3	0	0.00944	0.00159	0.00345	protein-coding
SNX2	3	0	6.19e-05	0.000212	0.000104	protein-coding
DNTTIP2	3	0	0.000817	0.000182	5.05e-05	protein-coding
ARL13B	3	0	0.0027	0.00412	0.000288	protein-coding
RABL3	3	0	0.000554	0.000236	0.000492	protein-coding
COBLL1	3	0	0.00103	0.00116	0.00026	protein-coding
CNOT1	3	0	0.00751	0.00718	0.00169	protein-coding
BRWD1	3	0	0.00411	0.00182	0.00028	protein-coding
GALNT1	3	0	8.65e-05	5.56e-05	2.27e-05	protein-coding
ZNF770	3	0	0.00351	0.000463	0.000146	protein-coding
EDRF1	3	0	0.00576	0.00168	0.00354	protein-coding
DHX15	3	0	0.00703	0.000928	0.000495	protein-coding
SRSF10	3	0	0.00334	0.000958	0.000403	protein-coding
NCBP1	3	0	0.00148	0.00072	0.000827	protein-coding
ZNF75A	3	0	0.00103	0.00344	0.00129	protein-coding
EPHA4	3	0	0.000554	0.00138	0.000273	protein-coding
PLOD2	3	0	0.00369	0.000195	0.000346	protein-coding
KYNU	3	0	0.00611	0.00904	0.001	protein-coding
MYO5C	3	0	0.00314	0.00427	0.000841	protein-coding
CTNNB1	3	0	0.00693	0.00822	0.0014	protein-coding
KIAA1524	3	0	0.000678	0.000704	0.000196	protein-coding
PNISR	3	0	0.00703	0.00566	0.0018	protein-coding
NAA50	3	0	0.00111	0.000309	7.53e-05	protein-coding
CSDE1	3	0	0.00527	0.00371	0.00107	protein-coding
ZNF468	3	0	0.000846	0.000251	5.9e-05	protein-coding
USP9X	3	0	0.00137	0.00076	0.000108	protein-coding
FCHO2	3	0	0.000501	0.000943	5.32e-05	protein-coding
RAB3GAP2	3	0	0.00417	0.00249	0.000704	protein-coding
PPIP5K2	3	0	0.000327	0.000277	0.000258	protein-coding
ABCB7	3	0	0.00365	0.000646	0.00148	protein-coding
IFNAR1	3	0	0.00313	0.00337	0.0021	protein-coding
MIER3	3	0	0.000607	0.00144	6.93e-05	protein-coding
TRPM7	3	0	0.000602	0.000301	4.02e-05	protein-coding
CENPJ	3	0	0.00187	0.000424	0.000334	protein-coding
TBC1D15	3	0	0.00235	0.00312	0.000103	protein-coding
ZNF43	3	0	0.00173	0.000524	6.94e-05	protein-coding
KNTC1	3	0	0.00139	0.000467	0.00034	protein-coding
POLR3C	3	0	0.00241	0.000477	0.000192	protein-coding
METAP2	3	0	0.00128	0.00037	0.000188	protein-coding
LACC1	3	0	0.000327	0.000306	0.000169	protein-coding
PWP1	3	0	0.00272	0.000565	0.000921	protein-coding
PPP2R3A	3	0	0.00219	0.00499	0.00082	protein-coding
ANKRD26	3	0	0.00222	0.000421	0.000173	protein-coding
ACAT1	3	0	0.00103	0.00154	0.000295	protein-coding
MATR3	3	0	0.00318	0.00061	0.000295	protein-coding
HIF1A	3	0	0.00744	0.00229	0.000358	protein-coding
RAP1GDS1	3	0	0.000759	0.000591	0.000105	protein-coding
C5	3	0	0.000327	0.00198	0.000142	protein-coding
FAM98A	3	0	0.0055	0.0007	0.00317	protein-coding
GPATCH11	3	0	0.00118	0.000262	0.000259	protein-coding
THUMPD1	3	0	0.00222	0.000704	0.000158	protein-coding
PLAA	3	0	0.00267	0.000416	0.000127	protein-coding
EIF5B	3	0	0.000971	0.000113	5.03e-05	protein-coding
NBEA	3	0	0.00528	0.00991	0.000225	protein-coding
CENPF	3	0	0.000204	0.00189	8.53e-05	protein-coding
SLU7	3	0	0.000737	0.000278	6.13e-05	protein-coding
GBE1	3	0	0.00227	0.000238	0.000109	protein-coding
EIF2AK3	3	0	0.00384	0.00129	0.000307	protein-coding
SPRTN	3	0	0.00212	0.00138	0.000189	protein-coding
FNBP1L	3	0	0.00171	0.00279	7.53e-05	protein-coding
RPGRIP1L	3	0	0.000665	0.000258	0.000104	protein-coding
CCDC14	3	0	0.0015	0.00479	0.00381	protein-coding
CFI	3	0	0.00106	8.87e-05	6.94e-05	protein-coding
NFXL1	3	0	0.000533	9.46e-05	4.18e-05	protein-coding
FASTKD2	3	0	0.00222	0.000424	0.000279	protein-coding
MMP8	3	0	0.00722	0.00772	0.00216	protein-coding
HOOK3	3	0	0.000376	0.000113	2.29e-05	protein-coding
PPFIA1	3	0	0.00353	0.000895	0.000304	protein-coding
SMARCA1	3	0	0.00301	0.00654	0.000404	protein-coding
ZNF37A	3	0	0.0024	0.00131	0.000533	protein-coding
ELOVL6	3	0	0.00222	0.00022	0.000986	protein-coding
EIF4B	3	0	0.00425	0.00535	0.0025	protein-coding
UPF2	3	0	0.00088	0.00025	6.83e-05	protein-coding
DDX20	3	0	0.000616	0.000463	4.89e-05	protein-coding
LUC7L3	3	0	0.00929	0.00135	0.000364	protein-coding
MTMR6	3	0	0.00148	0.00122	0.000188	protein-coding
GOPC	3	0	0.0036	0.000508	0.00111	protein-coding
FAM179B	3	0	0.00172	0.00159	0.000362	protein-coding
YTHDC1	3	0	0.00121	0.000969	0.000342	protein-coding
SLMAP	3	0	0.000619	0.000203	3e-05	protein-coding
DMTF1	3	0	0.00107	0.00136	0.000209	protein-coding
NUP155	3	0	0.000631	0.000479	0.000104	protein-coding
ANKHD1	3	0	0.00476	0.0087	0.000712	protein-coding
POLA1	3	0	0.00395	0.000812	0.000943	protein-coding
XRCC5	3	0	0.00648	0.0035	0.00228	protein-coding
USO1	3	0	0.000327	0.000195	3.43e-05	protein-coding
TYW3	3	0	0.00157	0.000195	0.000294	protein-coding
BLOC1S6	3	0	0.000672	0.00035	0.000141	protein-coding
ZNF141	3	0	0.0022	0.00122	0.000176	protein-coding
ZNF616	3	0	0.00312	0.000637	0.000197	protein-coding
ZNF441	3	0	0.00726	0.00117	0.00235	protein-coding
MKI67	3	0	0.000846	0.00258	0.00104	protein-coding
CIR1	3	0	0.000827	0.000623	8.66e-05	protein-coding
KIF20B	3	0	0.000657	0.000463	3e-05	protein-coding
SDCCAG8	3	0	0.000945	0.00183	0.000794	protein-coding
C10orf12	3	0	0.00142	0.000545	6.66e-05	protein-coding
TAOK1	3	0	0.00187	0.000991	0.000238	protein-coding
GNAI3	3	0	0.00485	0.000895	0.000733	protein-coding
ATG4A	3	0	0.00215	0.00375	0.000295	protein-coding
TXLNG	3	0	0.000783	0.000278	2.29e-05	protein-coding
PHKB	3	0	0.00222	0.00304	0.000678	protein-coding
KIAA2018	3	0	0.00508	0.00701	0.000616	protein-coding
PBDC1	3	0	0.000655	0.000254	6.93e-05	protein-coding
CASK	3	0	0.000406	0.000184	6.05e-05	protein-coding
ATR	3	0	0.00174	0.000257	0.000295	protein-coding
GCLC	3	0	0.00207	0.000637	0.00034	protein-coding
ZRANB3	3	0	0.000526	0.0005	0.00172	protein-coding
SLC1A3	3	0	0.00884	0.0031	0.00105	protein-coding
EIF3M	3	0	0.00138	0.000131	0.000419	protein-coding
MRC1	3	0	0.00266	0.00437	0.000826	protein-coding
GMPS	3	0	0.000745	0.000294	0.000215	protein-coding
SCAPER	3	0	0.00266	0.00588	0.00112	protein-coding
ECT2	3	0	0.00121	0.00164	0.000311	protein-coding
TAF1D	3	0	0.00233	0.00404	0.000353	protein-coding
MYO5A	3	0	0.00272	0.000453	0.00145	protein-coding
ABCE1	3	0	0.00203	0.00047	0.000183	protein-coding
MMP1	3	0	0.00661	0.009	0.00909	protein-coding
OXR1	3	0	0.00558	0.00519	0.000549	protein-coding
CLOCK	3	0	0.000501	0.00031	5.89e-05	protein-coding
JMY	3	0	0.00229	0.00635	0.000109	protein-coding
ZNF302	3	0	0.00321	0.00767	0.00202	protein-coding
PSMD5	3	0	0.0044	0.00592	0.00541	protein-coding
TMF1	3	0	0.000682	0.000281	4.89e-05	protein-coding
ZFC3H1	3	0	0.00341	0.0016	0.000118	protein-coding
GDAP2	3	0	0.00533	0.00893	0.000952	protein-coding
TOP2B	3	0	0.00317	0.000636	0.000194	protein-coding
NBPF8	3	0	0.00579	0.0035	0.000593	protein-coding
HSPD1	3	0	0.00289	0.000435	0.000197	protein-coding
SUCO	3	0	0.000641	0.000421	5.27e-05	protein-coding
C1GALT1	3	0	0.00513	0.00443	0.00125	protein-coding
CNOT2	3	0	0.00481	0.00529	0.000397	protein-coding
NLN	3	0	0.00304	0.00109	0.0022	protein-coding
SLK	3	0	0.00462	0.00125	0.000221	protein-coding
MTF2	3	0	0.00385	0.00291	0.000394	protein-coding
ZNF451	3	0	0.00484	0.00206	0.00035	protein-coding
MALT1	3	0	0.00505	0.00167	0.000225	protein-coding
R3HCC1L	3	0	0.000882	0.000593	0.000116	protein-coding
ZNF525	3	0	0.00223	0.00255	0.000215	protein-coding
MTHFD2	3	0	0.00699	0.000531	0.000632	protein-coding
TTC37	3	0	0.000966	0.000525	0.000211	protein-coding
SPICE1	3	0	0.00608	0.00875	0.00224	protein-coding
SRBD1	3	0	0.000427	0.000306	0.000158	protein-coding
TAF2	3	0	0.00146	0.000733	0.000122	protein-coding
ZNF146	3	0	0.00089	0.000195	0.000156	protein-coding
CCT2	3	0	0.00509	0.000416	0.000451	protein-coding
HSPA4	3	0	0.00596	0.000389	0.00111	protein-coding
TNKS2	3	0	0.00635	0.0037	0.000487	protein-coding
SLC25A13	3	0	0.0055	0.00213	0.000886	protein-coding
UBR1	3	0	0.00814	0.00755	0.000678	protein-coding
ATP8B4	3	0	0.00223	0.000704	0.00349	protein-coding
FBXO38	3	0	0.00288	0.00534	0.00103	protein-coding
ZZZ3	3	0	0.000818	0.000281	0.000326	protein-coding
TRIP11	3	0	0.000722	0.000531	0.000262	protein-coding
HNRNPA1	3	0	0.00793	0.00121	0.000881	protein-coding
FAR1	3	0	0.00243	0.000498	0.000548	protein-coding
EFTUD1	3	0	0.00568	0.00224	0.000334	protein-coding
C1orf27	3	0	0.000766	0.000435	6.83e-05	protein-coding
PI15	3	0	0.00146	6.85e-05	0.000408	protein-coding
DNAJC7	3	0	0.00266	0.000373	0.000285	protein-coding
CCSER1	3	0	0.00135	0.000449	0.000615	protein-coding
DPYD	3	0	0.00426	0.00385	0.000884	protein-coding
ZNF493	3	0	0.00868	0.0039	0.000192	protein-coding
POGLUT1	3	0	0.00518	0.000938	0.00251	protein-coding
SENP1	3	0	0.000971	0.000809	0.000121	protein-coding
STXBP4	3	0	0.00399	0.00952	0.000567	protein-coding
SCAF11	3	0	0.00243	0.0012	0.000177	protein-coding
SMC3	3	0	0.000457	9.68e-05	3.52e-05	protein-coding
VPS41	3	0	0.000971	0.002	0.000767	protein-coding
FAT1	3	0	0.00159	0.000393	0.000458	protein-coding
RICTOR	3	0	0.00387	0.00823	0.000651	protein-coding
ZMYND11	3	0	0.00575	0.00207	0.000989	protein-coding
LSG1	3	0	0.00703	0.00068	0.000411	protein-coding
RBM27	3	0	0.00138	0.00037	6.36e-05	protein-coding
RNMT	3	0	0.000554	0.000118	7.58e-05	protein-coding
ZNF567	3	0	0.00321	0.000969	0.00101	protein-coding
ANLN	3	0	0.000285	0.000968	2.31e-05	protein-coding
KPNA1	3	0	0.00671	0.00355	0.000493	protein-coding
MIS12	3	0	0.00366	0.000444	0.00335	protein-coding
TET2	3	0	0.00429	0.00838	0.000853	protein-coding
MORF4L2	3	0	0.00173	0.000723	0.000382	protein-coding
CDADC1	3	0	0.000667	0.000864	4.58e-05	protein-coding
SKIV2L2	3	0	0.000993	0.000436	0.000157	protein-coding
PUS7L	3	0	0.0024	0.000281	0.00135	protein-coding
ANKIB1	3	0	0.00139	0.00106	0.000299	protein-coding
DARS	3	0	0.000971	0.000863	0.000443	protein-coding
CHM	3	0	0.00166	0.00138	0.00119	protein-coding
BLM	3	0	0.000582	0.000427	0.000104	protein-coding
COPB1	3	0	0.000582	0.000232	0.000103	protein-coding
SNX13	3	0	0.00166	0.00135	0.000188	protein-coding
ARMC8	3	0	0.00086	0.00027	2.31e-05	protein-coding
ELF1	3	0	0.00416	0.0014	0.000204	protein-coding
EPRS	3	0	0.000301	0.000203	6.29e-05	protein-coding
ARFGEF1	3	0	0.00165	0.00156	0.00014	protein-coding
SUCLA2	3	0	0.00115	0.00022	0.000211	protein-coding
ESCO2	3	0	0.000413	0.00322	3e-05	protein-coding
PIBF1	3	0	0.000511	0.000169	6.94e-05	protein-coding
CHMP2B	3	0	0.000581	0.00041	0.000111	protein-coding
ODF2L	3	0	0.00144	0.000809	3e-05	protein-coding
PAPOLG	3	0	0.00512	0.00399	0.00178	protein-coding
SF3B1	3	0	0.00237	0.00215	0.000233	protein-coding
NIN	3	0	0.00154	0.000323	0.000144	protein-coding
LRRC39	3	0	0.000525	0.000904	0.000121	protein-coding
SLMO2	3	0	0.00103	0.000726	0.000255	protein-coding
C5orf42	3	0	0.000582	0.000863	7.04e-05	protein-coding
CSE1L	3	0	0.000521	0.000435	0.000158	protein-coding
ADRBK2	3	0	0.00829	0.000864	0.000965	protein-coding
HSPA9	3	0	0.00698	0.000976	0.000606	protein-coding
BAZ1B	3	0	0.00203	0.000251	0.000209	protein-coding
PRKDC	3	0	0.00605	0.000636	0.00163	protein-coding
CHD9	3	0	0.00106	0.00141	0.000118	protein-coding
VPS13C	3	0	0.00319	0.00195	0.000712	protein-coding
MPP7	3	0	0.000888	0.00955	0.000379	protein-coding
SAMD9	3	0	0.00274	0.00461	0.00116	protein-coding
DMXL2	3	0	0.00106	0.00187	0.00131	protein-coding
GCC2	3	0	0.000611	0.000306	3.52e-05	protein-coding
DNAJC3	3	0	0.00137	0.000212	0.000174	protein-coding
KIAA1598	3	0	0.000501	0.00257	0.000104	protein-coding
TAOK3	3	0	0.0012	0.00159	0.000197	protein-coding
RFC1	3	0	0.00224	0.000863	0.000245	protein-coding
LRRC40	3	0	0.00208	0.000229	0.000244	protein-coding
CAPN7	3	0	0.00125	0.00208	0.000136	protein-coding
ZNF277	3	0	0.00023	0.00212	2.47e-05	protein-coding
PIK3C2A	3	0	0.00505	0.00461	0.00017	protein-coding
IMPA1	3	0	0.000521	0.000228	7.93e-05	protein-coding
SRSF11	3	0	0.00314	0.00167	0.000172	protein-coding
ACAP2	3	0	0.00294	0.000812	0.000551	protein-coding
HLTF	3	0	0.000616	0.000225	0.0008	protein-coding
SLC7A2	3	0	0.00165	0.00322	0.000159	protein-coding
DHX29	3	0	0.0015	0.000456	0.000312	protein-coding
FBXO28	3	0	0.00193	0.000251	0.000182	protein-coding
ECHDC1	3	0	0.000164	0.00056	5.54e-05	protein-coding
TPX2	3	0	0.000521	0.00282	0.000104	protein-coding
DHX36	3	0	0.000902	0.000281	9.55e-05	protein-coding
NSF	3	0	0.00639	0.00165	0.00207	protein-coding
BECN1	3	0	0.00437	0.00243	0.00243	protein-coding
FBXO5	3	0	0.00209	0.000374	0.000238	protein-coding
CENPN	3	0	0.00663	0.00814	0.00168	protein-coding
AGPS	3	0	0.000632	0.000176	0.000161	protein-coding
SREK1	3	0	0.000613	8.42e-05	2.47e-05	protein-coding
CEP112	3	0	0.00574	0.00285	0.000216	protein-coding
SPTY2D1	3	0	0.00444	0.00245	0.001	protein-coding
SMC4	3	0	0.000174	0.000154	2.29e-05	protein-coding
PIK3CB	3	0	0.000783	0.000572	0.000158	protein-coding
UTP14A	3	0	0.00317	0.000301	0.00254	protein-coding
CWF19L2	3	0	0.00071	0.00125	0.000189	protein-coding
PLRG1	3	0	0.00086	0.000704	0.000317	protein-coding
GFPT1	3	0	0.000327	0.000184	0.000106	protein-coding
CCDC25	3	0	0.00468	0.00061	0.00102	protein-coding
ZMYM2	3	0	0.00187	0.00159	0.000173	protein-coding
ZNF518B	3	0	0.00162	0.000542	0.00031	protein-coding
OSBPL8	3	0	0.000501	0.000278	3e-05	protein-coding
MST4	3	0	0.00182	0.000449	0.00354	protein-coding
SPAG5	3	0	0.00102	0.00278	4.89e-05	protein-coding
PAPOLA	3	0	0.000443	0.000278	3.89e-05	protein-coding
RSL1D1	3	0	0.000677	9.77e-05	0.000122	protein-coding
FMR1	3	0	0.0024	0.00198	0.000591	protein-coding
FGF7	3	0	0.00805	0.000278	0.00823	protein-coding
FAM133B	3	0	0.000285	6.85e-05	2.29e-05	protein-coding
ITSN1	3	0	0.00407	0.00258	0.000217	protein-coding
RNF20	3	0	0.000521	0.000294	0.000218	protein-coding
TBC1D8B	3	0	0.00356	0.00117	0.00236	protein-coding
PUS3	3	0	0.00445	0.00123	0.00206	protein-coding
IFT74	3	0	0.000389	0.000203	2.31e-05	protein-coding
FRS2	3	0	0.00031	0.000416	8.53e-05	protein-coding
LARS	3	0	0.00186	0.000306	0.00125	protein-coding
FAM151B	3	0	0.00166	0.000301	6.8e-05	protein-coding
CEP128	3	0	0.00163	6.85e-05	0.000129	protein-coding
NSRP1	3	0	0.000285	0.000112	2.29e-05	protein-coding
TRNT1	3	0	0.0045	0.00564	0.00106	protein-coding
ZBTB1	3	0	0.000973	0.000595	4.89e-05	protein-coding
SEC62	3	0	0.00159	0.00145	0.000158	protein-coding
UBR3	3	0	0.00252	0.00272	0.000299	protein-coding
ZNF143	3	0	0.00117	0.000195	0.000291	protein-coding
PDS5B	3	0	0.00384	0.00386	0.000468	protein-coding
ITCH	3	0	0.000775	0.000301	3.52e-05	protein-coding
CBWD1	3	0	0.00299	0.00556	0.000598	protein-coding
G3BP2	3	0	0.0058	0.00561	0.00135	protein-coding
MCTP1	3	0	0.00868	0.000508	0.00188	protein-coding
SP100	3	0	0.00393	0.00724	0.000796	protein-coding
HBS1L	3	0	0.00151	0.000531	0.000192	protein-coding
SEC63	3	0	0.00182	0.000362	0.000247	protein-coding
DBF4	3	0	0.00321	0.00556	0.00587	protein-coding
CRYBG3	3	0	0.00356	0.00111	0.000491	protein-coding
KIAA1731	3	0	0.00194	0.000419	0.000405	protein-coding
PNRC2	3	0	0.0024	0.00291	0.000214	protein-coding
GCFC2	3	0	0.00148	0.000294	0.000217	protein-coding
SEC23A	3	0	0.00508	0.00137	0.000926	protein-coding
ERC1	3	0	0.00242	0.0005	0.00011	protein-coding
SHPRH	3	0	0.00359	0.00202	0.00214	protein-coding
PPP1R12A	3	0	0.000592	0.000568	5.03e-05	protein-coding
CCDC66	3	0	0.00266	0.000733	0.000363	protein-coding
ZNF347	3	0	0.00905	0.00248	0.000249	protein-coding
GALNT7	3	0	0.0019	0.00361	0.000868	protein-coding
CALU	3	0	0.00579	0.000815	0.000454	protein-coding
ZNF354B	3	0	0.0021	0.000643	0.000606	protein-coding
ME1	3	0	0.000204	0.00022	0.000493	protein-coding
CAND1	3	0	0.0018	0.000577	0.000191	protein-coding
OSBPL11	3	0	0.0011	0.00797	0.000323	protein-coding
SSR1	3	0	0.000521	0.000184	0.000549	protein-coding
TRAPPC8	3	0	0.00297	0.00114	0.00166	protein-coding
EZH2	3	0	0.000671	0.00126	0.000988	protein-coding
BAZ1A	3	0	0.00508	0.00432	0.000161	protein-coding
HNRNPH3	3	0	0.00209	0.00112	7.93e-05	protein-coding
NCOA4	3	0	0.00304	0.00315	0.00285	protein-coding
ZNF14	3	0	0.00167	0.000924	0.000167	protein-coding
CLINT1	3	0	0.00208	0.000938	0.000198	protein-coding
LTN1	3	0	0.00156	0.000799	0.000218	protein-coding
REV3L	3	0	0.00152	0.00343	7.53e-05	protein-coding
ZRANB1	3	0	0.00388	0.00558	6.29e-05	protein-coding
ZNF708	3	0	0.0044	0.000294	0.000104	protein-coding
RB1CC1	3	0	0.00187	0.00136	8.72e-05	protein-coding
FAM204A	3	0	0.000819	0.000634	0.0003	protein-coding
KIF20A	3	0	0.000737	0.00594	0.000856	protein-coding
MFAP1	3	0	0.00223	0.00027	0.00102	protein-coding
EPC2	3	0	0.000347	0.000304	9.93e-05	protein-coding
ARNTL2	3	0	0.000602	0.000142	0.000518	protein-coding
NBPF9	3	0	0.00327	0.00203	0.000242	protein-coding
GTF2H1	3	0	0.000672	0.000421	9.92e-05	protein-coding
PRPF40A	3	0	0.000761	0.000195	4.58e-05	protein-coding
CUL2	3	0	0.000521	0.000212	8.34e-05	protein-coding
MCM6	3	0	0.00206	0.00101	0.000806	protein-coding
HIBCH	3	0	0.00243	0.00224	0.00101	protein-coding
NAPG	3	0	0.00533	0.00414	0.00196	protein-coding
IL6ST	3	0	0.00618	0.00422	0.000657	protein-coding
CDC6	3	0	0.000872	0.0059	0.00251	protein-coding
HSP90B1	3	0	0.00425	0.000314	0.00022	protein-coding
ICE2	3	0	0.000831	0.000412	9.92e-05	protein-coding
DOCK7	3	0	0.00061	0.000539	0.000393	protein-coding
VPS26A	3	0	0.000347	0.000199	5.15e-05	protein-coding
GPATCH2	3	0	0.00171	0.00195	0.00033	protein-coding
RNF6	3	0	0.00169	0.000281	0.000158	protein-coding
NCAPG	3	0	0.00118	0.00133	0.000161	protein-coding
RFX7	3	0	0.00389	0.00538	0.00082	protein-coding
IL13RA2	3	0	0.000971	0.00641	0.000384	protein-coding
MSANTD4	3	0	0.00285	0.00026	0.000321	protein-coding
PIKFYVE	3	0	0.00321	0.00175	0.000192	protein-coding
ANKRD36B	3	0	0.00104	0.00262	0.000255	protein-coding
IWS1	3	0	0.000427	0.000236	5.23e-05	protein-coding
CEP55	3	0	0.000347	0.00241	0.00096	protein-coding
XRCC4	3	0	0.000317	0.000805	0.00051	protein-coding
GOLIM4	3	0	0.000665	0.000248	0.000181	protein-coding
CENPE	3	0	0.000762	0.000516	6.26e-05	protein-coding
HMGB1	3	0	0.00124	0.000691	7.71e-05	protein-coding
FGD4	3	0	0.00355	0.00295	0.000443	protein-coding
CKAP2	3	0	0.000642	0.000435	0.000133	protein-coding
TMEM263	3	0	0.000257	0.000173	2.29e-05	protein-coding
CEP152	3	0	0.00744	0.000195	0.000368	protein-coding
EXOC1	3	0	0.00221	0.00226	0.00255	protein-coding
SLC41A2	3	0	0.00266	0.000527	0.000196	protein-coding
SMARCAD1	3	0	0.000658	0.000278	0.000769	protein-coding
CCDC18	3	0	0.000521	1.82e-05	0.000197	protein-coding
CCPG1	3	0	0.00208	0.00161	0.000733	protein-coding
ZNF480	3	0	0.000387	0.000212	3e-05	protein-coding
DYNC2H1	3	0	0.00189	0.00929	7.9e-05	protein-coding
DCLRE1A	3	0	0.00375	0.00485	0.000998	protein-coding
TMEM144	3	0	0.000641	0.00632	0.000507	protein-coding
CDK1	3	0	0.000641	0.00751	0.000586	protein-coding
ASCC3	3	0	0.000883	0.000334	0.000181	protein-coding
TSHZ2	3	0	0.000318	0.0012	0.0025	protein-coding
DZIP3	3	0	0.00507	0.00821	0.00178	protein-coding
INTS7	3	0	0.00315	0.000576	0.00118	protein-coding
PJA2	3	0	0.000846	0.0012	5.03e-05	protein-coding
USP16	3	0	0.00023	0.000131	2.29e-05	protein-coding
DDX3X	3	0	0.00334	0.000373	0.000448	protein-coding
DDX5	3	0	0.00738	0.00784	0.000937	protein-coding
NARS	3	0	0.00105	0.000643	0.000423	protein-coding
ATP2B1	3	0	0.002	0.00342	0.000794	protein-coding
CHEK1	3	0	0.00095	0.00228	0.00177	protein-coding
POLR3B	3	0	0.00115	0.000632	0.000651	protein-coding
HAT1	3	0	6.19e-05	0.000255	3.12e-05	protein-coding
DDX52	3	0	0.00122	0.000373	0.000152	protein-coding
ITPR2	3	0	0.000592	0.00025	0.000119	protein-coding
PPP4R2	3	0	0.00119	0.000104	3.52e-05	protein-coding
DIAPH2	3	0	0.000537	0.00047	4.39e-05	protein-coding
BLZF1	3	0	0.000521	0.000453	9.51e-05	protein-coding
CNST	3	0	0.00617	0.00952	0.000325	protein-coding
AQR	3	0	0.00304	0.00127	0.000573	protein-coding
RRM1	3	0	0.00352	0.0012	0.00143	protein-coding
PPWD1	3	0	0.00321	0.00435	0.00197	protein-coding
G2E3	3	0	0.00365	0.000809	0.000371	protein-coding
BRIP1	3	0	0.000165	0.00859	2.47e-05	protein-coding
EIF3J	3	0	0.00608	0.000562	0.000193	protein-coding
NAA25	3	0	0.00948	0.000707	0.000961	protein-coding
SMC2	3	0	0.000677	0.000262	0.00017	protein-coding
ZNF189	3	0	0.00158	0.00212	4.02e-05	protein-coding
BAZ2B	3	0	0.000939	0.00461	0.000192	protein-coding
ADSS	3	0	0.00106	0.000382	5.45e-05	protein-coding
ASPM	3	0	0.000581	0.00182	0.000561	protein-coding
ZNF654	3	0	0.000526	0.000866	2.61e-05	protein-coding
CCDC43	3	0	0.00328	0.00189	0.00155	protein-coding
USP32	3	0	0.00182	0.0016	0.000171	protein-coding
CAPRIN2	3	0	0.00289	0.00514	0.00217	protein-coding
CCDC171	3	0	0.000252	0.00155	0.000192	protein-coding
SCFD1	3	0	0.000457	0.000294	0.000151	protein-coding
LCA5	3	0	0.00321	0.00393	3e-05	protein-coding
CCP110	3	0	0.000676	0.000733	8.29e-05	protein-coding
DNM1L	3	0	0.000795	0.000251	4.89e-05	protein-coding
TPR	3	0	0.000582	0.000195	4.89e-05	protein-coding
TGS1	3	0	0.000449	6.34e-05	5.33e-05	protein-coding
CENPU	3	0	0.00119	0.00432	0.00142	protein-coding
ARID2	3	0	0.002	0.00288	0.000104	protein-coding
ZNF280C	3	0	0.0086	0.00835	0.00327	protein-coding
TRMT10C	3	0	0.00161	0.000573	0.000562	protein-coding
PHIP	3	0	0.0032	0.00329	0.000934	protein-coding
ATP13A3	3	0	0.00972	0.00291	0.000468	protein-coding
ANKRD12	3	0	0.000647	0.000895	4.89e-05	protein-coding
CALD1	3	0	0.00566	0.00442	0.000517	protein-coding
ZNF518A	3	0	0.00144	0.000492	0.00217	protein-coding
IARS	3	0	0.00869	0.00175	0.00322	protein-coding
ZNF594	3	0	0.00352	0.000565	0.000886	protein-coding
HIVEP1	3	0	0.00982	0.00126	0.000342	protein-coding
TOPORS	3	0	0.00285	0.00112	0.000309	protein-coding
TBK1	3	0	0.00107	0.000481	6.83e-05	protein-coding
HSP90AA1	3	0	0.00237	0.000637	0.000174	protein-coding
ARID4B	3	0	0.00208	0.0038	0.000242	protein-coding
ITGAV	3	0	0.00748	0.00116	0.000262	protein-coding
VPS8	3	0	0.00103	0.000626	0.00088	protein-coding
CANX	3	0	0.00588	0.00329	0.000992	protein-coding
NCOA7	3	0	0.00341	0.00781	0.000346	protein-coding
NAA15	3	0	0.00263	0.00032	8.73e-05	protein-coding
RRM2B	3	0	0.000572	0.00352	0.000169	protein-coding
FNDC3A	3	0	0.00197	0.00134	0.000213	protein-coding
IFI16	3	0	0.00469	0.00597	0.00082	protein-coding
CHUK	3	0	0.00229	0.000777	0.000173	protein-coding
NUP88	3	0	0.00413	0.000991	0.000328	protein-coding
PTPN11	3	0	0.00354	0.000748	0.00024	protein-coding
CAMSAP2	3	0	0.00415	0.00299	0.00014	protein-coding
DCAF6	3	0	0.00486	0.00344	0.0002	protein-coding
ZNF791	3	0	0.0031	0.000449	0.000192	protein-coding
AZI2	3	0	0.000343	0.000236	2.47e-05	protein-coding
ZFP62	3	0	0.00698	0.00157	0.00466	protein-coding
ZFAND1	3	0	0.000474	6.85e-05	0.000158	protein-coding
PNN	3	0	0.00125	0.000112	2.49e-05	protein-coding
GTF3C3	3	0	0.000846	0.000294	0.000437	protein-coding
BTAF1	3	0	0.00591	0.00478	0.000398	protein-coding
ZNF440	3	0	0.00629	0.00566	0.000294	protein-coding
ZNF845	3	0	0.00165	0.0005	0.000104	protein-coding
UFL1	3	0	0.000565	0.000403	0.000189	protein-coding
XRN2	3	0	0.00911	0.00155	0.000791	protein-coding
NSUN6	3	0	0.00809	0.00937	0.00211	protein-coding
PCF11	3	0	0.00187	0.00241	0.000253	protein-coding
UTP20	3	0	0.00503	0.000577	0.00194	protein-coding
RARS	3	0	0.00114	0.000212	0.000185	protein-coding
SMEK2	3	0	0.000511	0.000198	5.87e-05	protein-coding
CDC27	3	0	0.0028	0.000749	0.000352	protein-coding
ZNF432	3	0	0.00257	0.0019	0.000272	protein-coding
KRIT1	3	0	0.00149	0.00288	0.00118	protein-coding
NMD3	3	0	0.00641	0.0017	0.000683	protein-coding
LTV1	3	0	0.000511	0.000113	4.61e-05	protein-coding
USP25	3	0	0.0011	0.00186	0.000143	protein-coding
NCBP2	3	0	0.00414	0.00204	0.00153	protein-coding
EPS8	3	0	0.000533	0.000214	9.53e-05	protein-coding
EFR3A	3	0	0.00405	0.00413	0.005	protein-coding
DCLK1	3	0	0.005	0.00759	0.00144	protein-coding
PSME4	3	0	0.0023	0.00156	4.89e-05	protein-coding
CHD2	3	0	0.000514	0.000412	2.31e-05	protein-coding
KIN	3	0	0.00389	0.000705	0.000198	protein-coding
ANKRD36C	3	0	0.00242	0.00297	0.000352	protein-coding
TM9SF3	3	0	0.000501	0.000251	4.89e-05	protein-coding
SAR1B	3	0	0.00345	0.00135	0.00314	protein-coding
MCM8	3	0	0.000127	0.000262	3.15e-05	protein-coding
EIF2AK2	3	0	0.00886	0.00876	0.00551	protein-coding
C3orf17	3	0	0.00057	0.000184	6.29e-05	protein-coding
MBD4	3	0	0.000971	0.000522	9.92e-05	protein-coding
HNRNPA3	3	0	0.000521	0.00022	3.75e-05	protein-coding
ROCK2	3	0	0.000387	0.000278	2.29e-05	protein-coding
ANKRD36	3	0	0.000387	0.000404	3.33e-05	protein-coding
ZNF121	3	0	0.00251	0.000636	0.000216	protein-coding
LRIF1	3	0	0.00506	0.00131	0.00496	protein-coding
SPAG9	3	0	0.00173	0.0036	9.51e-05	protein-coding
SEL1L	3	0	0.00571	0.00247	0.000941	protein-coding
WBP4	3	0	0.000766	0.000419	6.29e-05	protein-coding
PHF3	3	0	0.0014	0.00183	0.000146	protein-coding
IDH1	3	0	0.000252	0.000131	0.000103	protein-coding
ZNF426	3	0	0.00281	0.00157	0.00101	protein-coding
DPH3	3	0	0.00218	0.000725	0.000104	protein-coding
SPDL1	3	0	0.000443	0.000339	6.83e-05	protein-coding
ZNF84	3	0	0.00425	0.00573	0.00186	protein-coding
RTF1	3	0	0.00727	0.00596	0.000673	protein-coding
VRK2	3	0	0.000631	0.000294	8.53e-05	protein-coding
ZNF660	3	0	0.00086	0.00487	0.000343	protein-coding
RIOK2	3	0	0.00078	0.00026	0.000104	protein-coding
RANBP2	3	0	0.000434	0.000238	2.47e-05	protein-coding
CCDC102B	3	0	0.000205	0.000863	0.00172	protein-coding
MPHOSPH10	3	0	0.00146	0.000195	6.16e-05	protein-coding
ME2	3	0	0.000993	0.000449	0.000682	protein-coding
PIK3CA	3	0	0.00332	0.00312	0.000109	protein-coding
DDX46	3	0	0.00107	0.000233	3.52e-05	protein-coding
BACH1	3	0	0.00605	0.00369	0.00109	protein-coding
PHAX	3	0	0.000671	0.000195	9.78e-05	protein-coding
PHTF2	3	0	0.00228	0.00121	0.000135	protein-coding
ZNF354A	3	0	0.00137	0.000334	0.000168	protein-coding
ZC3H12C	3	0	0.00199	0.000895	0.000267	protein-coding
KIF18A	3	0	0.000511	0.00315	0.00011	protein-coding
ROCK1	3	0	0.000343	0.000113	2.29e-05	protein-coding
TASP1	3	0	0.000511	0.000185	3.33e-05	protein-coding
ZBTB11	3	0	0.00313	0.00153	0.000215	protein-coding
HECTD1	3	0	0.00301	0.00186	0.000682	protein-coding
GNL2	3	0	0.00219	0.00047	0.00021	protein-coding
UPF3B	3	0	0.000741	0.000316	0.000104	protein-coding
MPDZ	3	0	0.00445	0.0079	0.000378	protein-coding
NBAS	3	0	0.00744	0.00698	0.00599	protein-coding
UGP2	3	0	0.00347	0.000318	0.000326	protein-coding
HSD17B4	3	0	0.00234	0.00318	0.000578	protein-coding
TXNDC9	3	0	0.00341	0.0013	0.000373	protein-coding
FXR1	3	0	0.000971	0.000366	0.000105	protein-coding
CUL3	3	0	0.000643	0.000435	4.48e-05	protein-coding
PLS1	3	0	0.000259	0.00494	3e-05	protein-coding
ZNF570	3	0	0.00362	0.00212	0.000162	protein-coding
ZNF33B	3	0	0.00238	0.00329	0.000767	protein-coding
TLR2	3	0	0.00736	0.00258	0.00182	protein-coding
INVS	3	0	0.00267	0.00199	0.00133	protein-coding
RBM25	3	0	0.000787	0.000314	6.95e-05	protein-coding
PGGT1B	3	0	0.000741	0.00032	0.000384	protein-coding
ZC3H15	3	0	0.000443	0.000188	6.95e-05	protein-coding
HSPA5	3	0	0.00225	0.00025	0.000662	protein-coding
TEX10	3	0	0.00202	0.000386	0.000182	protein-coding
PRPF18	3	0	0.00182	0.000748	0.00121	protein-coding
RGPD1	3	0	0.00512	0.00592	0.000321	protein-coding
APC	3	0	0.00165	0.00158	0.000548	protein-coding
USP15	3	0	0.00129	0.000373	7.64e-05	protein-coding
DLG1	3	0	0.00184	0.00119	0.000279	protein-coding
NRIP1	3	0	0.00348	0.00139	0.000295	protein-coding
UBR5	3	0	0.00953	0.00435	0.000741	protein-coding
PLS3	3	0	0.00303	0.00373	0.00154	protein-coding
CCDC132	3	0	0.00077	0.000182	0.000457	protein-coding
PTPLAD1	3	0	0.00145	0.00252	0.000676	protein-coding
FMN1	3	0	0.00712	0.00228	0.000246	protein-coding
CPSF3	3	0	0.00106	0.000519	0.000744	protein-coding
ZNF737	3	0	0.0024	0.00253	0.000619	protein-coding
QSER1	3	0	0.00135	0.000867	0.000367	protein-coding
CHD1	3	0	0.0045	0.00157	0.000113	protein-coding
MOSPD2	3	0	0.000906	0.00297	0.000676	protein-coding
ZNF136	3	0	0.00209	0.00274	0.000215	protein-coding
KIAA0368	3	0	0.00505	0.00142	0.000322	protein-coding
ATP6V1C1	3	0	0.000279	0.000205	6.91e-05	protein-coding
LAMA2	3	0	0.00462	0.00818	0.000126	protein-coding
MLLT3	3	0	0.000846	0.00379	0.00188	protein-coding
MPP5	3	0	0.00144	0.00205	0.000422	protein-coding
ZNF140	3	0	0.000521	0.00115	0.00053	protein-coding
FMNL2	3	0	0.00392	0.00261	0.000274	protein-coding
ZNF292	3	0	0.00252	0.00404	0.000443	protein-coding
IPO5	3	0	0.0032	0.000481	0.000193	protein-coding
PSD3	3	0	0.00336	0.00912	0.00227	protein-coding
ZNF131	3	0	0.000443	0.000142	2.29e-05	protein-coding
SPG20	3	0	0.00167	0.00161	0.000161	protein-coding
GUF1	3	0	0.000501	0.000215	0.000167	protein-coding
SETX	3	0	0.0026	0.00135	0.000202	protein-coding
KPNA4	3	0	0.0019	0.000449	0.000173	protein-coding
BRWD3	3	0	0.000533	0.000447	3e-05	protein-coding
CCNE2	3	0	0.0031	0.00918	0.0002	protein-coding
CCNT2	3	0	0.00535	0.00532	0.00131	protein-coding
ADK	3	0	0.00129	0.00377	0.000543	protein-coding
GIGYF2	3	0	0.00497	0.00365	0.000937	protein-coding
BIRC6	3	0	0.00361	0.00214	0.000322	protein-coding
KIF11	3	0	0.000327	0.00157	7.89e-05	protein-coding
TTC21B	3	0	0.00317	0.00312	0.000167	protein-coding
KNSTRN	3	0	0.00402	0.00636	0.00675	protein-coding
CTDSPL2	3	0	0.00142	0.00215	0.000361	protein-coding
MTMR2	3	0	0.0019	0.00191	0.000548	protein-coding
FAM35A	3	0	0.000655	0.000413	0.000157	protein-coding
EIF1AX	3	0	0.00108	5.56e-05	5.27e-05	protein-coding
TAB3	3	0	0.00147	0.00205	0.000209	protein-coding
ATRX	3	0	0.000641	0.00045	8.95e-05	protein-coding
DLD	3	0	0.00057	0.00012	4.89e-05	protein-coding
MAN1A2	3	0	0.00185	0.000799	0.00012	protein-coding
STXBP3	3	0	0.000679	0.000456	9.51e-05	protein-coding
ACBD3	3	0	0.000631	0.000469	0.000131	protein-coding
PRPF39	3	0	0.00353	0.000958	0.000158	protein-coding
FANCI	3	0	0.00278	0.00372	0.000185	protein-coding
ZNF100	3	0	0.00187	0.000862	3.4e-05	protein-coding
PGM3	3	0	0.00249	0.000809	0.000348	protein-coding
KIAA0196	3	0	0.00145	0.00192	0.00141	protein-coding
ZNF160	3	0	0.00215	0.00366	5.97e-05	protein-coding
KBTBD2	3	0	0.00412	0.0046	0.000433	protein-coding
SUZ12	3	0	0.000642	0.000733	0.000171	protein-coding
ATP11B	3	0	0.00306	0.00179	9.92e-05	protein-coding
IQGAP2	3	0	0.00089	0.000968	0.000109	protein-coding
MET	3	0	0.000607	0.00116	0.000103	protein-coding
CCDC88A	3	0	0.000603	0.000403	8.91e-05	protein-coding
CNTRL	3	0	0.000819	0.000451	6.11e-05	protein-coding
RLIM	3	0	0.00314	0.00128	0.000259	protein-coding
EVI5	3	0	0.000666	0.000701	5.15e-05	protein-coding
EHBP1	3	0	0.00329	0.00209	0.00369	protein-coding
ATP2C1	3	0	0.00071	0.0015	0.000118	protein-coding
YES1	3	0	0.00535	0.00116	9.24e-05	protein-coding
IBTK	3	0	0.000611	0.000312	6.26e-05	protein-coding
MDM2	3	0	0.00069	0.000731	9.51e-05	protein-coding
ARIH1	3	0	0.00132	0.000577	0.000105	protein-coding
HSDL2	3	0	0.00198	0.00452	0.00417	protein-coding
AKAP9	3	0	0.000727	0.000986	6.26e-05	protein-coding
TLR1	3	0	0.000611	0.00182	0.00266	protein-coding
CA1	3	0	0.000872	0.000596	0.00603	protein-coding
OPA1	3	0	0.000665	0.000112	3.52e-05	protein-coding
ZNF12	3	0	0.0078	0.000952	0.00274	protein-coding
PIK3C3	3	0	0.00202	0.00159	0.000192	protein-coding
PMPCB	3	0	0.000426	0.00022	9.51e-05	protein-coding
HOOK1	3	0	0.000312	0.00413	2.27e-05	protein-coding
BANK1	3	0	0.000652	0.000873	0.000419	protein-coding
CEP83	3	0	0.00629	0.00196	0.000265	protein-coding
NIPBL	3	0	0.00174	0.0017	0.000119	protein-coding
FBXL5	3	0	0.00116	0.00378	0.00045	protein-coding
ANKRD17	3	0	0.00605	0.00426	0.000498	protein-coding
CEP290	3	0	0.00057	0.000119	5.39e-05	protein-coding
FBXO30	3	0	0.00185	0.000742	0.000222	protein-coding
HSPA13	3	0	0.00223	0.000549	0.000367	protein-coding
ASUN	3	0	0.000973	0.000281	0.000261	protein-coding
PRPF38B	3	0	0.0004	0.000195	2.31e-05	protein-coding
EPS15	3	0	0.00319	0.00701	0.00086	protein-coding
CASC5	3	0	0.000318	0.00142	4.89e-05	protein-coding
ZNF780B	3	0	0.00113	0.00177	0.00125	protein-coding
RSF1	3	0	0.0017	0.000412	9.53e-05	protein-coding
ZNF117	3	0	0.000488	0.000591	0.000179	protein-coding
N4BP2	3	0	0.000679	0.000449	7.19e-05	protein-coding
LMAN1	3	0	0.00243	0.000469	0.000192	protein-coding
FAP	3	0	0.0086	0.00369	0.00638	protein-coding
ATM	3	0	0.00226	0.00302	0.00694	protein-coding
TOP2A	3	0	0.000301	0.000675	7.19e-05	protein-coding
SRPK1	3	0	0.00243	0.000909	0.000235	protein-coding
NLGN1	3	0	0.000511	0.000215	0.00131	protein-coding
MTM1	3	0	0.00127	0.00519	0.000326	protein-coding
SMU1	3	0	0.00355	0.00142	0.00176	protein-coding
NAE1	3	0	0.000205	0.000184	4.38e-05	protein-coding
CFHR1	3	0	0.000668	0.00192	5.62e-05	protein-coding
NBN	3	0	0.000318	0.000184	3e-05	protein-coding
DNAJC13	3	0	0.00145	0.00125	0.00101	protein-coding
PCM1	3	0	0.000766	0.000596	7.04e-05	protein-coding
LYRM2	3	0	0.000725	0.000343	0.00079	protein-coding
SNX4	3	0	0.000521	0.00215	6.29e-05	protein-coding
ATP6V1D	3	0	0.000641	0.000327	0.000297	protein-coding
MTUS1	3	0	0.00115	0.00677	0.000362	protein-coding
SCYL2	3	0	0.000846	0.000673	3.52e-05	protein-coding
DICER1	3	0	0.00887	0.00639	0.00143	protein-coding
DHX32	3	0	0.00629	0.0047	0.00289	protein-coding
UBA6	3	0	0.000465	0.000294	6.94e-05	protein-coding
POLD3	3	0	0.0014	0.0011	0.000255	protein-coding
KIF23	3	0	0.000174	0.00212	4.26e-05	protein-coding
NEXN	3	0	0.000376	0.00326	2.29e-05	protein-coding
DLG2	3	0	0.000607	0.00471	0.00135	protein-coding
RN7SKP269	0	3	0.00219	0.000521	0.000786	pseudo
RNA5SP19	0	3	0.0038	0.00417	0.000369	pseudo
RN7SL147P	0	3	0.00086	0.00309	0.000239	pseudo
CRIP1P4	0	3	0.00443	0.00607	0.000173	pseudo
RNU1-83P	0	3	0.00131	0.000232	0.000168	pseudo
RN7SL492P	0	3	0.00113	0.00041	0.000506	pseudo
RAB1C	0	3	0.00308	0.000754	0.00323	pseudo
RN7SL478P	0	3	0.000697	0.00061	0.000468	pseudo
RNU1-67P	0	3	0.000316	0.000169	0.000139	pseudo
RNU1-42P	0	3	0.0014	0.000301	0.000213	pseudo
RN7SL617P	0	3	0.00258	0.00591	0.00118	pseudo
RNU6-639P	0	3	0.000761	0.00289	5.27e-05	pseudo
RN7SL769P	0	3	0.000471	0.000252	0.000118	pseudo
RNU4-25P	0	3	0.00462	0.00698	0.00281	pseudo
RN7SKP224	0	3	0.00409	0.000577	0.000965	pseudo
RNU6-256P	0	3	0.00737	0.00837	0.00211	pseudo
RN7SL45P	0	3	0.000426	0.000432	3.52e-05	pseudo
RN7SL300P	0	3	0.00122	0.00183	0.000123	pseudo
RNU1-11P	0	3	8.65e-05	7.13e-05	0.000106	pseudo
RN7SL140P	0	3	0.00309	0.000113	0.000299	pseudo
RNU4-47P	0	3	0.000932	0.00399	0.000379	pseudo
RNU1-13P	0	3	0.000804	0.000679	0.000317	pseudo
RNU6ATAC3P	0	3	0.00292	0.00867	0.00135	pseudo
RN7SL130P	0	3	0.000203	0.000184	3.52e-05	pseudo
RN7SL253P	0	3	0.000521	0.00113	4.18e-05	pseudo
RNU2-68P	3	0	0.000829	0.00116	0.00189	pseudo
RNU6-729P	3	0	0.00213	0.00122	0.00285	pseudo
FGF7P2	3	0	0.00318	0.000149	0.00273	pseudo
WWP1P1	3	0	0.000722	0.00272	0.000164	pseudo
HMGB1P1	3	0	0.00209	0.000439	7.44e-05	pseudo
RNU6-564P	3	0	0.000521	0.000584	6.29e-05	pseudo
HNRNPA1P8	3	0	0.00355	0.000314	0.000273	pseudo
HNRNPA1P12	3	0	0.00175	0.000588	0.00014	pseudo
RN7SKP97	3	0	0.00205	0.00067	0.00205	pseudo
ZNF252P	3	0	0.000334	0.00034	6.27e-05	pseudo
RNU6-701P	3	0	0.00172	0.00116	0.000145	pseudo
ZNF271	3	0	0.0014	0.000294	0.00027	pseudo
HSP90AA2	3	0	0.00125	0.000367	9.55e-05	pseudo
FAM35DP	3	0	0.0024	0.000968	0.000834	pseudo
RNA5SP354	3	0	0.000521	0.000369	0.000586	pseudo
RNA5SP217	3	0	0.00186	0.000742	0.000133	pseudo
RNU4-51P	3	0	0.00257	0.00944	0.00012	pseudo
LOC646813	3	0	0.00356	0.000442	0.000152	pseudo
HSP90AA6P	3	0	0.00272	0.000652	8.25e-05	pseudo
RPL21P44	3	0	0.004	0.00978	0.000491	pseudo
RNU2-7P	3	0	0.00698	0.00454	0.000466	pseudo
RNU4-85P	3	0	0.00241	0.000479	0.000273	pseudo
MTHFD2P7	3	0	0.00349	0.000447	0.00058	pseudo
RNU6-268P	3	0	0.00755	0.00524	0.00121	pseudo
RN7SL834P	3	0	0.00191	0.00329	0.00192	pseudo
RN7SL472P	3	0	0.00286	0.000968	0.00592	pseudo
HSP90AB3P	3	0	0.00956	0.000987	0.000199	pseudo
LOC646358	3	0	0.000287	0.000481	2.29e-05	pseudo
HSPD1P1	3	0	0.000775	0.000414	0.000121	pseudo
RNU6-595P	3	0	0.00433	0.00533	0.00169	pseudo
RN7SL172P	3	0	0.0028	0.000646	0.000458	pseudo
HSP90AA4P	3	0	0.00294	0.000308	0.000339	pseudo
CCDC144CP	3	0	0.00799	0.0017	0.00683	pseudo
EIF2S2P4	3	0	0.0023	0.000453	0.000185	pseudo
SNORA49	0	3	0.000501	0.000608	9.92e-05	snoRNA
SCARNA6	0	3	0.00072	0.00443	0.000583	snoRNA
SNORA60	0	3	0.00106	0.000375	0.000443	snoRNA
SNORA7B	0	3	0.000667	0.000416	0.000113	snoRNA
SNORA80E	0	3	0.00107	0.000644	0.00429	snoRNA
SNORA22	0	3	0.000582	1.82e-05	2.47e-05	snoRNA
SNORD34	0	3	0.00162	0.00276	0.000192	snoRNA
SNORD116-13	0	3	0.00843	0.00209	0.00134	snoRNA
SNORD105	0	3	0.00154	0.00468	0.00015	snoRNA
SNORA54	0	3	0.000787	0.000397	0.000121	snoRNA
SCARNA13	0	3	0.00102	0.00088	0.000199	snoRNA
SNORD116-4	0	3	0.00173	0.000644	0.00053	snoRNA
SCARNA4	0	3	0.000155	5.57e-06	3e-05	snoRNA
SNORD95	0	3	0.000554	0.000215	2.27e-05	snoRNA
SNORD116-6	0	3	0.000906	0.000389	0.000158	snoRNA
SNORD60	0	3	0.00199	0.00165	0.000643	snoRNA
SNORD94	0	3	0.000327	0.000236	6.36e-05	snoRNA
SNORD41	0	3	0.00269	0.00471	4.96e-05	snoRNA
SNORA37	0	3	0.000746	0.00036	9.24e-05	snoRNA
SNORD104	0	3	0.00771	0.00743	0.000461	snoRNA
SNORD80	0	3	0.00277	0.00388	0.000295	snoRNA
SNORA20	0	3	0.000846	0.000154	2.29e-05	snoRNA
SNORD24	0	3	0.00737	0.00173	0.00068	snoRNA
SNORD68	0	3	0.000533	0.00377	0.000168	snoRNA
SNORD46	0	3	0.00103	0.000494	2.47e-05	snoRNA
SNORD78	3	0	0.00593	0.000292	0.000769	snoRNA
SNORD114-2	3	0	0.000829	0.00569	0.00144	snoRNA
SNORD20	3	0	0.000993	0.000535	0.000392	snoRNA
SNORD31	3	0	0.0031	0.00287	0.00284	snoRNA
SNORD22	3	0	0.0024	0.000638	0.00185	snoRNA
RNVU1-18	0	3	8.65e-05	0.000105	7.26e-05	snRNA
RNU4ATAC	0	3	0.00194	0.000593	0.000687	snRNA
RNVU1-10	0	3	0.000435	0.000117	9.92e-05	snRNA
RNU6ATAC	0	3	0.00106	0.00211	0.000144	snRNA
MT-TA	0	3	0.000962	0.00135	0.000188	tRNA
RPPH1	0	3	0.00302	0.00439	0.00201	uncharacterized
LOC692247	0	3	0.00949	0.000449	0.00268	uncharacterized
LOC100130428	3	0	0.00719	0.00969	0.00126	uncharacterized
FLJ45950	3	0	0.00346	0.00263	0.00096	uncharacterized
VTRNA1-1	0	3	0.00316	0.00154	0.000598	vault_RNA

## Sheet: CHD
Table S2B 2345 DEGs detected from CHD-PAH
GeneSymbol	logFC	AverageExpression	BH-correctedp-value	Type
DLL4	-1.42	9.69	5.18e-05	protein-coding
CCDC59	1.26	7.75	5.18e-05	protein-coding
LTBP4	-1.2	10.55	6.19e-05	protein-coding
SNX2	1.68	10.01	6.19e-05	protein-coding
HAT1	0.91	8.69	6.19e-05	protein-coding
SLC4A1AP	1.46	8.55	6.31e-05	protein-coding
RNU1-11P	-1.46	9.94	8.65e-05	pseudo
RNVU1-18	-0.89	13.38	8.65e-05	snRNA
COPS4	1.16	8.16	8.65e-05	protein-coding
GALNT1	1.61	8.12	8.65e-05	protein-coding
MCM8	1.14	7.34	0.000127	protein-coding
VAMP7	0.76	9.98	0.000144	protein-coding
RNU1-89P	-0.76	13.16	0.000146	pseudo
SCARNA4	-2.29	8.85	0.000155	snoRNA
ECHDC1	1.33	8.94	0.000164	protein-coding
BRIP1	1.1	5.57	0.000165	protein-coding
PYROXD1	1.48	7.71	0.000165	protein-coding
KIF23	1.33	6.51	0.000174	protein-coding
SMC4	1.81	7.77	0.000174	protein-coding
RN7SL130P	-0.8	7.13	0.000203	pseudo
ATG3	0.76	9.75	0.000203	protein-coding
ACADM	0.8	9.23	0.000204	protein-coding
TIMP3	-0.81	11.73	0.000204	protein-coding
ME1	1.12	8.29	0.000204	protein-coding
CENPF	1.28	6.23	0.000204	protein-coding
RBBP8	1.13	8.07	0.000205	protein-coding
TCEA1	0.87	9.45	0.000205	protein-coding
TFEC	1.42	7.4	0.000205	protein-coding
RPAP3	1.5	6.64	0.000205	protein-coding
TBC1D23	0.92	8.46	0.000205	protein-coding
PPP2R3C	0.9	7.83	0.000205	protein-coding
NAE1	1.05	8.27	0.000205	protein-coding
NXT2	0.79	8.56	0.000205	protein-coding
CCDC102B	1.51	8.32	0.000205	protein-coding
ZNF277	1.21	7.98	0.00023	protein-coding
USP16	1.4	8.59	0.00023	protein-coding
TANK	1.01	8.46	0.000252	protein-coding
CCNC	0.81	9.46	0.000252	protein-coding
USP8	1.54	8.46	0.000252	protein-coding
GAS6	-1.08	9.69	0.000252	protein-coding
IDH1	1.52	9.56	0.000252	protein-coding
CCDC171	1.01	6.47	0.000252	protein-coding
ST6GALNAC6	-0.92	10.57	0.000257	protein-coding
TWF1	1.25	9.14	0.000257	protein-coding
SDR39U1	-0.63	8.5	0.000257	protein-coding
TMEM263	0.72	8.85	0.000257	protein-coding
PLS1	1.31	7.42	0.000259	protein-coding
ATP6V1C1	1.22	8.24	0.000279	protein-coding
BUB1	0.96	6.14	0.000285	protein-coding
WRN	1.01	7.92	0.000285	protein-coding
NSRP1	1.44	8.06	0.000285	protein-coding
ANLN	1.66	5.84	0.000285	protein-coding
FAM133B	1.07	7.65	0.000285	protein-coding
LOC646358	1.11	7.65	0.000287	pseudo
BRCC3	1.43	7.83	0.000301	protein-coding
EPRS	1.58	8.03	0.000301	protein-coding
TSNAX	1.01	8.08	0.000301	protein-coding
TOP2A	1.63	6.06	0.000301	protein-coding
BROX	1.06	9.65	0.000301	protein-coding
ERBB2IP	1.01	9.85	0.000305	protein-coding
RN7SL277P	-0.76	10.11	0.00031	pseudo
FRS2	1.21	8.83	0.00031	protein-coding
DDIAS	0.99	6.02	0.000311	protein-coding
BRCA2	0.81	6.2	0.000312	protein-coding
HOOK1	1.28	6.4	0.000312	protein-coding
COPS2	1.39	9.74	0.000316	protein-coding
RNU1-67P	-1.08	10.58	0.000316	pseudo
XRCC4	1.16	7.02	0.000317	protein-coding
ICAM2	-1.1	10.82	0.000318	protein-coding
NEMF	0.89	8.32	0.000318	protein-coding
CLEC3B	-1.21	9.93	0.000318	protein-coding
NBN	1.2	8.15	0.000318	protein-coding
TSHZ2	1.7	7.22	0.000318	protein-coding
CASC5	1.22	5.94	0.000318	protein-coding
ZC3H13	1.27	8.11	0.00032	protein-coding
USO1	1.5	9.39	0.000327	protein-coding
MAP7D3	1.22	8.01	0.000327	protein-coding
PRELP	-1.05	10.96	0.000327	protein-coding
ERGIC2	0.99	9.03	0.000327	protein-coding
APBB1	-0.75	7.77	0.000327	protein-coding
PPIP5K2	1.41	8.59	0.000327	protein-coding
C6orf211	1.08	8.11	0.000327	protein-coding
SNORD94	-1.48	10.23	0.000327	snoRNA
MRPL11	-0.85	9.24	0.000327	protein-coding
C5	1.44	8.43	0.000327	protein-coding
KIF11	1.54	5.44	0.000327	protein-coding
LACC1	0.92	6.77	0.000327	protein-coding
RAD51AP1	1.07	5.39	0.000327	protein-coding
GFPT1	1.2	9.94	0.000327	protein-coding
FKBP1B	-0.62	8.81	0.000327	protein-coding
ZNF252P	1.45	6.51	0.000334	pseudo
CLDN5	-1.15	9.33	0.000334	protein-coding
RAB27B	1.55	8.64	0.000334	protein-coding
ZNF644	1	8.85	0.000334	protein-coding
AP5M1	0.74	8.06	0.000335	protein-coding
ROCK1	1.34	8.49	0.000343	protein-coding
ZNF33A	1.14	7.6	0.000343	protein-coding
AZI2	1.05	8.98	0.000343	protein-coding
FRMD4B	1.31	9.86	0.000347	protein-coding
CEP55	1.27	5.95	0.000347	protein-coding
VPS26A	0.81	8.85	0.000347	protein-coding
RSRC1	1.34	7.82	0.000347	protein-coding
EPC2	1.08	8.67	0.000347	protein-coding
ANKRD9	-0.64	8.08	0.000349	protein-coding
MAPK6	1.42	7.68	0.000363	protein-coding
HOOK3	1.02	9.12	0.000376	protein-coding
NEXN	1.61	8.17	0.000376	protein-coding
DNAJC21	1.21	8.11	0.000379	protein-coding
LINC00478	0.94	6.68	0.000379	lncRNA
GEN1	1.3	6.66	0.000386	protein-coding
PRKD2	-0.75	8.87	0.000387	protein-coding
ANKRD36	1.28	8.72	0.000387	protein-coding
ROCK2	1.39	9.01	0.000387	protein-coding
ZNF480	0.91	8.16	0.000387	protein-coding
TIE1	-1.09	9.24	0.000387	protein-coding
AGER	-0.85	12.68	0.000389	protein-coding
KRR1	1.13	8.3	0.000389	protein-coding
IFT74	0.97	6.48	0.000389	protein-coding
PRPF38B	0.84	8.63	0.0004	protein-coding
CASK	0.94	8.99	0.000406	protein-coding
ESCO2	1.2	4.84	0.000413	protein-coding
CCDC186	1.66	7.95	0.000413	protein-coding
RAB1A	0.75	10.09	0.000413	protein-coding
PMPCB	0.98	8.87	0.000426	protein-coding
SNX33	-0.77	9.07	0.000426	protein-coding
ZNF91	1.54	8.38	0.000426	protein-coding
RN7SL45P	-0.72	7.49	0.000426	pseudo
SRBD1	1.14	8.09	0.000427	protein-coding
RAD50	1.63	8.32	0.000427	protein-coding
IWS1	1.21	7.77	0.000427	protein-coding
RANBP2	1.02	8.75	0.000434	protein-coding
FAM171B	1.19	7.9	0.000434	protein-coding
SHOC2	0.97	9.39	0.000434	protein-coding
NXN	-0.87	9.91	0.000434	protein-coding
GPR146	-1.34	9.15	0.000435	protein-coding
RNVU1-10	-1.1	10.28	0.000435	snRNA
ZC3H15	0.99	7.24	0.000443	protein-coding
SPDL1	1.31	6.41	0.000443	protein-coding
XPA	0.71	8.6	0.000443	protein-coding
PAPOLA	1.01	10.3	0.000443	protein-coding
ZNF131	0.78	7.75	0.000443	protein-coding
ZNRF2P1	-0.59	8.8	0.000443	pseudo
OTUD6B	0.89	7.8	0.000443	protein-coding
TGS1	0.82	7.5	0.000449	protein-coding
WFS1	-1.03	9.97	0.000449	protein-coding
SMC3	1.48	7.92	0.000457	protein-coding
SCFD1	1.01	8.22	0.000457	protein-coding
EEA1	1.57	7.84	0.000457	protein-coding
S1PR1	-0.82	9.35	0.000457	protein-coding
UBA6	1.01	8.53	0.000465	protein-coding
GSKIP	0.92	7.2	0.000469	protein-coding
RN7SL769P	-0.82	9.55	0.000471	pseudo
ITGA3	-0.93	10.7	0.000474	protein-coding
ZFAND1	1.09	8.88	0.000474	protein-coding
KIF5B	1.29	10.51	0.000474	protein-coding
KPNA3	0.95	9.2	0.000474	protein-coding
ZNF117	1.56	8.14	0.000488	protein-coding
EIF3H	0.76	10.55	0.000501	protein-coding
EIF2S2	1.02	9.39	0.000501	protein-coding
CLOCK	1.2	8.13	0.000501	protein-coding
CD82	-0.93	10.27	0.000501	protein-coding
MLLT6	-0.72	9.73	0.000501	protein-coding
PPIL4	0.81	8.23	0.000501	protein-coding
KIAA1598	0.81	9.19	0.000501	protein-coding
TNS1	-0.65	11.59	0.000501	protein-coding
FCHO2	1.14	9.44	0.000501	protein-coding
GUF1	0.85	7.77	0.000501	protein-coding
LYSMD3	1.02	8.97	0.000501	protein-coding
OSBPL8	1.29	8.97	0.000501	protein-coding
SNORA49	-1.18	9	0.000501	snoRNA
TM9SF3	0.63	11.04	0.000501	protein-coding
BTNL9	-1.44	9.78	0.000502	protein-coding
TASP1	0.64	7.6	0.000511	protein-coding
SMEK2	0.85	9.16	0.000511	protein-coding
NT5DC1	0.75	8.39	0.000511	protein-coding
BDP1	0.99	8.68	0.000511	protein-coding
DCK	0.65	8.23	0.000511	protein-coding
SH2D3C	-1.03	10.05	0.000511	protein-coding
KIF18A	1.18	5.55	0.000511	protein-coding
MTIF2	0.89	7.11	0.000511	protein-coding
MIOS	1.02	8.35	0.000511	protein-coding
LTV1	1.34	7.67	0.000511	protein-coding
PIBF1	1.01	7.3	0.000511	protein-coding
ZNF28	1.22	7.26	0.000511	protein-coding
CD2AP	0.87	8.96	0.000511	protein-coding
NLGN1	1.04	5.54	0.000511	protein-coding
LDHB	1.14	11.05	0.000511	protein-coding
PCNP	0.72	10.3	0.000511	protein-coding
CHD2	1.06	9.34	0.000514	protein-coding
TDP2	1.01	8.89	0.000514	protein-coding
RARRES2	-1.32	9.94	0.000521	protein-coding
BLZF1	1.5	9.14	0.000521	protein-coding
RN7SL253P	-1.14	9.34	0.000521	pseudo
CUL2	0.98	8.03	0.000521	protein-coding
ZNF140	0.93	7.66	0.000521	protein-coding
GOLGB1	1.3	8.67	0.000521	protein-coding
SNX4	0.72	7.81	0.000521	protein-coding
SMC6	1.4	7.28	0.000521	protein-coding
IMPA1	1.17	8.37	0.000521	protein-coding
CRIP2	-1.08	11.14	0.000521	protein-coding
RNU6ATAC4P	-0.95	5.25	0.000521	pseudo
UHRF1BP1L	0.91	7.93	0.000521	protein-coding
SSR1	0.84	10.39	0.000521	protein-coding
PXN	-0.71	9.38	0.000521	protein-coding
TPX2	1.18	6.05	0.000521	protein-coding
RNF20	0.96	7.68	0.000521	protein-coding
IDE	1.14	8.89	0.000521	protein-coding
SLC7A11	2.13	6.67	0.000521	protein-coding
FAM167A	-1.18	8.15	0.000521	protein-coding
CCDC18	0.88	5.16	0.000521	protein-coding
CTNND2	-0.77	7.38	0.000521	protein-coding
STAM2	1.05	9.13	0.000521	protein-coding
COX7A1	-0.94	8.66	0.000521	protein-coding
CSE1L	0.95	9.11	0.000521	protein-coding
YTHDF3	0.84	9.93	0.000521	protein-coding
RNA5SP354	1.03	6.69	0.000521	pseudo
CCDC115	-0.73	8.49	0.000521	protein-coding
PML	-0.62	8.95	0.000521	protein-coding
RNU6-564P	0.78	7.98	0.000521	pseudo
HNRNPA3	1.2	9.7	0.000521	protein-coding
LRRC39	0.95	5.16	0.000525	protein-coding
ZRANB3	0.84	6.55	0.000526	protein-coding
ZNF654	1.32	7.35	0.000526	protein-coding
FMO1	1.41	6.39	0.000529	protein-coding
NFXL1	0.81	7.62	0.000533	protein-coding
SRFBP1	1.2	8.41	0.000533	protein-coding
FAM45A	0.66	8.7	0.000533	protein-coding
WDR75	1.22	8.43	0.000533	protein-coding
GULP1	0.61	8.35	0.000533	protein-coding
EPS8	1.32	9.79	0.000533	protein-coding
BRWD3	0.99	8.05	0.000533	protein-coding
ARHGAP15	1.07	8.17	0.000533	protein-coding
SNORD68	-0.82	10.35	0.000533	snoRNA
LGR5	-1.41	6.7	0.000533	protein-coding
DIAPH2	1.19	8.91	0.000537	protein-coding
PGM2	0.95	8.65	0.000537	protein-coding
RNU6-831P	0.82	4.67	0.000539	pseudo
AGL	1.27	7.26	0.00054	protein-coding
BUB1B	0.87	6.01	0.000554	protein-coding
ATAD2B	0.68	8.15	0.000554	protein-coding
SPOCK2	-0.95	10.86	0.000554	protein-coding
RB1	0.81	9.66	0.000554	protein-coding
RABL3	0.93	9.41	0.000554	protein-coding
EPHA4	1.21	8.31	0.000554	protein-coding
LEO1	0.64	6.83	0.000554	protein-coding
AP3B1	1.03	9.1	0.000554	protein-coding
ZGRF1	0.66	6.02	0.000554	protein-coding
ALDH1L2	1.25	6.89	0.000554	protein-coding
TLK1	0.72	9.07	0.000554	protein-coding
CCNA2	0.82	7.41	0.000554	protein-coding
SNORD95	-0.74	10.77	0.000554	snoRNA
PRX	-0.59	8.09	0.000554	protein-coding
ATP1B1	0.59	10.3	0.000554	protein-coding
RNMT	0.91	7.16	0.000554	protein-coding
ACE	-0.72	8.75	0.000556	protein-coding
UFL1	1.19	8.44	0.000565	protein-coding
SCRN3	0.84	7.91	0.000569	protein-coding
MIS18BP1	1.37	7.2	0.00057	protein-coding
C3orf17	0.68	8.76	0.00057	protein-coding
FAM13B	0.77	9.09	0.00057	protein-coding
DNAH14	0.61	5.67	0.00057	protein-coding
TERF1P3	0.71	7.93	0.00057	pseudo
ZMPSTE24	0.63	9.65	0.00057	protein-coding
CEP290	1.18	6.1	0.00057	protein-coding
TAX1BP1	1.18	8.95	0.00057	protein-coding
DLD	1.15	8.44	0.00057	protein-coding
STAG2	1.23	8.69	0.00057	protein-coding
ZNF721	1.6	8.11	0.000572	protein-coding
RRM2B	0.89	8.08	0.000572	protein-coding
IRS1	-0.63	7.82	0.000574	protein-coding
FAM172A	0.65	8.65	0.000574	protein-coding
SUN2	-0.71	9.99	0.000574	protein-coding
ADIRF	-1.15	9.87	0.000576	protein-coding
SRP54	0.72	9.12	0.000576	protein-coding
RBPJ	0.71	8.5	0.000581	protein-coding
ASPM	1.1	5.03	0.000581	protein-coding
CHMP2B	0.79	8.08	0.000581	protein-coding
CWC27	0.94	7.39	0.000582	protein-coding
SNORA22	-0.7	11.89	0.000582	snoRNA
WDHD1	0.95	6.2	0.000582	protein-coding
BLM	0.61	5.92	0.000582	protein-coding
USP1	0.75	7.5	0.000582	protein-coding
CCBL2	0.8	9.11	0.000582	protein-coding
MTDH	0.81	9.7	0.000582	protein-coding
C5orf42	0.98	7.87	0.000582	protein-coding
FAM184A	1.21	7.31	0.000582	protein-coding
DMD	0.79	7.6	0.000582	protein-coding
ZNF675	1.16	6.51	0.000582	protein-coding
CA4	-1.22	8.83	0.000582	protein-coding
COPB1	1.29	9.35	0.000582	protein-coding
CACNG4	-1.19	9.25	0.000582	protein-coding
TPR	1.48	8	0.000582	protein-coding
PPP1R12A	1.29	9.13	0.000592	protein-coding
ITPR2	1.36	8.2	0.000592	protein-coding
CWC22	1.16	7.65	0.000599	protein-coding
ADORA2A	-0.69	8	0.000601	protein-coding
SREK1IP1	0.87	7.66	0.000602	protein-coding
ARNTL2	0.92	6.37	0.000602	protein-coding
ILF3-AS1	-0.84	7.54	0.000602	lncRNA
TRMT112	-0.8	11.93	0.000602	protein-coding
TRPM7	0.88	9.04	0.000602	protein-coding
CDC5L	1.35	8.37	0.000603	protein-coding
PHF14	0.9	8.15	0.000603	protein-coding
CCDC88A	1.49	7.94	0.000603	protein-coding
STAU2	0.63	8.1	0.000606	protein-coding
MET	1.43	9.3	0.000607	protein-coding
MIER3	1.12	7.7	0.000607	protein-coding
DLG2	0.72	6.81	0.000607	protein-coding
ESF1	1.14	6.41	0.000607	protein-coding
CCAR2	-0.64	9	0.000607	protein-coding
RNU6-1314P	-0.69	5.39	0.000608	pseudo
DOCK7	0.95	8.18	0.00061	protein-coding
ERI2	0.94	6.66	0.00061	protein-coding
KIAA1430	0.94	9.37	0.000611	protein-coding
TLR1	0.98	6.88	0.000611	protein-coding
GOLGA4	1.28	8.39	0.000611	protein-coding
GCC2	1.54	8.28	0.000611	protein-coding
IBTK	1.08	9.06	0.000611	protein-coding
SREK1	0.91	8.23	0.000613	protein-coding
TRMT61B	0.61	7.48	0.000613	protein-coding
RAB11FIP2	0.79	9.11	0.000616	protein-coding
HLTF	1.29	7.33	0.000616	protein-coding
DDX20	0.77	7.3	0.000616	protein-coding
PTER	0.94	8.7	0.000616	protein-coding
CAPZA2	0.83	9.61	0.000616	protein-coding
GGNBP2	0.87	8.66	0.000618	protein-coding
ERBB2	-0.65	9.32	0.000619	protein-coding
ADAL	0.82	6.97	0.000619	protein-coding
SLMAP	0.87	8.69	0.000619	protein-coding
PLK4	1.19	5.45	0.000619	protein-coding
GNPDA2	0.74	7.18	0.000619	protein-coding
FAM210A	0.65	7.78	0.000625	protein-coding
RNU6-1177P	0.59	4.91	0.000631	pseudo
NUP155	0.76	8.78	0.000631	protein-coding
VRK2	0.99	8.2	0.000631	protein-coding
ACBD3	0.85	9.89	0.000631	protein-coding
TAF1B	1.03	7.53	0.000631	protein-coding
SCAMP3	-0.66	9.03	0.000631	protein-coding
CEP350	1.23	8.75	0.000631	protein-coding
AGPS	1.05	8.44	0.000632	protein-coding
TMEM144	0.86	7.02	0.000641	protein-coding
SUCO	0.84	8.04	0.000641	protein-coding
CDK1	1.28	5.44	0.000641	protein-coding
ATP6V1D	1.16	7.7	0.000641	protein-coding
ATRX	1.34	7.77	0.000641	protein-coding
ST8SIA6	-0.99	8.49	0.000642	protein-coding
SBNO1	0.86	7.99	0.000642	protein-coding
CKAP2	1.36	7.09	0.000642	protein-coding
SUZ12	0.74	9.33	0.000642	protein-coding
CEP57	1.1	8.01	0.000642	protein-coding
EIF2A	0.93	9.28	0.000642	protein-coding
CUL3	0.93	9.34	0.000643	protein-coding
ANKRD12	1.01	9.03	0.000647	protein-coding
ARL2	-0.97	10.86	0.000647	protein-coding
KIF2A	0.87	8.79	0.000649	protein-coding
SYCP2	0.78	5.08	0.000652	protein-coding
BANK1	0.92	6.77	0.000652	protein-coding
CTAGE9	0.72	5.13	0.000652	protein-coding
FLOT2	-0.59	9.89	0.000652	protein-coding
STK38L	1.18	9.51	0.000655	protein-coding
STX19	0.6	6.48	0.000655	protein-coding
PBDC1	1.05	7.01	0.000655	protein-coding
FAM35A	0.98	8.13	0.000655	protein-coding
MAP9	0.85	5.58	0.000656	protein-coding
GLIPR1	0.9	10.6	0.000657	protein-coding
KIF20B	1.06	5.04	0.000657	protein-coding
GOLGA5	1.12	8.87	0.000657	protein-coding
SMARCAD1	1.1	7.77	0.000658	protein-coding
SHANK3	-0.85	9.11	0.00066	protein-coding
GOLIM4	1.16	9.27	0.000665	protein-coding
TTC3	1.22	8.49	0.000665	protein-coding
RPGRIP1L	0.99	6.07	0.000665	protein-coding
RFC3	0.79	7.85	0.000665	protein-coding
FRK	1.21	7.64	0.000665	protein-coding
STIL	0.77	5.97	0.000665	protein-coding
OPA1	1.24	8.39	0.000665	protein-coding
EVI5	0.71	8.2	0.000666	protein-coding
CDADC1	0.63	7.16	0.000667	protein-coding
SNORA7B	-1.29	10.39	0.000667	snoRNA
SMARCA5	0.97	9.28	0.000668	protein-coding
PCLO	0.66	6.2	0.000668	protein-coding
CFHR1	1.37	5.83	0.000668	protein-coding
ACPP	0.77	7.77	0.000668	protein-coding
PHAX	0.89	7.82	0.000671	protein-coding
EZH2	0.72	6.81	0.000671	protein-coding
BLOC1S6	0.77	8.86	0.000672	protein-coding
GTF2H1	1.01	8.58	0.000672	protein-coding
HIGD1B	-1.1	10.11	0.000672	protein-coding
SGK3	0.84	9.02	0.000673	protein-coding
CCP110	1.37	7.12	0.000676	protein-coding
RSL1D1	1.22	9.7	0.000677	protein-coding
SMC2	1.34	6.44	0.000677	protein-coding
KIAA1524	0.86	6.03	0.000678	protein-coding
N4BP2	1.06	7.02	0.000679	protein-coding
STXBP3	0.83	8.41	0.000679	protein-coding
TMF1	1.3	7.88	0.000682	protein-coding
THOC1	0.97	8.09	0.000682	protein-coding
PRKACB	0.81	8.75	0.000684	protein-coding
SNORD116-2	-0.83	7.48	0.000687	snoRNA
MDM2	1.07	9.58	0.00069	protein-coding
NOL8	1.34	7.73	0.00069	protein-coding
HLA-E	-0.6	12.55	0.000695	protein-coding
RN7SL478P	-0.79	10.2	0.000697	pseudo
SLTM	1.01	8.67	0.000708	protein-coding
CWF19L2	1.07	6.87	0.00071	protein-coding
WASH1	-0.64	9.68	0.00071	protein-coding
RAPGEF6	1.03	8.18	0.00071	protein-coding
ATP2C1	0.94	8.67	0.00071	protein-coding
ZNF267	1.57	7.48	0.000712	protein-coding
ANP32E	0.6	7.1	0.000712	protein-coding
ODF3B	-0.92	8.55	0.000712	protein-coding
HIF3A	-1.41	9.25	0.000713	protein-coding
SCARNA6	-1.12	9.44	0.00072	snoRNA
HMHA1	-0.65	8.75	0.000722	protein-coding
WWP1P1	0.84	4.75	0.000722	pseudo
C5orf56	-0.66	9.15	0.000722	lncRNA
CEP135	0.75	6.75	0.000722	protein-coding
TRIP11	1.27	7.88	0.000722	protein-coding
ZNF431	0.92	7.82	0.000722	protein-coding
GPX3	-0.65	12.56	0.000723	protein-coding
RNU6-1143P	0.9	6.16	0.000723	pseudo
LYRM2	1.08	8.32	0.000725	protein-coding
GDF10	-0.88	8.89	0.000725	protein-coding
AKAP9	1.4	8.03	0.000727	protein-coding
LARP1B	0.72	6.93	0.000734	protein-coding
KIF20A	1.3	5.62	0.000737	protein-coding
SYNCRIP	0.87	9.44	0.000737	protein-coding
SLU7	1.24	7.52	0.000737	protein-coding
C4orf33	0.76	7.48	0.000737	protein-coding
UPF3B	0.91	6.61	0.000741	protein-coding
PGGT1B	0.75	8.34	0.000741	protein-coding
FUT8	0.79	8.63	0.000742	protein-coding
HDAC2	0.72	8.92	0.000742	protein-coding
GMPS	0.84	9.45	0.000745	protein-coding
SNORA37	-1.14	9.9	0.000746	snoRNA
ZHX1	0.8	8.44	0.000753	protein-coding
USP34	1.09	9.61	0.000754	protein-coding
METTL14	0.91	8.17	0.000754	protein-coding
C12orf4	1.09	7.88	0.000757	protein-coding
RAP1GDS1	0.92	7.81	0.000759	protein-coding
PRPF40A	1.25	8.06	0.000761	protein-coding
RNU6-639P	-0.87	9.11	0.000761	pseudo
CENPE	1.17	4.57	0.000762	protein-coding
FANCD2	0.65	6.16	0.000762	protein-coding
DNAJB2	-0.66	8.11	0.000764	protein-coding
PCM1	1.32	9.07	0.000766	protein-coding
C1orf27	0.88	8.08	0.000766	protein-coding
ZNF148	1.06	8.69	0.000766	protein-coding
WBP4	0.97	6.86	0.000766	protein-coding
CCDC132	0.97	6.8	0.00077	protein-coding
IFT57	1.09	9.28	0.00077	protein-coding
DLGAP5	1.42	5.09	0.00077	protein-coding
MKNK2	-0.96	10.67	0.000773	protein-coding
TBC1D32	0.61	6.11	0.000775	protein-coding
HSPD1P1	0.93	4.22	0.000775	pseudo
OR7E37P	-0.7	10.84	0.000775	pseudo
ITCH	0.6	9.38	0.000775	protein-coding
AOC3	-0.8	10.04	0.000779	protein-coding
RIOK2	1.09	7.55	0.00078	protein-coding
TXLNG	0.94	8.54	0.000783	protein-coding
PIK3CB	0.95	8.64	0.000783	protein-coding
SNORA54	-1.09	9.33	0.000787	snoRNA
RBM25	0.89	9.52	0.000787	protein-coding
DNM1L	1.16	8.56	0.000795	protein-coding
RNGTT	0.63	8.2	0.000796	protein-coding
PKN2	0.86	9.37	0.0008	protein-coding
TMEM167A	0.64	8.73	0.0008	protein-coding
FNIP1	0.95	9.06	0.0008	protein-coding
ZFYVE16	0.93	8.27	0.0008	protein-coding
NOTCH4	-0.92	9.56	0.000801	protein-coding
OLA1	0.69	8.66	0.000802	protein-coding
ECI1	-0.67	9.16	0.000802	protein-coding
ZFX	0.97	8.78	0.000802	protein-coding
ZNF350	0.94	7.14	0.000804	protein-coding
RNU1-13P	-0.82	8.55	0.000804	pseudo
RNU6-748P	0.69	6.5	0.000805	pseudo
RCHY1	0.68	7.31	0.000807	protein-coding
SPINT2	-0.79	9.55	0.000812	protein-coding
RRP7A	-0.63	8.91	0.000813	protein-coding
DNTTIP2	1.39	8.07	0.000817	protein-coding
ZZZ3	1	8.81	0.000818	protein-coding
C11orf58	0.67	10.45	0.000818	protein-coding
PBRM1	1.12	9	0.000818	protein-coding
CNTRL	0.98	7.24	0.000819	protein-coding
FAM204A	1.03	8.99	0.000819	protein-coding
RNVU1-15	-1.23	8.45	0.000824	snRNA
SYTL2	0.85	7.21	0.000827	protein-coding
MICU2	0.77	7.53	0.000827	protein-coding
CIR1	0.87	5.98	0.000827	protein-coding
SNORD114-2	1.23	4.5	0.000829	snoRNA
EML3	-0.68	8.92	0.000829	protein-coding
CFH	1.7	9.65	0.000829	protein-coding
RMND1	0.66	6.37	0.000829	protein-coding
RNU2-68P	0.83	6.21	0.000829	pseudo
RN7SL732P	-0.61	8.56	0.000829	pseudo
ICE2	0.86	8.34	0.000831	protein-coding
ARF5	-0.89	9.91	0.000839	protein-coding
MKI67	1.1	6.46	0.000846	protein-coding
PJA2	1.06	9.81	0.000846	protein-coding
ZNF665	0.94	4.92	0.000846	protein-coding
TNFSF13B	0.95	8.32	0.000846	protein-coding
TBL1XR1	0.75	9.65	0.000846	protein-coding
ZNF468	0.93	6.92	0.000846	protein-coding
TMEM109	-0.91	11.66	0.000846	protein-coding
CEP170	1.4	8.2	0.000846	protein-coding
SNORA20	-1	11.69	0.000846	snoRNA
NKIRAS1	0.61	7.37	0.000846	protein-coding
GTF3C3	1.07	7.77	0.000846	protein-coding
MLLT3	0.8	8.28	0.000846	protein-coding
SCYL2	0.97	9.64	0.000846	protein-coding
SENP6	0.85	9.11	0.000846	protein-coding
DOCK10	1.49	8.56	0.00086	protein-coding
ZNF660	0.87	5.87	0.00086	protein-coding
ARMC8	0.89	8.84	0.00086	protein-coding
PLRG1	0.91	8.7	0.00086	protein-coding
RN7SL147P	-0.91	8.46	0.00086	pseudo
AIMP1	0.68	7.52	0.00086	protein-coding
ATG5	0.59	8.71	0.00086	protein-coding
TSPAN7	-0.83	11.01	0.00086	protein-coding
PHF20L1	1.03	7.65	0.00086	protein-coding
SHC2	-0.69	8.13	0.00086	protein-coding
ELTD1	0.82	9.04	0.00086	protein-coding
STAG3L3	-0.63	10.44	0.000868	pseudo
CA1	1.13	7.04	0.000872	protein-coding
NSMCE2	0.68	7.63	0.000872	protein-coding
CDC6	0.87	5.52	0.000872	protein-coding
UTP23	0.79	7.83	0.000876	protein-coding
UPF2	0.98	7.63	0.00088	protein-coding
HHIP	1.18	9.94	0.000882	protein-coding
R3HCC1L	1.04	7.55	0.000882	protein-coding
TEC	0.89	7.73	0.000882	protein-coding
ASCC3	1.27	7.88	0.000883	protein-coding
MPP7	1.05	8.6	0.000888	protein-coding
THOC2	1.37	8.68	0.000888	protein-coding
ZNF146	1.32	8.16	0.00089	protein-coding
ERCC6L2	0.96	8.36	0.00089	protein-coding
S100A4	-1.02	9.83	0.00089	protein-coding
IQGAP2	1.52	8.71	0.00089	protein-coding
SCN4B	-1.1	8.41	0.000896	protein-coding
SOCS4	0.96	7.6	0.000902	protein-coding
RAB18	0.8	9.56	0.000902	protein-coding
TOPBP1	1.09	8.3	0.000902	protein-coding
MECOM	0.71	8.36	0.000902	protein-coding
LARP7	0.66	6.86	0.000902	protein-coding
DHX36	1.21	8.05	0.000902	protein-coding
RAD17	0.94	7.29	0.000903	protein-coding
RBM41	0.97	6.74	0.000903	protein-coding
WDR41	0.75	9.38	0.000904	protein-coding
PITPNM2	-0.68	8.31	0.000906	protein-coding
PEX3	0.67	7.26	0.000906	protein-coding
RPS6KC1	0.75	7.76	0.000906	protein-coding
LACTB2	0.65	7.79	0.000906	protein-coding
SNORD116-6	-0.99	8.98	0.000906	snoRNA
POLDIP3	-0.61	9.71	0.000906	protein-coding
STRBP	0.88	6.75	0.000906	protein-coding
PRELID1	-0.64	10.53	0.000906	protein-coding
RNU6-943P	1.14	5.82	0.000906	pseudo
MOSPD2	1.31	8.29	0.000906	protein-coding
BOD1L1	1.19	7.93	0.000913	protein-coding
ZNF93	0.86	7.07	0.000921	protein-coding
ARHGAP11A	1.29	5.39	0.000922	protein-coding
EHF	1.16	9.13	0.000922	protein-coding
AES	-0.83	10.93	0.000923	protein-coding
FER	1.06	8.06	0.000924	protein-coding
ZMYM4	0.7	9.99	0.000925	protein-coding
CXorf23	0.75	7.38	0.000925	protein-coding
SCNN1B	-0.68	10.13	0.000925	protein-coding
EGFL7	-0.75	9.14	0.000927	protein-coding
TRIM2	0.99	7.87	0.000932	protein-coding
RNU4-47P	-1.3	8.15	0.000932	pseudo
HEY1	-1.76	9.08	0.000935	protein-coding
ITGB6	1.21	10.46	0.000939	protein-coding
METRNL	-0.71	8.45	0.000939	protein-coding
BAZ2B	1.07	8.71	0.000939	protein-coding
SUCNR1	0.98	4.63	0.000939	protein-coding
SDCCAG8	0.9	8.44	0.000945	protein-coding
RANBP6	1.11	7.62	0.000945	protein-coding
VEPH1	1.53	9.12	0.000945	protein-coding
IGSF6	1.1	9.35	0.000945	protein-coding
UBLCP1	0.74	8	0.00095	protein-coding
CHEK1	0.98	6.17	0.00095	protein-coding
GSTP1	-0.67	12.46	0.00095	protein-coding
SASS6	0.76	6.37	0.000958	protein-coding
MT-TA	-1.3	12.03	0.000962	tRNA
CKAP5	1.2	8.15	0.000963	protein-coding
CNNM4	-0.68	8.46	0.000965	protein-coding
TTC37	1.47	8.31	0.000966	protein-coding
ARHGAP42	1.01	8.13	0.00097	protein-coding
CREB1	0.69	10.14	0.00097	protein-coding
EIF5B	1.25	8.46	0.000971	protein-coding
SENP1	0.64	9.2	0.000971	protein-coding
FXR1	1.12	8.58	0.000971	protein-coding
MBD4	0.87	8.42	0.000971	protein-coding
DARS	0.88	9.74	0.000971	protein-coding
IL13RA2	1.59	4.63	0.000971	protein-coding
VPS41	1.2	8.3	0.000971	protein-coding
ZBTB1	0.97	8.23	0.000973	protein-coding
ANP32B	0.6	9.51	0.000973	protein-coding
ASUN	0.85	7.28	0.000973	protein-coding
PTPN4	0.72	7.94	0.000984	protein-coding
CDC42BPA	0.96	8.65	0.000985	protein-coding
SNORD20	1.88	4.01	0.000993	snoRNA
MFAP4	-0.89	11.99	0.000993	protein-coding
SKIV2L2	1.14	9.23	0.000993	protein-coding
ME2	0.84	8.89	0.000993	protein-coding
RIOK1	1.12	7.48	0.000993	protein-coding
ESCO1	0.78	7.35	0.000999	protein-coding
C2orf40	-1.39	9.25	0.001	protein-coding
CXADR	0.76	9.91	0.001	protein-coding
HSP90AA5P	0.7	3.72	0.00101	pseudo
SCARNA13	-1.1	10.16	0.00102	snoRNA
PPP1R9A	1.04	7.36	0.00102	protein-coding
HINT1	-0.66	9.24	0.00102	protein-coding
KIAA1143	0.61	8.84	0.00102	protein-coding
RABEP1	1.01	8.52	0.00102	protein-coding
SPAG5	0.62	6.33	0.00102	protein-coding
SNORD46	-0.81	10.98	0.00103	snoRNA
VPS8	0.88	7.95	0.00103	protein-coding
GAPT	1.13	6.62	0.00103	protein-coding
ZNF75A	0.86	7.42	0.00103	protein-coding
SLMO2	0.77	8.78	0.00103	protein-coding
COBLL1	0.82	8.83	0.00103	protein-coding
ACAT1	0.97	8.61	0.00103	protein-coding
TRIM24	0.68	8.91	0.00103	protein-coding
RAI14	1.27	8.43	0.00103	protein-coding
PRMT9	0.76	7.84	0.00103	protein-coding
NDRG4	-1.38	9.18	0.00103	protein-coding
ANAPC4	0.7	8.52	0.00104	protein-coding
KLK11	-1.14	9.39	0.00104	protein-coding
C19orf60	-0.59	9.04	0.00104	protein-coding
ANKRD36B	1.02	9.14	0.00104	protein-coding
LPCAT2	0.67	9.51	0.00104	protein-coding
PTPN13	1.37	9.85	0.00105	protein-coding
2021-03-09	-0.63	8.14	0.00105	protein-coding
MIPOL1	0.66	6.94	0.00105	protein-coding
PDS5A	0.72	10.13	0.00105	protein-coding
NARS	1.07	9.66	0.00105	protein-coding
SNORA60	-1.19	10.82	0.00106	snoRNA
NAALADL2	0.89	7.15	0.00106	protein-coding
KIF16B	1	7.98	0.00106	protein-coding
NPDC1	-0.64	9.03	0.00106	protein-coding
SOS2	0.64	9.83	0.00106	protein-coding
CPSF3	0.83	7.72	0.00106	protein-coding
ADSS	0.69	8.2	0.00106	protein-coding
RNU6ATAC	-0.81	7.51	0.00106	snRNA
CFI	1.26	8.6	0.00106	protein-coding
ASPH	0.86	8.93	0.00106	protein-coding
DMXL2	1.27	8.83	0.00106	protein-coding
LRRCC1	1.01	7	0.00106	protein-coding
CHD9	1.21	9.04	0.00106	protein-coding
LMO7	0.89	10.1	0.00106	protein-coding
CUL5	0.64	8.05	0.00107	protein-coding
PRC1	0.94	6.73	0.00107	protein-coding
DNAJC10	1.05	8.68	0.00107	protein-coding
TBC1D10A	-0.63	9.15	0.00107	protein-coding
TBK1	0.9	8.02	0.00107	protein-coding
SNORA80E	-1.16	10.52	0.00107	snoRNA
DMTF1	1.12	9.08	0.00107	protein-coding
DDX46	0.78	8.4	0.00107	protein-coding
MMRN2	-0.87	9.22	0.00107	protein-coding
LPPR4	0.81	8.02	0.00107	protein-coding
EIF1AX	0.82	9.46	0.00108	protein-coding
2021-09-07	0.64	9.15	0.00108	protein-coding
RNA5SP132	-0.89	7.17	0.00109	pseudo
AAMP	-0.65	9.21	0.00109	protein-coding
OSBPL11	1.06	8.33	0.0011	protein-coding
PNPLA8	1.21	7.94	0.0011	protein-coding
USP25	0.85	10.08	0.0011	protein-coding
NAA50	0.69	10.59	0.00111	protein-coding
ZNF799	1.01	7.09	0.00112	protein-coding
RN7SL492P	-0.74	5.92	0.00113	pseudo
ZNF780B	1.19	7.64	0.00113	protein-coding
ADAMTS6	0.85	6.35	0.00113	protein-coding
NKD2	-0.74	8.34	0.00113	protein-coding
RASA4	-0.61	9.11	0.00113	protein-coding
RARS	0.82	8.79	0.00114	protein-coding
DMWD	-0.62	9.04	0.00114	protein-coding
FAM175B	1.08	8.31	0.00115	protein-coding
POLR3B	0.95	7.55	0.00115	protein-coding
MTUS1	1.15	9.4	0.00115	protein-coding
SUCLA2	1.11	8.65	0.00115	protein-coding
TNNC1	-1.09	9.18	0.00116	protein-coding
JAM2	-0.69	10.28	0.00116	protein-coding
FBXL5	0.86	10.57	0.00116	protein-coding
ZNF92	0.81	6.67	0.00117	protein-coding
YME1L1	0.79	10.2	0.00117	protein-coding
ZNF596	0.67	5.7	0.00117	protein-coding
PPIG	0.96	7.28	0.00117	protein-coding
FIG4	1.07	8.93	0.00117	protein-coding
PDGFD	1.27	7.21	0.00117	protein-coding
ATAD2	0.86	6.73	0.00117	protein-coding
PIGK	0.64	7.61	0.00117	protein-coding
PRIM2	0.6	6.85	0.00117	protein-coding
ZNF143	0.78	7.22	0.00117	protein-coding
GPATCH11	0.63	7.03	0.00118	protein-coding
FGFR4	-1.04	9.13	0.00118	protein-coding
BCAP31	-0.6	10.01	0.00118	protein-coding
NCAPG	1.22	5.66	0.00118	protein-coding
DENND1B	0.68	8.09	0.00118	protein-coding
CDKL2	0.84	8.3	0.00118	protein-coding
MPHOSPH9	0.85	7.66	0.00118	protein-coding
PPP4R2	0.86	7.96	0.00119	protein-coding
GGTLC1	-1.11	8.69	0.00119	protein-coding
MRPL42	0.7	8.9	0.00119	protein-coding
MIR32	1.61	7.91	0.00119	miRNA
CENPU	0.99	6.13	0.00119	protein-coding
RASIP1	-0.91	8.7	0.00119	protein-coding
RSPO3	1.1	7.49	0.00119	protein-coding
NDRG2	-0.71	10.83	0.00119	protein-coding
PLEKHA5	0.99	8.25	0.00119	protein-coding
CCNG1	0.78	10.6	0.00119	protein-coding
TAOK3	1.06	8.74	0.0012	protein-coding
ECT2	1.18	6.8	0.00121	protein-coding
TDO2	2.77	6.09	0.00121	protein-coding
YTHDC1	0.69	9.09	0.00121	protein-coding
DDX52	1.07	8.14	0.00122	protein-coding
TERF1	0.66	8.88	0.00122	protein-coding
TRIB2	-0.79	9.07	0.00122	protein-coding
RN7SL300P	-0.72	9.26	0.00122	pseudo
PTMS	-0.89	10.76	0.00122	protein-coding
HMGB1	0.64	9.11	0.00124	protein-coding
SUPT16H	1.11	8.79	0.00124	protein-coding
RNU6-103P	-1.21	6.2	0.00125	pseudo
PNN	0.87	8.42	0.00125	protein-coding
CAPN7	0.92	8.73	0.00125	protein-coding
LRPPRC	1.24	8.78	0.00125	protein-coding
HSP90AA2	1.39	7.43	0.00125	pseudo
LZIC	0.6	8.06	0.00125	protein-coding
MOB4	0.73	8.81	0.00126	protein-coding
ZBTB41	1.06	8.07	0.00127	protein-coding
GORAB	0.81	7.28	0.00127	protein-coding
IKZF5	0.69	8.13	0.00127	protein-coding
PTRF	-0.84	9.79	0.00127	protein-coding
MTM1	0.92	7.95	0.00127	protein-coding
SDCBP	0.73	11.48	0.00128	protein-coding
SLC6A16	-0.8	7.96	0.00128	protein-coding
METAP2	0.88	8.58	0.00128	protein-coding
PAXBP1	0.89	7.99	0.00128	protein-coding
EIF3A	1.32	9.93	0.00128	protein-coding
ACE2	0.91	6.37	0.00129	protein-coding
ADK	0.9	8.99	0.00129	protein-coding
VPS45	1.07	9.15	0.00129	protein-coding
CDC34	-0.82	9.3	0.00129	protein-coding
SALL2	-0.59	7.28	0.00129	protein-coding
USP15	0.97	8.85	0.00129	protein-coding
ORC3	0.77	8.56	0.0013	protein-coding
HNMT	0.71	8.36	0.0013	protein-coding
NDUFS7	-0.66	8.45	0.00131	protein-coding
SCN9A	0.95	6.79	0.00131	protein-coding
ZNF667-AS1	-0.8	9.64	0.00131	lncRNA
RAB1B	-0.77	11.56	0.00131	protein-coding
SSR3	0.61	9.88	0.00131	protein-coding
RNU1-83P	-0.8	7.13	0.00131	pseudo
ARIH1	0.64	10.37	0.00132	protein-coding
RNA5SP85	-0.91	9.79	0.00132	pseudo
DPP4	1.4	8.77	0.00132	protein-coding
RDX	1.03	9.42	0.00132	protein-coding
MAP3K13	0.88	7.98	0.00134	protein-coding
PSMD14	0.85	8.25	0.00134	protein-coding
ZNF260	1.17	7.75	0.00134	protein-coding
KLHL4	1.33	5.58	0.00135	protein-coding
CCSER1	0.75	6.27	0.00135	protein-coding
QSER1	1.1	8.43	0.00135	protein-coding
RAD18	0.59	7.86	0.00136	protein-coding
ARHGAP23	-0.72	8.78	0.00136	protein-coding
USP9X	0.9	9.26	0.00137	protein-coding
FAM3A	-0.62	9.4	0.00137	protein-coding
RASA1	0.86	8.75	0.00137	protein-coding
GSDMD	-0.59	8.04	0.00137	protein-coding
IPO7	1.09	9.78	0.00137	protein-coding
ZNF354A	0.87	6.82	0.00137	protein-coding
MANEA	0.82	8.62	0.00137	protein-coding
DNAJC3	1.1	8.55	0.00137	protein-coding
ZNF10	0.78	5.93	0.00137	protein-coding
PIN1	-0.72	9.2	0.00137	protein-coding
ERCC4	0.76	7.12	0.00137	protein-coding
RBBP6	0.61	9.14	0.00137	protein-coding
COL4A3BP	0.79	8.75	0.00137	protein-coding
CTR9	1.1	8.32	0.00138	protein-coding
EIF3M	0.9	10.12	0.00138	protein-coding
UEVLD	0.7	8.55	0.00138	protein-coding
POLR2B	1.14	8.96	0.00138	protein-coding
MYO9A	1.09	8.65	0.00138	protein-coding
RHOT1	0.78	9.36	0.00138	protein-coding
LSM4	-0.62	9.85	0.00138	protein-coding
ADARB1	-0.65	9.81	0.00138	protein-coding
RBM27	0.69	8.78	0.00138	protein-coding
LPAR3	-1.08	7.7	0.00139	protein-coding
KNTC1	0.94	6.36	0.00139	protein-coding
ANKIB1	1	9.47	0.00139	protein-coding
EXOSC4	-0.64	8.62	0.0014	protein-coding
POLD3	0.88	7.81	0.0014	protein-coding
FAM91A1	1.07	9.5	0.0014	protein-coding
SNX6	0.82	9.24	0.0014	protein-coding
STAG1	0.92	8.11	0.0014	protein-coding
MRPL1	0.65	7.04	0.0014	protein-coding
ZNF271	1.1	6.88	0.0014	pseudo
PHF3	1.38	8.87	0.0014	protein-coding
RNA5SP242	-0.88	12.33	0.0014	pseudo
RNU1-42P	-0.86	7.95	0.0014	pseudo
TTK	1.06	4.18	0.00142	protein-coding
CTDSPL2	0.74	9.53	0.00142	protein-coding
SLC8A1	0.65	8.14	0.00142	protein-coding
DDX1	1.19	9.05	0.00142	protein-coding
C10orf12	0.87	6.85	0.00142	protein-coding
TBC1D17	-0.62	8.89	0.00144	protein-coding
ZNF518A	1.17	7.3	0.00144	protein-coding
MPP5	0.94	7.85	0.00144	protein-coding
ODF2L	0.99	7.37	0.00144	protein-coding
FAM175A	0.82	7.46	0.00145	protein-coding
SLC39A13	-0.89	9.78	0.00145	protein-coding
KIAA0196	1.14	8.45	0.00145	protein-coding
PTPLAD1	1.05	9.07	0.00145	protein-coding
ZNF134	0.71	7.64	0.00145	protein-coding
DNAJC13	1.38	8.81	0.00145	protein-coding
OTUB1	-0.73	10.67	0.00145	protein-coding
EIF5	1.06	9.88	0.00146	protein-coding
FILIP1L	0.99	8.55	0.00146	protein-coding
MUT	0.98	8.53	0.00146	protein-coding
DNAJC2	0.86	7.4	0.00146	protein-coding
SUV420H1	1.03	8.55	0.00146	protein-coding
FAM111B	1.23	5.78	0.00146	protein-coding
PI15	1.63	5.91	0.00146	protein-coding
MPHOSPH10	0.85	6.74	0.00146	protein-coding
LRRC8D	0.71	8.53	0.00146	protein-coding
TAF2	0.85	9.18	0.00146	protein-coding
PDE8B	1.2	8.1	0.00146	protein-coding
TAB3	0.74	8.93	0.00147	protein-coding
MTMR6	0.82	8.62	0.00148	protein-coding
GCFC2	0.72	7.57	0.00148	protein-coding
NCBP1	0.78	9.1	0.00148	protein-coding
ANG	-0.68	8.78	0.00149	protein-coding
ADAM10	0.99	10.49	0.00149	protein-coding
KRIT1	0.73	8.7	0.00149	protein-coding
TIMM22	-0.69	9.72	0.00149	protein-coding
ZSCAN12	0.74	6.33	0.00149	protein-coding
DEXI	-0.86	9.72	0.00149	protein-coding
CCDC14	1.15	7.86	0.0015	protein-coding
DHX29	1.05	8.33	0.0015	protein-coding
GPN3	0.77	8.17	0.0015	protein-coding
HBS1L	0.89	8.27	0.00151	protein-coding
PLCB1	0.96	8.21	0.00151	protein-coding
RNVU1-6	-0.95	7.62	0.00151	snRNA
TPST2	-0.62	10.18	0.00152	protein-coding
REV3L	0.79	8.93	0.00152	protein-coding
WDR13	-0.62	8.85	0.00153	protein-coding
NIN	0.92	8.06	0.00154	protein-coding
CKAP2L	0.73	5.39	0.00154	protein-coding
SNORD105	-0.95	7.73	0.00154	snoRNA
KIF14	0.68	5.12	0.00154	protein-coding
ZNF615	0.98	6.04	0.00154	protein-coding
SLC30A9	0.96	8.88	0.00154	protein-coding
TBCB	-0.71	10.49	0.00154	protein-coding
SENP3	-0.62	8.98	0.00154	protein-coding
FH	0.77	7.14	0.00155	protein-coding
LTN1	1.01	7.67	0.00156	protein-coding
LIMS2	-0.64	9.37	0.00156	protein-coding
BZW1	1.04	9.63	0.00156	protein-coding
SMPDL3A	0.77	8.54	0.00157	protein-coding
NDUFA3	-0.92	10.24	0.00157	protein-coding
TYW3	0.75	7.96	0.00157	protein-coding
CSNK1E	-0.63	10.17	0.00157	protein-coding
PLCH1	1.05	7.38	0.00157	protein-coding
ZNF782	0.61	7.37	0.00158	protein-coding
PUS10	0.88	6.7	0.00158	protein-coding
RSRC2	0.74	8.81	0.00158	protein-coding
RAMP2	-1.58	9.68	0.00158	protein-coding
SLC12A2	0.69	9.01	0.00158	protein-coding
ZNF189	0.85	8.04	0.00158	protein-coding
KIAA1033	1	9	0.00158	protein-coding
GNPTAB	0.88	9.06	0.00158	protein-coding
FAM206A	0.63	8.33	0.00159	protein-coding
FAT1	1.02	9.1	0.00159	protein-coding
OR7E31P	-0.64	10.79	0.00159	pseudo
SEC62	0.73	8.99	0.00159	protein-coding
PLA2G4A	1.08	6.71	0.00159	protein-coding
MFN1	0.94	8.21	0.00159	protein-coding
CYB5R4	0.68	8.22	0.00159	protein-coding
BCLAF1	1.27	9.18	0.00159	protein-coding
SLC10A5	1.17	5.9	0.00159	protein-coding
CSTF3	0.75	7.62	0.0016	protein-coding
2021-03-07	0.96	10.03	0.0016	protein-coding
COG5	0.93	9.65	0.0016	protein-coding
CHURC1	0.77	8.35	0.0016	protein-coding
KTN1	1.19	7.96	0.00161	protein-coding
TRMT10C	0.65	7.43	0.00161	protein-coding
ZNF638	0.93	8.58	0.00162	protein-coding
SNORD34	-1.11	9.32	0.00162	snoRNA
ZNF518B	0.92	7.73	0.00162	protein-coding
RNA5SP332	-0.9	7.79	0.00163	pseudo
CEP128	0.72	6.61	0.00163	protein-coding
ENOX2	0.94	7.42	0.00163	protein-coding
ZNF471	0.85	6.1	0.00164	protein-coding
ZNF845	1.47	6.75	0.00165	protein-coding
PPP1R14A	-1.17	9.46	0.00165	protein-coding
APC	1.08	6.94	0.00165	protein-coding
ARFGEF1	0.96	8.75	0.00165	protein-coding
SLC7A2	1.02	9.41	0.00165	protein-coding
SNX13	0.79	8.89	0.00166	protein-coding
CD163	1.44	8.99	0.00166	protein-coding
SEMA4C	-0.71	8.59	0.00166	protein-coding
FAM151B	0.61	6.83	0.00166	protein-coding
CHM	0.76	7.51	0.00166	protein-coding
ZNF14	0.97	6.15	0.00167	protein-coding
RNU6-665P	0.85	3.77	0.00167	pseudo
RGS9BP	-0.68	6.34	0.00167	protein-coding
OGFRL1	0.73	9.4	0.00167	protein-coding
SPG20	1.03	8.47	0.00167	protein-coding
U2SURP	1.02	9	0.00167	protein-coding
CASKIN2	-0.85	9.15	0.00167	protein-coding
ARRDC4	0.97	8.67	0.00167	protein-coding
EXOC5	0.6	6.61	0.00168	protein-coding
DSG2	1.58	7.85	0.00168	protein-coding
CBX5	0.68	10.24	0.00168	protein-coding
ACSM3	1.32	7.14	0.00169	protein-coding
PEX1	0.7	8.23	0.00169	protein-coding
RNF6	1.06	6.7	0.00169	protein-coding
FAM127A	-0.64	11.16	0.00169	protein-coding
LIG4	0.83	7.82	0.0017	protein-coding
RSF1	0.86	7.69	0.0017	protein-coding
ZNF184	0.79	7.04	0.00171	protein-coding
MAP3K7	0.75	8.89	0.00171	protein-coding
GPATCH2	0.82	8.22	0.00171	protein-coding
WDR76	0.67	7.48	0.00171	protein-coding
UTRN	1.2	10.15	0.00171	protein-coding
TRAPPC13	0.65	6.22	0.00171	protein-coding
AP3M1	0.71	8.71	0.00171	protein-coding
FNBP1L	1.26	8.83	0.00171	protein-coding
BNIP3L	0.65	11.46	0.00172	protein-coding
RNU6-701P	1.49	6.3	0.00172	pseudo
PAK4	-0.64	8.98	0.00172	protein-coding
FAM179B	0.71	8.04	0.00172	protein-coding
CYB5R3	-0.64	11.27	0.00173	protein-coding
ACTR3	0.72	11	0.00173	protein-coding
ZNF43	0.97	7.42	0.00173	protein-coding
VTA1	0.73	8.76	0.00173	protein-coding
CBX7	-0.79	9.22	0.00173	protein-coding
MRPL3	0.61	8.95	0.00173	protein-coding
OR7E14P	-0.65	10.29	0.00173	pseudo
ATP6V1A	1.04	9.16	0.00173	protein-coding
SNORD116-4	-0.98	10.03	0.00173	snoRNA
ZNF254	0.85	8.07	0.00173	protein-coding
BCAT1	1.24	7.9	0.00173	protein-coding
CLSTN1	-0.59	9.37	0.00173	protein-coding
MORF4L2	0.94	8.94	0.00173	protein-coding
SPAG9	0.91	10.12	0.00173	protein-coding
PPP2R5B	-0.61	8.75	0.00173	protein-coding
SLC39A10	0.79	7.73	0.00173	protein-coding
DAB2	0.67	10.99	0.00173	protein-coding
CHTF8	-0.72	9.76	0.00173	protein-coding
VPS54	0.88	7.28	0.00174	protein-coding
C10orf10	-1.31	10.92	0.00174	protein-coding
ATR	0.93	7.6	0.00174	protein-coding
ARID4A	1.23	7.56	0.00174	protein-coding
AHCTF1	1.1	8.33	0.00174	protein-coding
NIPBL	1	8.9	0.00174	protein-coding
CLTC	1.14	10.05	0.00174	protein-coding
CARHSP1	-0.71	9.81	0.00174	protein-coding
HNRNPA1P12	0.63	9.19	0.00175	pseudo
EFCC1	-0.71	9.3	0.00175	protein-coding
RNU6-920P	-0.71	7.64	0.00175	pseudo
RPS6KA6	0.69	6.08	0.00176	protein-coding
LOC101927628	1.09	10.48	0.00176	uncharacterized
FADS3	-0.89	9.97	0.00176	protein-coding
RN7SL480P	-0.59	9.01	0.00176	pseudo
CDH5	-0.82	11.06	0.00176	protein-coding
POLK	1.18	7.61	0.00177	protein-coding
NUSAP1	1.06	6.86	0.00178	protein-coding
C1orf198	-0.89	11.33	0.00178	protein-coding
SEMA3B	-0.88	8.76	0.0018	protein-coding
CAND1	1.03	8.77	0.0018	protein-coding
KIAA0825	0.88	6.85	0.0018	protein-coding
RFESD	0.75	5.64	0.00181	protein-coding
NBEAL2	-0.6	9.8	0.00181	protein-coding
NUP107	0.69	7.4	0.00181	protein-coding
PIEZO2	0.86	9.03	0.00181	protein-coding
BLOC1S1	-0.75	9.55	0.00181	protein-coding
MBIP	0.61	10.96	0.00182	protein-coding
BNIP2	0.69	8.81	0.00182	protein-coding
SNORD116-5	-0.67	11.41	0.00182	snoRNA
SEC63	0.8	11.01	0.00182	protein-coding
USP32	0.93	8.92	0.00182	protein-coding
MST4	0.81	8.11	0.00182	protein-coding
TMX3	0.68	7.48	0.00182	protein-coding
PRPF18	1	8.32	0.00182	protein-coding
DDX10	1.03	6.97	0.00182	protein-coding
SLC22A17	-0.68	9.61	0.00183	protein-coding
DMPK	-0.59	9.03	0.00184	protein-coding
HIST2H2AC	-1.22	9.63	0.00184	protein-coding
DLG1	0.78	9.71	0.00184	protein-coding
MACC1	1.55	8.36	0.00184	protein-coding
CREBRF	0.95	9.09	0.00185	protein-coding
MAN1A2	0.72	9.08	0.00185	protein-coding
FAM102B	1	8.03	0.00185	protein-coding
FBXO30	0.87	9.14	0.00185	protein-coding
LARS	0.97	8.72	0.00186	protein-coding
RNF219	0.78	6.84	0.00186	protein-coding
MRPL21	-0.76	9.06	0.00186	protein-coding
MMS22L	0.73	6.53	0.00186	protein-coding
CST6	-0.68	7.97	0.00186	protein-coding
RNA5SP217	0.76	5.91	0.00186	pseudo
TRIM33	0.69	9.46	0.00186	protein-coding
MMAA	0.7	7.74	0.00186	protein-coding
ZMYM2	0.75	9.89	0.00187	protein-coding
PCF11	0.92	9.2	0.00187	protein-coding
TAOK1	0.83	9	0.00187	protein-coding
RB1CC1	0.93	7.85	0.00187	protein-coding
FAM115C	-0.65	8.47	0.00187	protein-coding
CENPJ	0.94	6.89	0.00187	protein-coding
ZNF100	0.91	7	0.00187	protein-coding
CNPPD1	-0.85	9.55	0.00187	protein-coding
HES1	-0.86	9.41	0.00187	protein-coding
MIA3	1.02	8.18	0.00187	protein-coding
ARHGAP18	0.96	9.83	0.00187	protein-coding
GPR98	1.15	7.61	0.00187	protein-coding
IQGAP1	1.16	11.12	0.00189	protein-coding
ZBTB4	-0.75	9.63	0.00189	protein-coding
AP4M1	-0.59	8.17	0.00189	protein-coding
ESAM	-0.82	9.27	0.00189	protein-coding
DYNC2H1	0.8	6.43	0.00189	protein-coding
NPAT	0.84	8.6	0.00189	protein-coding
KPNA4	0.87	8.62	0.0019	protein-coding
NDST2	-0.63	9.79	0.0019	protein-coding
MTMR2	0.98	9.3	0.0019	protein-coding
GALNT7	0.92	7.57	0.0019	protein-coding
MELK	0.96	5.85	0.0019	protein-coding
SH3GLB1	0.7	9.9	0.0019	protein-coding
SSB	0.85	9.54	0.00191	protein-coding
RN7SL564P	-0.6	10.86	0.00191	pseudo
RN7SL834P	1.11	7.71	0.00191	pseudo
BRD7	0.7	8.15	0.00192	protein-coding
GDPD3	-1.25	8.52	0.00193	protein-coding
FBXO28	0.6	8.56	0.00193	protein-coding
BICC1	0.87	7.76	0.00194	protein-coding
RNU4ATAC	-0.81	10.88	0.00194	snRNA
DMXL1	0.9	8.68	0.00194	protein-coding
GPIHBP1	-0.83	8.57	0.00194	protein-coding
SMC5	1.09	8.97	0.00194	protein-coding
RBAK	0.97	7.19	0.00194	protein-coding
RABGGTB	0.65	8.53	0.00194	protein-coding
KIAA1731	1.19	6.93	0.00194	protein-coding
RNA5SP52	-1.11	7.38	0.00197	pseudo
FNDC3A	0.71	9.16	0.00197	protein-coding
DIS3	1.06	7.87	0.00197	protein-coding
ZNF382	0.63	6.68	0.00198	protein-coding
HSDL2	0.97	8.72	0.00198	protein-coding
HINT2	-0.91	10.38	0.00198	protein-coding
COG6	0.83	8.37	0.00198	protein-coding
EIF2B3	0.75	7.63	0.00198	protein-coding
ACADSB	0.99	7.71	0.00199	protein-coding
RACGAP1	0.74	8.05	0.00199	protein-coding
IREB2	0.96	9.13	0.00199	protein-coding
ZC3H12C	0.77	7.81	0.00199	protein-coding
GAS2L3	1.12	7.74	0.00199	protein-coding
ZRANB2	0.86	9.56	0.00199	protein-coding
SNX16	0.88	6.88	0.00199	protein-coding
SNORD60	-0.92	7.86	0.00199	snoRNA
DDX18	1.15	8.61	0.00199	protein-coding
ATP2B1	1.07	8.87	0.002	protein-coding
ARID2	0.77	8.85	0.002	protein-coding
IFI27	-1.19	10.86	0.002	protein-coding
CDR2L	-0.67	7.89	0.002	protein-coding
EDF1	-0.69	10.8	0.002	protein-coding
NCL	1.14	9.7	0.00201	protein-coding
AQP4	0.9	11.14	0.00201	protein-coding
FIBIN	-1.3	9.57	0.00202	protein-coding
PIK3C3	0.81	9.37	0.00202	protein-coding
HSPA12B	-0.69	8.44	0.00202	protein-coding
TEX10	0.69	8	0.00202	protein-coding
ABCE1	1.13	7.81	0.00203	protein-coding
PRDX5	-1.08	10.84	0.00203	protein-coding
BAZ1B	0.69	8.99	0.00203	protein-coding
SRP72	1.15	9.91	0.00203	protein-coding
LRP10	-0.75	10.52	0.00203	protein-coding
SNX10	0.87	8.81	0.00203	protein-coding
DENND2A	-0.61	8.2	0.00203	protein-coding
SACM1L	1.02	9.43	0.00205	protein-coding
LSMEM1	0.68	5.74	0.00205	protein-coding
RN7SKP97	1.37	5.3	0.00205	pseudo
CYSTM1	-0.62	10.71	0.00205	protein-coding
ZNF558	0.61	6.62	0.00205	protein-coding
MCM6	0.75	7.01	0.00206	protein-coding
RIOK3	0.79	9.01	0.00206	protein-coding
C12orf5	0.94	7.01	0.00206	protein-coding
CADPS2	0.98	8.34	0.00206	protein-coding
GCLC	0.69	8.07	0.00207	protein-coding
LRRC40	0.71	7.51	0.00208	protein-coding
RNU6-593P	-0.63	7.17	0.00208	pseudo
LTBP3	-0.67	10.08	0.00208	protein-coding
CCPG1	0.92	7.86	0.00208	protein-coding
ARID4B	0.72	7.86	0.00208	protein-coding
GUK1	-0.59	9.75	0.00208	protein-coding
CLINT1	0.84	10.57	0.00208	protein-coding
FBXO5	0.68	7.19	0.00209	protein-coding
ZUFSP	0.59	6.34	0.00209	protein-coding
ETFDH	1.02	7.7	0.00209	protein-coding
HMGB1P1	0.62	7.88	0.00209	pseudo
VSIG2	-0.92	10.23	0.00209	protein-coding
ATP8A1	0.95	9.23	0.00209	protein-coding
HNRNPH3	0.87	8.65	0.00209	protein-coding
C11orf57	0.67	7.39	0.00209	protein-coding
ZBTB33	0.72	8.61	0.00209	protein-coding
ZNF136	0.88	7.99	0.00209	protein-coding
RNF19A	1.01	9.52	0.00209	protein-coding
ZNF354B	0.76	6.9	0.0021	protein-coding
CDC40	0.77	8.38	0.0021	protein-coding
EPAS1	-0.6	12.89	0.00211	protein-coding
CFTR	1.37	7.69	0.00212	protein-coding
SLC3A2	-0.67	10.58	0.00212	protein-coding
DAB2IP	-0.59	8.59	0.00212	protein-coding
DNAL4	-0.72	7.99	0.00212	protein-coding
SPRTN	0.7	7.9	0.00212	protein-coding
RNU6-729P	0.99	7.03	0.00213	pseudo
KIF15	0.92	4.95	0.00214	protein-coding
ZNF160	0.82	8.54	0.00215	protein-coding
ATG4A	0.84	7.38	0.00215	protein-coding
POSTN	2.4	9.25	0.00215	protein-coding
MACROD2	0.68	6.97	0.00215	protein-coding
TRMT11	0.64	7.56	0.00218	protein-coding
DPH3	0.82	8.2	0.00218	protein-coding
MSH2	0.67	6.87	0.00218	protein-coding
DUSP8	-0.76	9.03	0.00218	protein-coding
SMARCD2	-0.61	8.6	0.00219	protein-coding
PPP2R3A	0.79	7.49	0.00219	protein-coding
ALKBH8	0.69	6.41	0.00219	protein-coding
RN7SKP269	-0.63	8.34	0.00219	pseudo
GNL2	1.15	8.68	0.00219	protein-coding
ZNF141	0.8	8.92	0.0022	protein-coding
ANKRD50	1.16	8.27	0.00221	protein-coding
EXOC1	1.07	8.61	0.00221	protein-coding
SEC24D	0.77	9.25	0.00221	protein-coding
DOCK11	1.22	9.17	0.00222	protein-coding
MNDA	0.94	8.2	0.00222	protein-coding
WWP1	0.89	9.9	0.00222	protein-coding
FASTKD2	0.94	7.35	0.00222	protein-coding
ANKRD26	0.87	6.68	0.00222	protein-coding
VAMP5	-0.72	10.07	0.00222	protein-coding
COX6B1	-0.83	10.48	0.00222	protein-coding
ATAD5	0.62	5.79	0.00222	protein-coding
FKBP14	0.94	7.24	0.00222	protein-coding
TNPO1	0.98	9.68	0.00222	protein-coding
SELM	-0.89	10.74	0.00222	protein-coding
PHKB	0.89	9.49	0.00222	protein-coding
HYAL2	-0.92	9.25	0.00222	protein-coding
HMGN5	0.64	6.01	0.00222	protein-coding
THUMPD1	0.83	7.43	0.00222	protein-coding
ELOVL6	0.75	6.59	0.00222	protein-coding
ZNF681	0.74	4.98	0.00223	protein-coding
MFAP1	0.63	6.63	0.00223	protein-coding
ZNF525	1.08	10.23	0.00223	protein-coding
HSPA13	0.98	8.23	0.00223	protein-coding
CYBB	1.04	11.1	0.00223	protein-coding
RNU6-773P	-0.61	6.56	0.00223	pseudo
ATP8B4	1.05	7.18	0.00223	protein-coding
CORO2B	-0.64	7.97	0.00224	protein-coding
KIF3A	0.77	6.74	0.00224	protein-coding
DPP8	0.68	8.71	0.00224	protein-coding
MPP1	0.7	10.4	0.00224	protein-coding
RFC1	1.29	8.57	0.00224	protein-coding
HSPA5	0.81	11.12	0.00225	protein-coding
ST6GALNAC2	-0.74	10.24	0.00225	protein-coding
ATM	0.9	8.7	0.00226	protein-coding
MTERF2	0.7	6.78	0.00226	protein-coding
CDKL5	0.95	8.75	0.00226	protein-coding
NUDT21	0.74	10.77	0.00227	protein-coding
NUCB2	0.96	8.33	0.00227	protein-coding
GBE1	0.83	8.23	0.00227	protein-coding
GOLM1	0.82	8.58	0.00227	protein-coding
IL32	-0.89	10.28	0.00227	protein-coding
KIAA1586	0.75	7.25	0.00227	protein-coding
HDAC8	0.66	8.85	0.00228	protein-coding
DAG1	-0.66	9.41	0.00228	protein-coding
WDR70	0.63	7.57	0.00228	protein-coding
ANKRD49	0.72	8.07	0.00228	protein-coding
PHTF2	0.67	8.07	0.00228	protein-coding
JPX	1.16	6.17	0.00229	lncRNA
TPP2	0.97	9.03	0.00229	protein-coding
CHUK	0.9	8.2	0.00229	protein-coding
TOM1L1	0.72	7.95	0.00229	protein-coding
OR7E26P	-0.68	9.82	0.00229	pseudo
JMY	0.82	8.12	0.00229	protein-coding
PSENEN	-0.69	11.22	0.00229	protein-coding
AGRN	-0.72	8.97	0.00229	protein-coding
PPP2CA	0.6	10.15	0.00229	protein-coding
EIF2S2P4	0.66	7.75	0.0023	pseudo
CAB39	0.72	10.28	0.0023	protein-coding
PSME4	1.01	9.34	0.0023	protein-coding
MLLT10	0.63	8.87	0.0023	protein-coding
NOTCH1	-0.62	9.57	0.00233	protein-coding
NOP58	0.97	9.18	0.00233	protein-coding
RNA5SP493	-0.82	8.41	0.00233	pseudo
TAF1D	0.73	8.44	0.00233	protein-coding
PALB2	0.75	7.58	0.00233	protein-coding
NBPF10	0.77	11.8	0.00234	protein-coding
HSD17B4	1.03	9.44	0.00234	protein-coding
GPER1	-0.93	8.58	0.00234	protein-coding
DEK	0.84	8.9	0.00234	protein-coding
TBC1D15	0.95	9.45	0.00235	protein-coding
ITPKB	-0.63	8.28	0.00237	protein-coding
HSP90AA1	1.4	10.46	0.00237	protein-coding
SF3B1	1.02	10.71	0.00237	protein-coding
RECQL	0.98	7.47	0.00237	protein-coding
ZNF33B	1.17	7.65	0.00238	protein-coding
MFSD10	-0.69	10.08	0.00238	protein-coding
PPP1R13L	-0.6	9.03	0.00239	protein-coding
IMMT	0.68	9.11	0.00239	protein-coding
WBP2	-0.78	10.09	0.0024	protein-coding
TMEM204	-0.98	11.54	0.0024	protein-coding
SNORD22	0.76	6.81	0.0024	snoRNA
FMR1	0.88	8.6	0.0024	protein-coding
ANKMY2	0.89	7.61	0.0024	protein-coding
MND1	0.85	5.04	0.0024	protein-coding
CLASP2	0.72	9.39	0.0024	protein-coding
ZNF37A	0.92	7.49	0.0024	protein-coding
SYNGR2	-0.61	9.72	0.0024	protein-coding
RAD21	0.97	8.71	0.0024	protein-coding
PSTPIP2	0.75	7.83	0.0024	protein-coding
PUS7L	0.91	6.82	0.0024	protein-coding
ZNF737	1.14	8.71	0.0024	protein-coding
PNRC2	0.81	10.55	0.0024	protein-coding
FAM35DP	1.04	8.53	0.0024	pseudo
SF3B5	-0.67	9.73	0.00241	protein-coding
C7orf26	-0.63	8.98	0.00241	protein-coding
POLR3C	0.69	8.89	0.00241	protein-coding
RNU4-85P	0.76	5.88	0.00241	pseudo
PSMD1	1.12	8.93	0.00241	protein-coding
TENC1	-0.62	10.32	0.00242	protein-coding
CASZ1	-0.74	9.12	0.00242	protein-coding
ERC1	0.72	9.04	0.00242	protein-coding
IGBP1	0.67	8.72	0.00242	protein-coding
ERO1L	0.69	9.18	0.00242	protein-coding
ANKRD36C	1.13	8.59	0.00242	protein-coding
BMS1	0.73	8.13	0.00242	protein-coding
LRP4	-0.9	8.81	0.00242	protein-coding
HIBCH	0.85	7.53	0.00243	protein-coding
SCAF11	0.94	8.81	0.00243	protein-coding
OSBPL9	0.83	10.36	0.00243	protein-coding
SRPK1	0.99	8.66	0.00243	protein-coding
FAR1	0.72	8.69	0.00243	protein-coding
LMAN1	0.82	9.86	0.00243	protein-coding
TNFSF13	-0.63	9.68	0.00243	protein-coding
TMTC3	0.69	8.8	0.00244	protein-coding
NDST1	-0.61	10.83	0.00244	protein-coding
ADRA1A	-0.82	7.33	0.00245	protein-coding
WDR36	0.94	8.2	0.00245	protein-coding
HELLS	0.86	5.21	0.00247	protein-coding
KIAA0586	0.79	8.06	0.00249	protein-coding
FGFR1OP2	0.6	8.14	0.00249	protein-coding
RN7SKP80	-0.66	10.98	0.00249	pseudo
PGM3	1.37	8.14	0.00249	protein-coding
ADRM1	-0.67	10.14	0.0025	protein-coding
PYCR2	-0.59	8.98	0.0025	protein-coding
LZTFL1	0.78	7.15	0.0025	protein-coding
DNAJC24	0.6	7.19	0.0025	protein-coding
RHBDD2	-0.75	11.3	0.0025	protein-coding
CEP70	1.03	8.58	0.00251	protein-coding
ZNF121	0.71	8.63	0.00251	protein-coding
ZNF292	1.2	8.84	0.00252	protein-coding
UBR3	0.98	8.49	0.00252	protein-coding
TARS	1.02	7.91	0.00252	protein-coding
LOC102725070	1.2	6.6	0.00252	pseudo
ZFHX4	0.72	6.68	0.00253	protein-coding
DNAJC5B	0.71	6.44	0.00253	protein-coding
SEMA3D	1.02	8.21	0.00253	protein-coding
KIAA1107	1.2	6.39	0.00254	protein-coding
CPAMD8	-0.74	8.92	0.00256	protein-coding
ANO1	-0.9	9.27	0.00257	protein-coding
RNU4-51P	1.32	4.74	0.00257	pseudo
OLFML2A	-0.64	8.83	0.00257	protein-coding
CENPK	0.72	6.01	0.00257	protein-coding
SLC25A29	-0.59	9.79	0.00257	protein-coding
ATL1	0.75	7.43	0.00257	protein-coding
ZNF432	0.72	6.96	0.00257	protein-coding
MRPS18A	-0.6	10.3	0.00258	protein-coding
RN7SL617P	-0.78	7.92	0.00258	pseudo
TMEM87A	0.93	9.86	0.00258	protein-coding
ICE1	1.02	7.96	0.0026	protein-coding
FAXDC2	-0.84	10.42	0.0026	protein-coding
SETX	1.03	9.05	0.0026	protein-coding
CEP120	0.68	8.48	0.00261	protein-coding
DST	1.14	9.6	0.00261	protein-coding
LMCD1	-0.66	10.38	0.00261	protein-coding
FSTL3	-0.98	10.29	0.00261	protein-coding
SSX2IP	0.95	6.22	0.00263	protein-coding
MCTP2	0.66	9.28	0.00263	protein-coding
NAA15	1.18	8.13	0.00263	protein-coding
THUMPD3	0.91	7.98	0.00265	protein-coding
NFAT5	0.74	9.79	0.00265	protein-coding
SEC31A	0.69	10.9	0.00265	protein-coding
SYNPO	-0.64	8.95	0.00265	protein-coding
ANGPTL1	1.17	8.1	0.00265	protein-coding
DNAJC7	0.7	8.5	0.00266	protein-coding
AGR2	1.06	8.21	0.00266	protein-coding
MAPK10	0.73	8.21	0.00266	protein-coding
COPB2	1.19	9.1	0.00266	protein-coding
GALNT13	-0.8	6.33	0.00266	protein-coding
KLRAP1	0.64	6.11	0.00266	pseudo
SLC41A2	0.92	8.34	0.00266	protein-coding
ATP7A	0.82	8.47	0.00266	protein-coding
CACHD1	0.63	9	0.00266	protein-coding
SCAPER	0.92	8.12	0.00266	protein-coding
MRC1	1.3	10.34	0.00266	protein-coding
SACS	0.91	6.99	0.00266	protein-coding
CCDC66	0.65	7.04	0.00266	protein-coding
FBXO48	0.64	5.71	0.00266	protein-coding
PHF1	-0.79	9.58	0.00267	protein-coding
PLAA	0.62	8.7	0.00267	protein-coding
DRAM2	0.61	10.17	0.00267	protein-coding
XRCC2	0.64	6.09	0.00267	protein-coding
CCDC144NL	0.69	7.06	0.00267	pseudo
SNORD83B	-0.72	8.21	0.00267	snoRNA
INVS	0.77	8.25	0.00267	protein-coding
HMMR	0.76	4.75	0.00268	protein-coding
PPP6R3	0.77	9.79	0.00268	protein-coding
SNORD41	-0.68	12.13	0.00269	snoRNA
FBXO45	0.62	7.07	0.00269	protein-coding
ARL13B	0.68	8.55	0.0027	protein-coding
TTN	1.87	8.17	0.0027	protein-coding
NDUFV1	-0.61	10.01	0.00271	protein-coding
LOC101059935	1.08	6.63	0.00271	protein-coding
MYO5A	1.14	8.15	0.00272	protein-coding
INTS12	0.68	7.37	0.00272	protein-coding
STARD3	-0.81	9.75	0.00272	protein-coding
PWP1	0.92	8.21	0.00272	protein-coding
ASAH1	0.68	11.89	0.00272	protein-coding
HSP90AA6P	1.25	6.26	0.00272	pseudo
SAMD9	1.58	7.9	0.00274	protein-coding
RGL2	-0.62	9.68	0.00274	protein-coding
HELZ	0.73	9.62	0.00274	protein-coding
STK32A	1.05	6.86	0.00274	protein-coding
CBWD5	0.82	8.83	0.00275	protein-coding
SF3A3	0.84	9.64	0.00275	protein-coding
SNORD8	-0.68	7.48	0.00275	snoRNA
XRN1	0.96	9.27	0.00275	protein-coding
ZNF429	1.12	6.89	0.00275	protein-coding
RABAC1	-0.68	9.85	0.00276	protein-coding
SNORD80	-0.65	8.97	0.00277	snoRNA
ATP11C	0.75	7.89	0.00277	protein-coding
POT1	0.74	7.51	0.00277	protein-coding
UNC13D	-0.79	9.01	0.00277	protein-coding
CYP39A1	0.68	6.67	0.00277	protein-coding
SMIM15	0.61	7.99	0.00277	protein-coding
WNT7A	-0.82	8.47	0.00277	protein-coding
DDR1	-0.59	9.62	0.00277	protein-coding
TEAD2	-0.73	8.96	0.00277	protein-coding
ASXL2	0.59	9.18	0.00277	protein-coding
FANCI	0.92	6.58	0.00278	protein-coding
S100A3	-1.68	8.27	0.00279	protein-coding
ZNF286A	0.83	6.53	0.00279	protein-coding
BRCA1	0.61	6.07	0.0028	protein-coding
DEPDC1	0.75	3.68	0.0028	protein-coding
CDC27	0.77	8.65	0.0028	protein-coding
MLH1	0.74	9.11	0.0028	protein-coding
TBX2	-0.9	9.59	0.0028	protein-coding
TRMT5	0.78	7.11	0.0028	protein-coding
JMJD1C	1.26	9.54	0.0028	protein-coding
SAMD9L	1.44	9.45	0.0028	protein-coding
LTA4H	0.83	10.92	0.0028	protein-coding
RN7SL172P	0.64	6.86	0.0028	pseudo
ZNF426	0.73	8.2	0.00281	protein-coding
PTPRK	0.87	9.13	0.00281	protein-coding
EIF3D	0.75	10.62	0.00281	protein-coding
MYCBP2	1.1	8.75	0.00285	protein-coding
TOPORS	0.88	7.59	0.00285	protein-coding
MYRF	-0.81	9.06	0.00285	protein-coding
MSANTD4	0.92	7	0.00285	protein-coding
PIGN	0.68	7.41	0.00285	protein-coding
PBK	1	4.96	0.00286	protein-coding
RN7SL472P	2.13	5.81	0.00286	pseudo
CCSER2	0.63	9.58	0.00287	protein-coding
HIGD2A	-0.86	11.03	0.00287	protein-coding
CCDC47	0.77	9.02	0.00287	protein-coding
ITSN2	0.92	8.91	0.00287	protein-coding
RNA5SP473	-1.14	9.47	0.00288	pseudo
FIGNL1	0.65	5.76	0.00288	protein-coding
BRMS1L	0.66	5.68	0.00288	protein-coding
MNS1	1.01	6.08	0.00288	protein-coding
RHBDF1	-0.74	9.36	0.00288	protein-coding
ARHGAP21	1.02	9.37	0.00288	protein-coding
RNU6-74P	-0.59	6.06	0.00288	pseudo
FBXO38	1	9.13	0.00288	protein-coding
API5	0.93	9.91	0.00289	protein-coding
HSPD1	1.34	9.2	0.00289	protein-coding
MGAT3	-0.75	8.95	0.00289	protein-coding
ADAM9	0.76	10.43	0.00289	protein-coding
CAPRIN2	0.77	7.46	0.00289	protein-coding
DHX57	0.65	7.21	0.0029	protein-coding
WDR3	1.05	6.67	0.00291	protein-coding
WDR43	1.24	8.71	0.00291	protein-coding
RNU6ATAC3P	-0.76	5.23	0.00292	pseudo
CCDC146	0.74	7.84	0.00292	protein-coding
NSA2	0.88	9.88	0.00292	protein-coding
ACAP2	0.71	8.9	0.00294	protein-coding
ZEB1	0.92	9.26	0.00294	protein-coding
HSP90AA4P	0.61	5.09	0.00294	pseudo
GPR162	-0.63	7.69	0.00294	protein-coding
VPS13A	0.95	7.67	0.00296	protein-coding
MAP3K2	0.82	8.89	0.00297	protein-coding
TRAPPC8	0.77	7.62	0.00297	protein-coding
VWA8	0.6	8.48	0.00297	protein-coding
ABCD3	0.82	8.52	0.00299	protein-coding
CBWD1	0.96	7.7	0.00299	protein-coding
CLIP1	0.76	8.96	0.00299	protein-coding
SCP2	0.79	9.38	0.003	protein-coding
TMEM258	-0.74	11.33	0.003	protein-coding
USP47	1.02	7.9	0.00301	protein-coding
SMARCA1	0.99	8.72	0.00301	protein-coding
SCARNA5	-0.91	9.29	0.00301	SCARNA4
RNA5SP377	-0.66	7.01	0.00301	pseudo
HECTD1	0.94	8.89	0.00301	protein-coding
RPPH1	-0.88	11.53	0.00302	uncharacterized
BABAM1	-0.61	9.28	0.00302	protein-coding
TMOD3	0.6	10.02	0.00303	protein-coding
PLS3	0.99	10.35	0.00303	protein-coding
AQR	0.84	9.24	0.00304	protein-coding
NCOA4	0.88	10.11	0.00304	protein-coding
C2orf43	0.72	6.79	0.00304	protein-coding
NLN	0.76	6.95	0.00304	protein-coding
USPL1	0.77	8.31	0.00304	protein-coding
ZNF614	0.91	6.57	0.00305	protein-coding
CFLAR	0.72	10.28	0.00305	protein-coding
ATP11B	0.84	9.14	0.00306	protein-coding
LRRC17	1.23	6.49	0.00307	protein-coding
LCORL	0.6	7.52	0.00308	protein-coding
RAB1C	-0.78	9.66	0.00308	pseudo
RN7SL140P	-0.62	6.6	0.00309	pseudo
PSAT1	1.12	6.63	0.00309	protein-coding
WAPAL	0.6	8.73	0.00309	protein-coding
ZNF334	0.83	6.83	0.00309	protein-coding
RNU1-73P	0.68	4.65	0.0031	pseudo
WISP2	-0.86	9.75	0.0031	protein-coding
CCDC15	0.65	5.38	0.0031	protein-coding
GDI2	0.91	10.67	0.0031	protein-coding
ZNF791	0.85	8.6	0.0031	protein-coding
ATRAID	-0.6	11.14	0.0031	protein-coding
CCNE2	0.79	5.95	0.0031	protein-coding
SNORD31	0.8	6.66	0.0031	snoRNA
RPS6KA3	0.92	10.05	0.0031	protein-coding
DXO	-0.62	8.48	0.0031	protein-coding
CHCHD5	-0.6	8	0.00311	protein-coding
RRAS	-0.81	12.32	0.00311	protein-coding
ING3	0.72	8.26	0.00311	protein-coding
SNW1	0.84	8.31	0.00311	protein-coding
PDE1A	1.45	6.71	0.00311	protein-coding
KIAA2026	0.89	10.05	0.00311	protein-coding
CEP97	0.77	7.26	0.00311	protein-coding
ZNF616	0.79	6.53	0.00312	protein-coding
TOP1	0.92	10.11	0.00312	protein-coding
ZCCHC6	1.05	8.37	0.00312	protein-coding
ZBTB11	0.84	8.27	0.00313	protein-coding
IFNAR1	0.82	8.74	0.00313	protein-coding
CNTLN	0.81	7.23	0.00313	protein-coding
SRSF11	0.87	10.95	0.00314	protein-coding
MYO5C	0.95	8.54	0.00314	protein-coding
RLIM	0.72	9.16	0.00314	protein-coding
CAPN1	-0.6	9.5	0.00314	protein-coding
PKN1	-0.66	9.29	0.00314	protein-coding
TOMM70A	0.72	7.85	0.00314	protein-coding
FANCM	0.74	5.48	0.00314	protein-coding
ZNF507	0.96	7.94	0.00314	protein-coding
CAST	0.78	10.51	0.00314	protein-coding
NR1H2	-0.7	9.45	0.00315	protein-coding
STRN	0.81	8.89	0.00315	protein-coding
INTS7	0.86	8.28	0.00315	protein-coding
LOC100132686	0.89	6.44	0.00315	lncRNA
SHCBP1	0.77	5.98	0.00316	protein-coding
RCE1	-0.64	8.46	0.00316	protein-coding
VTRNA1-1	-1.34	9.15	0.00316	vault_RNA
CDKN2AIP	0.73	8.04	0.00316	protein-coding
NCKAP1	0.73	9.86	0.00317	protein-coding
UTP14A	0.77	7.22	0.00317	protein-coding
TTC21B	1.04	7.36	0.00317	protein-coding
TOP2B	1.04	8.45	0.00317	protein-coding
RNU6-1285P	1.1	6.24	0.00317	pseudo
RUFY3	0.78	9.25	0.00318	protein-coding
ACVRL1	-0.65	10.49	0.00318	protein-coding
FGF7P2	1.1	6.3	0.00318	pseudo
MATR3	0.68	9.2	0.00318	protein-coding
ARRDC1	-0.65	8.97	0.00318	protein-coding
VPS13C	1.07	9.29	0.00319	protein-coding
FXYD1	-1.01	9.42	0.00319	protein-coding
EPS15	0.73	10.49	0.00319	protein-coding
DIS3L	0.8	7.86	0.00319	protein-coding
SEPN1	-0.6	10.4	0.0032	protein-coding
ARMC7	-0.69	8.07	0.0032	protein-coding
STT3B	0.68	10.72	0.0032	protein-coding
CTSF	-0.71	9.25	0.0032	protein-coding
RAPGEF2	0.82	8.72	0.0032	protein-coding
PHIP	1.09	8.95	0.0032	protein-coding
IPO5	1.04	9.03	0.0032	protein-coding
NOP10	-0.76	10.63	0.00321	protein-coding
FIS1	-0.7	9.16	0.00321	protein-coding
RHOC	-0.61	10.94	0.00321	protein-coding
MYO1B	0.95	10.57	0.00321	protein-coding
LCA5	0.78	6.35	0.00321	protein-coding
ORC4	0.69	7.87	0.00321	protein-coding
PIKFYVE	0.82	8.37	0.00321	protein-coding
THAP7	-0.63	8.47	0.00321	protein-coding
ZNF302	0.92	8.43	0.00321	protein-coding
PPWD1	0.86	8.55	0.00321	protein-coding
SCUBE1	-0.63	8.52	0.00321	protein-coding
DBF4	0.74	4.47	0.00321	protein-coding
MYSM1	0.88	9.14	0.00321	protein-coding
FAM69B	-0.83	9.02	0.00321	protein-coding
ZNF567	0.81	5.91	0.00321	protein-coding
FAM107A	-1.05	10.49	0.00323	protein-coding
NNT	0.72	8.67	0.00323	protein-coding
SLC36A4	0.65	7.45	0.00325	protein-coding
IPO11	0.85	8.1	0.00326	protein-coding
NBPF9	0.72	11.69	0.00327	protein-coding
RNA5SP344	0.77	7.19	0.00327	pseudo
CCDC43	0.77	7.66	0.00328	protein-coding
FBXO11	0.73	9.11	0.00329	protein-coding
EHBP1	0.85	7.65	0.00329	protein-coding
BCCIP	0.71	7.72	0.00329	protein-coding
TRAPPC6A	-0.59	8.55	0.0033	protein-coding
DCBLD2	0.64	9.69	0.00331	protein-coding
PIK3CA	0.87	8.28	0.00332	protein-coding
HNRNPA2B1	0.89	10.79	0.00333	protein-coding
FLJ44124	-0.61	8.1	0.00334	uncharacterized
IFITM2	-0.62	11.14	0.00334	protein-coding
TCP1	0.73	10.5	0.00334	protein-coding
SRSF10	0.63	8.09	0.00334	protein-coding
ATP6V0B	-0.75	9.49	0.00334	protein-coding
DDX3X	0.98	10.03	0.00334	protein-coding
NBEAL1	0.8	9.2	0.00334	protein-coding
SGOL2	1.06	5.41	0.00335	protein-coding
PSD3	0.9	7.76	0.00336	protein-coding
FXYD6	-0.75	11.25	0.00336	protein-coding
KIAA1161	-0.72	7.73	0.00338	protein-coding
CHCHD2	-0.86	9.16	0.00338	protein-coding
ALPK1	0.78	8.15	0.00338	protein-coding
SIKE1	0.61	8.07	0.00339	protein-coding
RASEF	1.11	7.83	0.0034	protein-coding
RXFP1	-0.81	7.12	0.0034	protein-coding
MAN1C1	-0.59	8.92	0.00341	protein-coding
TXNDC9	0.71	6.82	0.00341	protein-coding
CLIC2	0.78	8.56	0.00341	protein-coding
CCDC141	1.63	7.76	0.00341	protein-coding
ZFC3H1	0.9	8.63	0.00341	protein-coding
ANKEF1	0.59	6.35	0.00341	protein-coding
NCOA7	0.94	9.31	0.00341	protein-coding
GPRIN2	-0.61	8.21	0.00341	protein-coding
ECD	0.69	9.82	0.00341	protein-coding
LAMC3	-0.69	8.54	0.00342	protein-coding
ZNF280D	0.73	9.04	0.00342	protein-coding
SOX17	-0.72	8.75	0.00343	protein-coding
GZMB	-0.78	8.61	0.00343	protein-coding
PTGES3P1	0.9	6.33	0.00344	pseudo
NFE2L2	0.75	10.34	0.00344	protein-coding
MED4	0.61	7.52	0.00345	protein-coding
SAR1B	0.81	9.58	0.00345	protein-coding
FLJ45950	1.23	4.77	0.00346	uncharacterized
RAP2A	0.63	8.81	0.00346	protein-coding
MRPL43	-0.63	8.38	0.00346	protein-coding
ALAS2	0.98	7.57	0.00347	protein-coding
FARSB	0.9	9.44	0.00347	protein-coding
UGP2	0.91	8.87	0.00347	protein-coding
GTF2H3	0.62	7.99	0.00348	protein-coding
CAPRIN1	0.72	10.71	0.00348	protein-coding
NKD1	-0.69	9.24	0.00348	protein-coding
NRIP1	1.15	8.74	0.00348	protein-coding
MGA	0.87	8.13	0.00348	protein-coding
NUDT12	0.78	7.1	0.00348	protein-coding
MTHFD2P7	1.16	8.68	0.00349	pseudo
RN7SL383P	-0.59	5.14	0.00349	pseudo
CRNKL1	0.73	8.01	0.00349	protein-coding
PKIG	-0.89	9.15	0.00349	protein-coding
ZNF770	0.7	7.8	0.00351	protein-coding
ZNF594	0.92	5.83	0.00352	protein-coding
RRM1	1.06	7.93	0.00352	protein-coding
PIP5K1B	1.03	8.43	0.00352	protein-coding
PPFIA1	0.69	9.38	0.00353	protein-coding
ADAT2	0.62	7.97	0.00353	protein-coding
TBCK	0.62	9.27	0.00353	protein-coding
PRPF39	0.62	7.54	0.00353	protein-coding
ALMS1	0.89	8.1	0.00354	protein-coding
PTPN11	0.84	9.53	0.00354	protein-coding
FGD4	0.93	9.03	0.00355	protein-coding
RBM39	0.7	10.52	0.00355	protein-coding
DHX9	1	8.63	0.00355	protein-coding
SSBP3	-0.62	10.07	0.00355	protein-coding
SMU1	0.82	10.24	0.00355	protein-coding
HNRNPA1P8	0.88	6.86	0.00355	pseudo
ZNF559	0.75	7.34	0.00355	protein-coding
TNFRSF1B	-0.65	9.41	0.00355	protein-coding
KANSL1L	0.59	8.23	0.00355	protein-coding
TBC1D8B	0.84	6.09	0.00356	protein-coding
BIRC2	0.64	9.07	0.00356	protein-coding
LOC646813	0.88	6.96	0.00356	pseudo
IDI1	0.78	9.65	0.00356	protein-coding
CBX1P1	0.64	7.84	0.00356	pseudo
CRYBG3	1.05	9.22	0.00356	protein-coding
CLEC14A	-0.92	8.88	0.00357	protein-coding
LAMTOR1	-0.7	10.22	0.00358	protein-coding
LRP5	-0.68	8.88	0.00359	protein-coding
SHPRH	0.89	7.73	0.00359	protein-coding
NDUFS1	0.75	8.93	0.0036	protein-coding
GPS1	-0.64	10.02	0.0036	protein-coding
DDX60L	1.23	8.35	0.0036	protein-coding
GOPC	0.79	8.1	0.0036	protein-coding
BIRC6	0.87	9.46	0.00361	protein-coding
ARFIP1	0.6	8.57	0.00361	protein-coding
ZNF570	0.7	7.18	0.00362	protein-coding
DENND4C	0.74	9.77	0.00362	protein-coding
MYO6	0.83	9.41	0.00363	protein-coding
ABCB7	0.9	8.14	0.00365	protein-coding
ARMCX5	0.6	7.25	0.00365	protein-coding
H1FX	-0.81	8.91	0.00365	protein-coding
G2E3	0.81	6.65	0.00365	protein-coding
RELA	-0.59	9.83	0.00366	protein-coding
DIEXF	0.73	7.61	0.00366	protein-coding
MIS12	0.91	7.82	0.00366	protein-coding
CLTB	-0.67	9.72	0.00366	protein-coding
ITM2A	-0.69	9.25	0.00369	protein-coding
SLC15A3	-0.81	9.28	0.00369	protein-coding
XPOT	0.66	8.73	0.00369	protein-coding
EML4	1.06	10.1	0.00369	protein-coding
PLOD2	0.83	8.15	0.00369	protein-coding
ZCCHC11	0.59	8.58	0.0037	protein-coding
EPB41	0.71	8.62	0.00371	protein-coding
CCT5	1.1	9.08	0.00371	protein-coding
HNRNPR	0.64	9.42	0.00372	protein-coding
HIST2H2AA4	-1.02	9.94	0.00373	protein-coding
BMP2K	0.6	8.91	0.00373	protein-coding
DCTN3	-0.8	9.91	0.00373	protein-coding
ADAMDEC1	0.59	5.73	0.00374	protein-coding
VCPIP1	0.6	8.49	0.00374	protein-coding
DCLRE1A	0.73	6.56	0.00375	protein-coding
PTPRO	0.65	6.47	0.00376	protein-coding
EIF2S1	1.04	9.12	0.00379	protein-coding
POLR2F	-0.61	9.38	0.0038	protein-coding
RNU6-702P	-0.77	7.19	0.0038	pseudo
RASA2	0.8	8.5	0.0038	protein-coding
RNA5SP19	-0.88	7.7	0.0038	pseudo
ICAM3	-0.72	8.73	0.0038	protein-coding
SNORA70F	0.63	5.57	0.00383	snoRNA
SNORD32A	-0.61	11.1	0.00383	snoRNA
ZNF702P	0.69	5.06	0.00384	pseudo
PDS5B	0.85	8.36	0.00384	protein-coding
EIF2AK3	0.73	8.46	0.00384	protein-coding
RAB27A	0.83	9.23	0.00384	protein-coding
TMEM120A	-0.71	8.86	0.00385	protein-coding
MTF2	0.76	8.4	0.00385	protein-coding
RNH1	-0.6	9.79	0.00386	protein-coding
SNORA46	-0.67	6.47	0.00386	snoRNA
RICTOR	1	9.06	0.00387	protein-coding
APH1A	-0.79	9.57	0.00387	protein-coding
TDRD10	-0.61	7.89	0.00387	protein-coding
RSL24D1	0.67	7.95	0.00387	protein-coding
ZRANB1	0.77	9.21	0.00388	protein-coding
SEMA6A	-0.72	9.2	0.00389	protein-coding
RFX7	0.71	8.45	0.00389	protein-coding
RNU4-38P	0.75	5.25	0.00389	pseudo
KIN	0.61	7.54	0.00389	protein-coding
MED6	0.61	8.14	0.00389	protein-coding
SH2B1	-0.63	7.6	0.00389	protein-coding
TMEM100	-1.48	9.86	0.0039	protein-coding
FMNL2	0.9	8.88	0.00392	protein-coding
RASGRP3	0.92	7.5	0.00392	protein-coding
ACOXL	0.85	8.68	0.00393	protein-coding
SP100	1.03	9.55	0.00393	protein-coding
SH3GLB2	-0.6	9.27	0.00393	protein-coding
LBH	-0.98	10.81	0.00394	protein-coding
POLA1	0.74	7.39	0.00395	protein-coding
WDR17	0.88	6.36	0.00395	protein-coding
SLC44A2	-0.6	11.88	0.00398	protein-coding
VPS13B	0.98	8.6	0.00398	protein-coding
STXBP4	0.78	7.65	0.00399	protein-coding
COX5B	-0.75	10.96	0.00399	protein-coding
NAP1L1	0.77	10.32	0.00399	protein-coding
KIF21A	1.05	6.69	0.00399	protein-coding
FAM98C	-0.64	8.29	0.00399	protein-coding
NEDD1	0.74	7.76	0.00399	protein-coding
ACACA	0.99	8.57	0.00399	protein-coding
UBXN2B	0.69	8.53	0.00399	protein-coding
RPL21P44	1.03	6.86	0.004	pseudo
CLCN3	0.76	8.18	0.00401	protein-coding
SYF2	0.64	7.28	0.00402	protein-coding
KNSTRN	1.04	7.5	0.00402	protein-coding
ECM2	0.73	8.2	0.00402	protein-coding
ARCN1	0.69	9.63	0.00402	protein-coding
PTCD3	0.83	9.2	0.00404	protein-coding
EMD	-0.72	9.75	0.00405	protein-coding
EFR3A	0.79	10.02	0.00405	protein-coding
RANBP17	0.65	8.1	0.00405	protein-coding
KIAA1468	0.65	8.57	0.00405	protein-coding
VPS28	-0.75	10.02	0.00406	protein-coding
ATF7IP	0.64	9.87	0.00406	protein-coding
TMEM222	-0.64	9.16	0.00407	protein-coding
RMDN2	0.65	7.38	0.00407	protein-coding
ITSN1	0.71	8.3	0.00407	protein-coding
RN7SKP224	-0.68	8.61	0.00409	pseudo
CCDC125	0.73	8.22	0.00409	protein-coding
MFSD5	-0.83	8.59	0.00411	protein-coding
GRAMD2	-0.75	8.96	0.00411	protein-coding
BRWD1	0.69	8.53	0.00411	protein-coding
KBTBD2	0.79	8.45	0.00412	protein-coding
NUP88	0.85	9.28	0.00413	protein-coding
PSMB9	-0.71	9.79	0.00413	protein-coding
ZNF808	0.69	8.79	0.00414	protein-coding
NCBP2	0.74	8.01	0.00414	protein-coding
SYNE1	1.02	8.72	0.00414	protein-coding
CAMSAP2	0.76	9.07	0.00415	protein-coding
VSIG1	1.68	6.49	0.00415	protein-coding
LSM2	-0.65	8.15	0.00415	protein-coding
SCARB1	-0.7	8.94	0.00415	protein-coding
ELF1	0.68	10.17	0.00416	protein-coding
RAB3GAP2	0.95	8.31	0.00417	protein-coding
NF1	0.83	9.71	0.00418	protein-coding
MED13	0.65	10.39	0.00422	protein-coding
GIMAP6	-0.74	9.01	0.00423	protein-coding
ITGB4	-0.75	8.76	0.00425	protein-coding
HSP90B1	0.94	11.15	0.00425	protein-coding
ERCC6	1.04	7.69	0.00425	protein-coding
ZNF84	0.9	7.81	0.00425	protein-coding
EIF4B	0.75	10.11	0.00425	protein-coding
DPYD	0.83	10	0.00426	protein-coding
ZW10	0.71	6.87	0.00427	protein-coding
FCN3	-1.03	11.97	0.00427	protein-coding
TSPAN9	-0.72	8.55	0.00428	protein-coding
DNAJC28	0.72	5.76	0.00428	protein-coding
IGF1	1.15	8.52	0.00428	protein-coding
ADAMTS8	-0.82	9.47	0.00428	protein-coding
PRKCDBP	-0.77	9.6	0.00428	protein-coding
TET2	0.95	8.69	0.00429	protein-coding
C19orf43	-0.62	9.85	0.00429	protein-coding
PTRHD1	-0.67	8.73	0.00429	protein-coding
STARD8	-0.76	9.46	0.00429	protein-coding
CTSK	0.93	9.68	0.00431	protein-coding
FAM135A	0.9	8.32	0.00433	protein-coding
RNU6-595P	0.85	4.26	0.00433	pseudo
CASD1	0.61	9.29	0.00434	protein-coding
ZNF678	0.73	7.08	0.00435	protein-coding
IL18	1.15	8.03	0.00435	protein-coding
KANK3	-0.68	8.33	0.00435	protein-coding
MIF	-0.75	10.29	0.00435	protein-coding
ERLEC1	0.61	9.46	0.00436	protein-coding
BECN1	0.76	8.8	0.00437	protein-coding
PSMD5	0.86	8.67	0.0044	protein-coding
MAP4K2	-0.69	8.19	0.0044	protein-coding
ACADL	1.08	8.36	0.0044	protein-coding
TMEM147	-0.63	10.98	0.0044	protein-coding
ZNF253	0.85	7.33	0.0044	protein-coding
ZNF708	0.66	7.66	0.0044	protein-coding
TMEM178A	-0.92	9.3	0.0044	protein-coding
FKTN	0.77	7.19	0.00441	protein-coding
FLRT3	0.85	9.91	0.00441	protein-coding
GDPGP1	-0.6	6.87	0.00441	protein-coding
CHML	0.97	7.28	0.00442	protein-coding
UQCRC2	0.75	10.72	0.00443	protein-coding
CRIP1P4	-0.65	8.54	0.00443	pseudo
DCLRE1C	0.61	6.9	0.00443	protein-coding
MSH3	0.74	8.78	0.00444	protein-coding
KIAA1109	1.13	9.39	0.00444	protein-coding
SWAP70	0.82	9.52	0.00444	protein-coding
SPTY2D1	0.62	6.86	0.00444	protein-coding
MPDZ	1.07	8.52	0.00445	protein-coding
PUS3	0.86	6.73	0.00445	protein-coding
BMPR1A	0.73	9.24	0.00446	protein-coding
ACSS3	0.92	8.94	0.00446	protein-coding
NCAM2	0.88	7.4	0.00448	protein-coding
NME3	-0.65	8.65	0.0045	protein-coding
ADRB1	-0.97	9.29	0.0045	protein-coding
TRNT1	0.89	6.87	0.0045	protein-coding
AMY2B	0.9	8.28	0.0045	protein-coding
COIL	0.8	8.91	0.0045	protein-coding
CHD1	1.07	8.32	0.0045	protein-coding
ANAPC1P1	0.79	7.61	0.00451	pseudo
HNRNPU	0.7	9.85	0.00451	protein-coding
UBR2	0.75	9.45	0.00451	protein-coding
CHN1	0.78	8.87	0.00452	protein-coding
MANBAL	-0.67	10.11	0.00452	protein-coding
ELOVL1	-0.66	11.35	0.00456	protein-coding
RCBTB2	0.66	7.93	0.00456	protein-coding
ELMOD2	0.67	6.47	0.00457	protein-coding
RNU6-1158P	-0.83	7.52	0.00458	pseudo
SLC22A3	0.88	9.17	0.00459	protein-coding
NRD1	0.87	9.58	0.00459	protein-coding
IRAK4	0.7	8.2	0.00462	protein-coding
RNU4-25P	-0.87	6.76	0.00462	pseudo
LAMA2	1.12	8.89	0.00462	protein-coding
SLK	1.09	9.6	0.00462	protein-coding
NSMAF	0.68	8.94	0.00463	protein-coding
C2CD5	0.75	8.9	0.00465	protein-coding
EGF	0.63	5.92	0.00465	protein-coding
SESTD1	0.93	9.17	0.00465	protein-coding
PTCH2	-0.62	6.72	0.00465	protein-coding
MASTL	0.65	8.25	0.00467	protein-coding
CCDC25	0.8	7.74	0.00468	protein-coding
DSC2	0.8	8.3	0.00469	protein-coding
IFI16	1.07	10.22	0.00469	protein-coding
CORIN	0.93	7.2	0.00469	protein-coding
PRR5L	-0.69	8.7	0.0047	protein-coding
RSPRY1	0.72	8.37	0.0047	protein-coding
COL14A1	1.37	8.89	0.0047	protein-coding
ATHL1	-0.71	8.44	0.00472	protein-coding
METAP1	0.68	9.26	0.00472	protein-coding
HAUS6	0.7	6.85	0.00474	protein-coding
CC2D2A	0.8	7.34	0.00474	protein-coding
RIF1	0.79	8.62	0.00474	protein-coding
LTBP2	-0.84	10.98	0.00475	protein-coding
ANKHD1	0.72	9.19	0.00476	protein-coding
FLT4	-0.67	8.28	0.00476	protein-coding
MAPRE3	-0.64	8.52	0.00479	protein-coding
VPS35	0.88	9.56	0.00481	protein-coding
CNOT2	0.61	9.85	0.00481	protein-coding
CRIP1	-0.69	8.98	0.00482	protein-coding
GATA2	-0.92	8.79	0.00482	protein-coding
COX8A	-0.83	10.69	0.00482	protein-coding
MINA	0.68	7.62	0.00483	protein-coding
UGGT2	0.69	7.91	0.00484	protein-coding
ZNF451	0.77	8.31	0.00484	protein-coding
RN7SL513P	-0.67	6.75	0.00484	pseudo
ZNHIT6	0.82	7.83	0.00484	protein-coding
ZFR	0.62	10.04	0.00484	protein-coding
GNAI3	0.65	8.64	0.00485	protein-coding
PEAR1	-0.74	8.87	0.00485	protein-coding
DCAF6	0.66	9.47	0.00486	protein-coding
ZNF521	0.83	8.07	0.00486	protein-coding
PYGO2	-0.67	7.92	0.00487	protein-coding
LRRC32	-1.05	10.56	0.00487	protein-coding
MATN3	-0.73	7.54	0.00487	protein-coding
DOPEY1	1.01	8.18	0.00489	protein-coding
TSPAN4	-0.69	10.5	0.0049	protein-coding
PLOD3	-0.66	9.57	0.00493	protein-coding
FAM208B	1.13	8.69	0.00493	protein-coding
TMEM205	-0.87	9.71	0.00495	protein-coding
KIFAP3	0.63	8.9	0.00495	protein-coding
C8orf34	0.69	7.11	0.00495	protein-coding
PSMC6	0.61	8.11	0.00497	protein-coding
RAMP3	-1.03	9.53	0.00497	protein-coding
GIGYF2	0.8	9.01	0.00497	protein-coding
SSH3	-0.6	8.61	0.00498	protein-coding
MAF1	-0.63	8.81	0.00498	protein-coding
APRT	-0.6	8.82	0.00498	protein-coding
ZMYM1	0.64	6.93	0.00498	protein-coding
AKAP5	0.78	6.38	0.00499	protein-coding
AHCYL2	0.94	10.63	0.005	protein-coding
DCLK1	1.34	7.32	0.005	protein-coding
UBA5	0.66	8.31	0.00501	protein-coding
RFC4	0.61	7.7	0.00503	protein-coding
GARS	0.8	9.61	0.00503	protein-coding
HIST1H4C	-1.18	10.86	0.00503	protein-coding
UTP20	1.04	7.55	0.00503	protein-coding
DSP	1.11	8.13	0.00504	protein-coding
MALT1	0.63	7.99	0.00505	protein-coding
PIK3C2A	0.98	9.94	0.00505	protein-coding
EXPH5	1	8.39	0.00505	protein-coding
KIAA0368	0.99	9.43	0.00505	protein-coding
LOC100129884	0.6	5.93	0.00505	protein-coding
LRIF1	0.76	7.28	0.00506	protein-coding
NOC3L	1.1	6.91	0.00506	protein-coding
SEMA5A	-0.7	10.37	0.00506	protein-coding
PIGQ	-0.68	8.7	0.00506	protein-coding
VTI1B	0.6	8.12	0.00506	protein-coding
EDEM3	0.74	8.64	0.00506	protein-coding
EFEMP2	-0.61	9.9	0.00506	protein-coding
SSSCA1	-0.65	9.11	0.00507	protein-coding
DZIP3	0.76	7.18	0.00507	protein-coding
THAP6	0.59	7.65	0.00507	protein-coding
ACTR2	0.63	11.27	0.00508	protein-coding
DLL1	-0.69	8.25	0.00508	protein-coding
SEC23A	0.64	9.77	0.00508	protein-coding
KIAA2018	0.62	9.13	0.00508	protein-coding
BAZ1A	0.98	9.37	0.00508	protein-coding
CCT2	0.77	8.61	0.00509	protein-coding
ANKRD20A5P	0.59	5.91	0.00509	pseudo
SKIL	0.79	8.58	0.00509	protein-coding
ARAP3	-0.61	8.74	0.00509	protein-coding
CCM2L	-0.69	8.98	0.0051	protein-coding
PDLIM2	-0.61	9.38	0.00512	protein-coding
RGPD1	0.87	10.47	0.00512	protein-coding
PAPOLG	0.71	9.01	0.00512	protein-coding
C1GALT1	0.79	8.34	0.00513	protein-coding
ANXA1	0.62	12.66	0.00513	protein-coding
ABCC9	1.11	9.05	0.00514	protein-coding
SULT1C4	-0.76	8.29	0.00514	protein-coding
GPM6A	-0.66	8.41	0.00514	protein-coding
FBXL3	0.68	9.88	0.00514	protein-coding
NDUFA7	-0.61	9.5	0.00516	protein-coding
ACSL3	0.7	9.07	0.00517	protein-coding
DMTN	-0.68	8.62	0.00518	protein-coding
POGLUT1	0.69	7.15	0.00518	protein-coding
COX4I2	-0.78	8.03	0.00518	protein-coding
MIR126	-0.69	5.42	0.0052	miRNA
CACNA2D1	0.66	7.58	0.00522	protein-coding
PIK3CG	0.75	8.54	0.00523	protein-coding
DDX47	0.75	9.21	0.00523	protein-coding
CUL1	0.73	9.5	0.00524	protein-coding
GPR34	1.02	7.77	0.00524	protein-coding
HIST1H2BC	-1.08	7.33	0.00524	protein-coding
PRPF4B	0.9	8.25	0.00524	protein-coding
SUPT20H	0.72	9.43	0.00524	protein-coding
PLCB4	0.9	7.79	0.00525	protein-coding
RABL2B	-0.6	9.79	0.00526	protein-coding
ZNF813	0.61	8.02	0.00527	protein-coding
CSDE1	0.86	11.76	0.00527	protein-coding
NBEA	0.91	7.12	0.00528	protein-coding
MFNG	-0.96	8.92	0.00532	protein-coding
LRMP	0.69	7.58	0.00532	protein-coding
UGGT1	0.77	9.14	0.00533	protein-coding
GDAP2	0.9	9.32	0.00533	protein-coding
NAPG	1.03	8.56	0.00533	protein-coding
FGD6	0.9	8.06	0.00534	protein-coding
RPS6KA5	0.66	7.41	0.00535	protein-coding
CCNT2	0.79	9	0.00535	protein-coding
SYNE2	1.01	8.79	0.00535	protein-coding
YES1	0.74	8.95	0.00535	protein-coding
JRKL	0.71	7.31	0.00536	protein-coding
SETMAR	0.67	8.05	0.00536	protein-coding
ZNF75D	0.7	7.07	0.00539	protein-coding
MAP3K6	-0.75	9.64	0.00539	protein-coding
CYSLTR1	0.67	7.95	0.0054	protein-coding
LINC00597	0.87	6.69	0.00542	lncRNA
POLR2E	-0.64	9.85	0.00542	protein-coding
ZNF562	0.6	7.51	0.00542	protein-coding
ARHGAP12	0.68	8.82	0.00543	protein-coding
MDGA1	-0.83	7.52	0.00544	protein-coding
PLLP	-0.84	11.17	0.00546	protein-coding
SLCO2A1	-0.91	11.54	0.00546	protein-coding
HEY2	-0.86	7.69	0.00546	protein-coding
EGFL6	1.07	8.83	0.00549	protein-coding
FAM98A	0.93	8.55	0.0055	protein-coding
KLF3-AS1	-0.68	7.62	0.0055	lncRNA
SLC25A13	0.61	8.69	0.0055	protein-coding
ABHD6	-0.72	8.69	0.0055	protein-coding
RABGAP1L	0.89	7.93	0.00551	protein-coding
ZNF155	0.63	6.24	0.00552	protein-coding
PXDC1	-0.66	10.1	0.00552	protein-coding
RGS18	0.66	5.4	0.00552	protein-coding
FREM2	1.16	8.02	0.00553	protein-coding
TCF12	0.74	10.69	0.00554	protein-coding
SOX5	0.61	8.09	0.00555	protein-coding
VIPR1	-1.37	10.73	0.00555	protein-coding
GPBP1	0.65	9.74	0.00556	protein-coding
INMT	-0.93	11.83	0.00556	protein-coding
SPP1	1.89	7.32	0.00557	protein-coding
MPV17L2	-0.63	8.93	0.00557	protein-coding
OXR1	0.76	7.71	0.00558	protein-coding
GPR108	-0.6	10.19	0.00561	protein-coding
NRN1	-0.92	9.97	0.00562	protein-coding
PLEKHF1	-0.61	8.08	0.00563	protein-coding
PTPN2	0.8	8.55	0.00565	protein-coding
CALD1	1.02	9.68	0.00566	protein-coding
EFTUD1	0.79	6.23	0.00568	protein-coding
ZNF566	0.61	7.13	0.0057	protein-coding
PPP1R11	-0.74	9.82	0.00571	protein-coding
SEL1L	0.92	9.2	0.00571	protein-coding
PGP	-0.62	9.23	0.00572	protein-coding
ANKRD20A8P	0.77	7.02	0.00572	pseudo
CEP112	0.76	7.74	0.00574	protein-coding
SNORD116-21	-0.69	8.37	0.00575	snoRNA
ZMYND11	0.76	8.88	0.00575	protein-coding
EDRF1	0.75	8.15	0.00576	protein-coding
CALU	0.98	8.79	0.00579	protein-coding
PKDCC	-0.65	9.51	0.00579	protein-coding
TLR7	0.63	6.96	0.00579	protein-coding
NBPF8	0.71	10.82	0.00579	protein-coding
TAP1	-0.59	10.52	0.00579	protein-coding
SCARNA8	-0.76	7.28	0.0058	SCARNA4
UBR7	0.69	7.44	0.0058	protein-coding
G3BP2	0.64	9.38	0.0058	protein-coding
NFX1	0.79	9.14	0.00588	protein-coding
TAB2	0.68	9.34	0.00588	protein-coding
PRR14L	0.59	8.23	0.00588	protein-coding
NOL11	0.59	7.78	0.00588	protein-coding
FXYD3	-0.64	11.4	0.00588	protein-coding
CANX	0.69	12.17	0.00588	protein-coding
SCN1A	1.19	6.96	0.00589	protein-coding
GRK5	-0.63	9.66	0.00589	protein-coding
TMEM184B	-0.63	10.23	0.00589	protein-coding
GNPAT	0.64	8.58	0.00589	protein-coding
CENPW	0.71	5.24	0.0059	protein-coding
TMEM53	-0.6	9.24	0.00591	protein-coding
BTAF1	0.94	8.88	0.00591	protein-coding
NDUFA11	-0.63	8.27	0.00592	protein-coding
SNORD78	1.31	7.47	0.00593	snoRNA
CMYA5	0.59	6.23	0.00593	protein-coding
KCNMB4	-1.05	8.96	0.00594	protein-coding
HSPA4	0.75	8.44	0.00596	protein-coding
ZNF718	0.65	6.97	0.00601	protein-coding
BBX	0.94	8.95	0.00604	protein-coding
ZNF322	0.81	6.18	0.00604	protein-coding
FAM177A1	0.65	7.43	0.00604	protein-coding
CEBPZ	0.6	6.52	0.00605	protein-coding
ANKRD17	0.81	9.59	0.00605	protein-coding
SLC29A1	-0.62	10.27	0.00605	protein-coding
BACH1	0.75	7.24	0.00605	protein-coding
PRKDC	0.82	8.57	0.00605	protein-coding
SMC1A	0.69	8.27	0.00606	protein-coding
CPM	0.83	11.34	0.00606	protein-coding
RNA5SP443	-0.74	7.56	0.00606	pseudo
SHARPIN	-0.64	9.5	0.00607	protein-coding
ARRDC2	-0.95	9.74	0.00607	protein-coding
ADD3	0.86	9.19	0.00608	protein-coding
CD86	0.62	8.29	0.00608	protein-coding
EIF3J	0.68	8.26	0.00608	protein-coding
[truncated: 347 more rows]

## Sheet: CTD
Table S2C 2801 DEGs detected from CTD-PAH
GeneSymbol	logFC	AverageExpression	BH-correctedp-value	Type
SCARNA4	-2.93	8.68	5.57e-06	snoRNA
CCDC59	1.4	7.78	5.57e-06	protein-coding
CCDC18	1.37	5.29	1.82e-05	protein-coding
SNORA22	-1.25	11.74	1.82e-05	snoRNA
ZNF286A	1.19	6.63	1.82e-05	protein-coding
GALNT1	1.69	8.15	5.56e-05	protein-coding
EIF1AX	1.22	9.57	5.56e-05	protein-coding
WRN	1.31	8	5.56e-05	protein-coding
NEMF	1.06	8.36	5.56e-05	protein-coding
ADCY9	-0.88	9.32	6.34e-05	protein-coding
JPX	1.53	6.27	6.34e-05	lncRNA
SLC4A1AP	1.48	8.55	6.34e-05	protein-coding
RXFP1	-1.56	6.92	6.34e-05	protein-coding
TGS1	1.06	7.57	6.34e-05	protein-coding
ZFX	1.29	8.87	6.34e-05	protein-coding
ESF1	1.5	6.51	6.34e-05	protein-coding
NUCB2	1.39	8.45	6.34e-05	protein-coding
PLA2G4A	1.43	6.8	6.85e-05	protein-coding
TCEA1	0.91	9.46	6.85e-05	protein-coding
ICAM2	-1.24	10.79	6.85e-05	protein-coding
PI15	3.16	6.31	6.85e-05	protein-coding
KIAA1143	0.64	8.85	6.85e-05	protein-coding
OR7E14P	-0.83	10.24	6.85e-05	pseudo
FAM133B	1.13	7.67	6.85e-05	protein-coding
CEP128	1.07	6.7	6.85e-05	protein-coding
ELTD1	1.37	9.19	6.85e-05	protein-coding
RNU1-89P	-0.85	13.14	6.85e-05	pseudo
ZFAND1	0.98	8.85	6.85e-05	protein-coding
RNU1-11P	-1.63	9.9	7.13e-05	pseudo
SBNO1	1.19	8.08	7.56e-05	protein-coding
SREK1	1.09	8.28	8.42e-05	protein-coding
COPS2	1.46	9.76	8.42e-05	protein-coding
GOLM1	1.29	8.71	8.73e-05	protein-coding
TWF1	1.39	9.18	8.73e-05	protein-coding
MRPL1	0.95	7.12	8.78e-05	protein-coding
ALS2CL	-0.85	8.42	8.78e-05	protein-coding
EIF4G3	0.71	9.32	8.78e-05	protein-coding
R3HDM1	0.62	8.33	8.78e-05	protein-coding
CFI	1.53	8.67	8.87e-05	protein-coding
NFXL1	1.02	7.68	9.46e-05	protein-coding
CACNG4	-1.53	9.16	9.46e-05	protein-coding
PUS7	1.24	7.31	9.46e-05	protein-coding
SUSD2	-1.29	11.67	9.46e-05	protein-coding
EEA1	1.74	7.89	9.46e-05	protein-coding
LEO1	0.86	6.88	9.46e-05	protein-coding
SMC3	1.71	7.98	9.68e-05	protein-coding
RSL1D1	1.64	9.81	9.77e-05	protein-coding
FGFR4	-1.87	8.91	0.000102	protein-coding
ZNF675	1.26	6.53	0.000104	protein-coding
PRX	-0.68	8.06	0.000104	protein-coding
SRFBP1	1.53	8.5	0.000104	protein-coding
PPP4R2	1.15	8.03	0.000104	protein-coding
ELOVL7	1.41	8.39	0.000105	protein-coding
RNVU1-18	-0.83	13.4	0.000105	snRNA
SCUBE1	-1.1	8.4	0.000105	protein-coding
LXN	1.05	7.26	0.000105	protein-coding
RPAP3	1.54	6.65	0.000107	protein-coding
NSRP1	1.59	8.1	0.000112	protein-coding
PNN	1.23	8.51	0.000112	protein-coding
RN7SKP80	-1	10.89	0.000112	pseudo
MRPL11	-0.88	9.23	0.000112	protein-coding
DLL4	-1.45	9.69	0.000112	protein-coding
OPA1	1.57	8.48	0.000112	protein-coding
TERF1P3	0.84	7.96	0.000112	pseudo
EIF5B	1.73	8.59	0.000113	protein-coding
LTV1	1.79	7.79	0.000113	protein-coding
ROCK1	1.55	8.55	0.000113	protein-coding
RN7SL140P	-0.71	6.58	0.000113	pseudo
HOOK3	1.08	9.14	0.000113	protein-coding
AGER	-1.49	12.51	0.000115	protein-coding
ZC3H13	1.38	8.13	0.000115	protein-coding
NXN	-1.08	9.86	0.000117	protein-coding
RNVU1-10	-1.28	10.23	0.000117	snRNA
RNMT	1.03	7.19	0.000118	protein-coding
OR7E31P	-0.84	10.74	0.000118	pseudo
CEP290	1.33	6.13	0.000119	protein-coding
DLD	1.39	8.51	0.00012	protein-coding
MTDH	1.02	9.76	0.000125	protein-coding
PHF14	1.01	8.18	0.000131	protein-coding
IDH1	1.6	9.58	0.000131	protein-coding
EIF3M	1.22	10.2	0.000131	protein-coding
RAB1A	0.93	10.14	0.000131	protein-coding
USP16	1.43	8.59	0.000131	protein-coding
FAM167A	-1.55	8.05	0.00014	protein-coding
SLC6A16	-1.05	7.89	0.00014	protein-coding
COPS4	1.05	8.13	0.00014	protein-coding
NUP107	0.99	7.48	0.00014	protein-coding
PTMS	-1.17	10.69	0.00014	protein-coding
ZNF131	0.93	7.79	0.000142	protein-coding
OTUD6B	1.08	7.85	0.000142	protein-coding
HIGD1B	-2.26	9.8	0.000142	protein-coding
ARNTL2	1.56	6.54	0.000142	protein-coding
OXCT1	1.24	7.96	0.000144	protein-coding
RSRC1	1.37	7.83	0.000144	protein-coding
KRR1	1.25	8.33	0.000149	protein-coding
GDF10	-1.1	8.83	0.000149	protein-coding
FGF7P2	1.51	6.41	0.000149	pseudo
RIOK1	1.49	7.58	0.000149	protein-coding
DEK	1.12	8.97	0.000149	protein-coding
SNORA20	-0.97	11.7	0.000154	snoRNA
HMGCLL1	-1	6.99	0.000154	protein-coding
EMP2	-0.87	12.64	0.000154	protein-coding
SYAP1	0.84	8.66	0.000154	protein-coding
SMC4	1.91	7.8	0.000154	protein-coding
SPCS3	0.78	10.26	0.000154	protein-coding
GGNBP2	0.96	8.69	0.000155	protein-coding
SPOCK2	-1.33	10.75	0.000155	protein-coding
TBC1D23	0.93	8.46	0.000155	protein-coding
SMC6	1.54	7.32	0.000155	protein-coding
OR7E37P	-0.8	10.81	0.000159	pseudo
FKBP1B	-0.6	8.81	0.000159	protein-coding
IRS1	-0.68	7.8	0.00016	protein-coding
PIBF1	1.08	7.32	0.000169	protein-coding
RNU1-67P	-1.17	10.55	0.000169	pseudo
CUL5	0.72	8.07	0.000169	protein-coding
FAM171B	1.42	7.96	0.000169	protein-coding
ADAMTS3	0.98	6.85	0.00017	protein-coding
TMEM263	0.68	8.84	0.000173	protein-coding
VAMP7	0.7	9.96	0.000175	protein-coding
AGPS	1.22	8.48	0.000176	protein-coding
VSIG2	-1.34	10.12	0.000182	protein-coding
DNTTIP2	1.86	8.2	0.000182	protein-coding
CCDC132	1.05	6.82	0.000182	protein-coding
CASK	1.03	9.02	0.000184	protein-coding
SSR1	1.01	10.44	0.000184	protein-coding
GFPT1	1.41	10	0.000184	protein-coding
CASP12	-1.37	6.73	0.000184	protein-coding
NBN	1.31	8.18	0.000184	protein-coding
PPP2R3C	0.87	7.82	0.000184	protein-coding
PDIA3	1.04	10.77	0.000184	protein-coding
USP8	1.45	8.44	0.000184	protein-coding
LARP1B	0.86	6.97	0.000184	protein-coding
ERGIC2	1.02	9.04	0.000184	protein-coding
TFAM	0.9	7.45	0.000184	protein-coding
PLAC8	-1.64	10.07	0.000184	protein-coding
C3orf17	0.8	8.79	0.000184	protein-coding
DUSP8	-0.86	9	0.000184	protein-coding
NAE1	1.06	8.27	0.000184	protein-coding
BZW1	1.43	9.74	0.000184	protein-coding
RN7SL130P	-0.68	7.16	0.000184	pseudo
ZNF92	0.89	6.69	0.000184	protein-coding
TASP1	0.73	7.63	0.000185	protein-coding
ZC3H15	1.14	7.28	0.000188	protein-coding
USP14	0.85	9.39	0.000191	protein-coding
KIF2A	1.05	8.84	0.000191	protein-coding
USO1	1.53	9.4	0.000195	protein-coding
PLOD2	1.27	8.27	0.000195	protein-coding
PRPF38B	0.89	8.64	0.000195	protein-coding
ZNF146	1.67	8.26	0.000195	protein-coding
BROX	1.01	9.64	0.000195	protein-coding
FBXO45	0.88	7.15	0.000195	protein-coding
PHAX	1	7.85	0.000195	protein-coding
WDR3	1.65	6.83	0.000195	protein-coding
CEP152	1.25	5.48	0.000195	protein-coding
MPHOSPH10	1.2	6.83	0.000195	protein-coding
PRPF40A	1.55	8.14	0.000195	protein-coding
TYW3	1.04	8.03	0.000195	protein-coding
IFI27	-1.53	10.77	0.000195	protein-coding
ZNF143	1.04	7.29	0.000195	protein-coding
WDR12	1.35	7.43	0.000195	protein-coding
CCDC186	1.67	7.95	0.000195	protein-coding
TPR	1.66	8.05	0.000195	protein-coding
IL32	-1.2	10.2	0.000195	protein-coding
TLK1	0.72	9.07	0.000195	protein-coding
NOL8	1.6	7.8	0.000195	protein-coding
ZNF195	0.75	8.24	0.000195	protein-coding
SUPT16H	1.51	8.9	0.000195	protein-coding
DNAJC21	1.27	8.13	0.000195	protein-coding
ACE	-0.86	8.72	0.000198	protein-coding
SMEK2	0.93	9.18	0.000198	protein-coding
VPS26A	0.83	8.86	0.000199	protein-coding
NCL	1.68	9.84	0.0002	protein-coding
SYNCRIP	1.19	9.53	0.0002	protein-coding
ZSCAN12	0.82	6.35	0.0002	protein-coding
SLMAP	1.01	8.73	0.000203	protein-coding
EPRS	1.89	8.11	0.000203	protein-coding
IFT74	0.97	6.49	0.000203	protein-coding
WDR75	1.42	8.48	0.000203	protein-coding
ZNF33A	1.09	7.59	0.000203	protein-coding
ATP6V1C1	1.23	8.24	0.000205	protein-coding
ELMSAN1	-0.82	8.81	0.000206	protein-coding
FKBP14	1.29	7.34	0.000206	protein-coding
SSB	1.16	9.63	0.000206	protein-coding
ZNF431	0.95	7.82	0.00021	protein-coding
CUL2	1.11	8.06	0.000212	protein-coding
SDAD1	0.82	6.46	0.000212	protein-coding
ZNF480	0.89	8.16	0.000212	protein-coding
ATP11C	1.13	7.99	0.000212	protein-coding
C18orf21	0.67	7.57	0.000212	protein-coding
SEC24D	1.14	9.35	0.000212	protein-coding
DNAJC3	1.47	8.65	0.000212	protein-coding
SNX2	1.4	9.93	0.000212	protein-coding
RARS	1.13	8.88	0.000212	protein-coding
LDHB	1.33	11.1	0.000212	protein-coding
SIKE1	0.8	8.13	0.000212	protein-coding
SLTM	1.16	8.71	0.000214	protein-coding
SNORD45A	-0.81	11.28	0.000214	snoRNA
CASZ1	-1.04	9.04	0.000214	protein-coding
EPS8	1.46	9.82	0.000214	protein-coding
GUF1	1.07	7.83	0.000215	protein-coding
NKD2	-0.94	8.28	0.000215	protein-coding
SNORD95	-0.81	10.75	0.000215	snoRNA
NLGN1	1.42	5.64	0.000215	protein-coding
MYRF	-1.18	8.96	0.000215	protein-coding
CCDC47	1.1	9.11	0.00022	protein-coding
SUCLA2	1.3	8.7	0.00022	protein-coding
HNRNPA3	1.4	9.76	0.00022	protein-coding
ELOVL6	1.44	6.77	0.00022	protein-coding
ME1	1.31	8.34	0.00022	protein-coding
PMPCB	1.05	8.89	0.00022	protein-coding
RAD50	1.69	8.34	0.00022	protein-coding
MIS18BP1	1.42	7.22	0.000225	protein-coding
GPR125	0.77	8.01	0.000225	protein-coding
HLTF	1.39	7.36	0.000225	protein-coding
KIF21A	1.47	6.8	0.000226	protein-coding
IMPA1	1.15	8.36	0.000228	protein-coding
CTNND2	-0.82	7.36	0.000229	protein-coding
UHRF1BP1L	0.95	7.94	0.000229	protein-coding
LRRC40	0.92	7.57	0.000229	protein-coding
RNU1-83P	-1	7.07	0.000232	pseudo
COPB1	1.45	9.39	0.000232	protein-coding
GOLGA4	1.43	8.43	0.000233	protein-coding
DDX46	1.05	8.47	0.000233	protein-coding
RABL3	1.07	9.44	0.000236	protein-coding
IDE	1.32	8.94	0.000236	protein-coding
AZI2	1.05	8.98	0.000236	protein-coding
IWS1	1.32	7.8	0.000236	protein-coding
SNORD94	-1.66	10.18	0.000236	snoRNA
TANK	0.92	8.44	0.000236	protein-coding
MRPL3	1.07	9.07	0.000237	protein-coding
PYROXD1	1.59	7.74	0.000238	protein-coding
CRIP2	-1.1	11.14	0.000238	protein-coding
SENP6	0.9	9.12	0.000238	protein-coding
RNU4ATAC14P	-0.83	6.4	0.000238	pseudo
WFS1	-1.21	9.93	0.000238	protein-coding
ZNF91	1.44	8.35	0.000238	protein-coding
DNAJC10	1.42	8.77	0.000238	protein-coding
GBE1	1.09	8.3	0.000238	protein-coding
RGCC	-1.03	11.95	0.000238	protein-coding
ZNF721	1.61	8.11	0.000238	protein-coding
RANBP2	1.07	8.76	0.000238	protein-coding
AP3B1	1.13	9.13	0.000239	protein-coding
RPL7	0.72	11.64	0.000242	protein-coding
ANKRD9	-0.59	8.1	0.000247	protein-coding
GOLIM4	1.21	9.28	0.000248	protein-coding
FAM115C	-0.86	8.41	0.000249	protein-coding
SLC16A7	1.55	8.18	0.000249	protein-coding
RBMS2	-0.83	11.31	0.00025	protein-coding
UPF2	1.14	7.67	0.00025	protein-coding
HSPA5	1.28	11.25	0.00025	protein-coding
ITPR2	1.5	8.23	0.00025	protein-coding
PITPNM2	-0.76	8.29	0.000251	protein-coding
RAB1B	-0.92	11.52	0.000251	protein-coding
RABEP1	1.12	8.55	0.000251	protein-coding
ZNF468	1.16	6.98	0.000251	protein-coding
KIF5B	1.33	10.52	0.000251	protein-coding
SREBF2	-0.64	9.77	0.000251	protein-coding
C1orf198	-1.28	11.23	0.000251	protein-coding
TDP2	0.98	8.88	0.000251	protein-coding
ADAMTS8	-1.42	9.31	0.000251	protein-coding
CWC27	0.98	7.4	0.000251	protein-coding
DNM1L	1.4	8.63	0.000251	protein-coding
UBA7	-0.79	10.07	0.000251	protein-coding
FBXO28	0.73	8.59	0.000251	protein-coding
RBM34	0.67	7.55	0.000251	protein-coding
CKMT1B	1.62	7.66	0.000251	protein-coding
CKMT1A	1.62	7.66	0.000251	protein-coding
BAZ1B	0.89	9.05	0.000251	protein-coding
RPS6KC1	0.81	7.77	0.000251	protein-coding
TM9SF3	0.66	11.04	0.000251	protein-coding
KIAA1430	1.11	9.41	0.000251	protein-coding
SHOC2	0.97	9.39	0.000252	protein-coding
BDP1	1.04	8.69	0.000252	protein-coding
RN7SKP246	-0.87	7.2	0.000252	pseudo
OR7E109P	-0.91	9.35	0.000252	pseudo
RN7SL769P	-0.9	9.53	0.000252	pseudo
URI1	0.6	9.72	0.000252	protein-coding
PBDC1	1.27	7.07	0.000254	protein-coding
HAT1	0.93	8.69	0.000255	protein-coding
ATR	1.29	7.69	0.000257	protein-coding
GEN1	1.6	6.74	0.000257	protein-coding
RPGRIP1L	1.19	6.13	0.000258	protein-coding
SOX7	-0.85	8.52	0.00026	protein-coding
AGL	1.24	7.25	0.00026	protein-coding
GPM6B	-1.09	8.58	0.00026	protein-coding
TAX1BP1	1.3	8.98	0.00026	protein-coding
GOLGA5	1.18	8.88	0.00026	protein-coding
RIOK2	1.35	7.62	0.00026	protein-coding
MSANTD4	1.15	7.06	0.00026	protein-coding
ACVRL1	-0.98	10.4	0.00026	protein-coding
MCM8	1.52	7.44	0.000262	protein-coding
GPATCH11	0.8	7.08	0.000262	protein-coding
SMC2	1.87	6.59	0.000262	protein-coding
SLC39A13	-0.99	9.75	0.000265	protein-coding
ARRB1	-0.94	11.43	0.000265	protein-coding
YME1L1	1.03	10.27	0.00027	protein-coding
ARMC8	1.11	8.9	0.00027	protein-coding
MFAP1	0.86	6.69	0.00027	protein-coding
BRCC3	1.55	7.86	0.000271	protein-coding
ANP32E	0.77	7.14	0.000271	protein-coding
PPIP5K2	1.34	8.57	0.000277	protein-coding
GOLGB1	1.38	8.69	0.000277	protein-coding
ACADM	0.81	9.24	0.000277	protein-coding
MPHOSPH9	1.07	7.72	0.000278	protein-coding
SMARCAD1	1.21	7.8	0.000278	protein-coding
FGF7	1.47	6.9	0.000278	protein-coding
PAPOLA	1.07	10.32	0.000278	protein-coding
OSBPL8	1.33	8.98	0.000278	protein-coding
SLU7	1.24	7.52	0.000278	protein-coding
RNGTT	0.79	8.25	0.000278	protein-coding
TXLNG	1.16	8.6	0.000278	protein-coding
ROCK2	1.42	9.02	0.000278	protein-coding
RNF6	1.37	6.79	0.000281	protein-coding
ZZZ3	1.15	8.85	0.000281	protein-coding
DHX36	1.38	8.09	0.000281	protein-coding
PUS7L	1.19	6.89	0.000281	protein-coding
GPR146	-1.49	9.11	0.000281	protein-coding
TMF1	1.45	7.92	0.000281	protein-coding
STK38L	1.28	9.53	0.000281	protein-coding
EFCC1	-0.93	9.25	0.000281	protein-coding
ESCO1	0.79	7.35	0.000281	protein-coding
ZNF28	1.2	7.26	0.000281	protein-coding
ANP32B	0.75	9.55	0.000281	protein-coding
ENO2	-0.64	8.58	0.000281	protein-coding
C12orf4	1.28	7.93	0.000281	protein-coding
ASUN	1.09	7.35	0.000281	protein-coding
FUT8	0.77	8.62	0.000281	protein-coding
EIF3A	1.64	10.01	0.000281	protein-coding
GLMN	0.78	6.49	0.000281	protein-coding
HNRNPR	0.88	9.48	0.000281	protein-coding
GRAMD2	-1.42	8.78	0.000282	protein-coding
SMC1A	1.13	8.38	0.000283	protein-coding
POLR3F	0.7	7.33	0.000284	protein-coding
SNRNP48	0.68	7.67	0.000284	protein-coding
SNX6	0.78	9.23	0.000284	protein-coding
PALB2	1.07	7.66	0.000288	protein-coding
ADORA2A	-0.8	7.97	0.000289	protein-coding
FAM84A	-0.66	7.63	0.000292	protein-coding
CYSTM1	-0.87	10.64	0.000292	protein-coding
SNORD78	1.88	7.62	0.000292	snoRNA
CDC5L	1.43	8.39	0.000294	protein-coding
SULF1	1.77	8.62	0.000294	protein-coding
ZNF708	0.75	7.69	0.000294	protein-coding
GCFC2	0.86	7.61	0.000294	protein-coding
ZNF107	0.76	7.29	0.000294	protein-coding
KTN1	1.44	8.03	0.000294	protein-coding
VRK2	1.16	8.25	0.000294	protein-coding
ZNF271	1.28	6.92	0.000294	pseudo
UBA6	1.12	8.55	0.000294	protein-coding
TOPBP1	1.36	8.38	0.000294	protein-coding
FAXDC2	-1.35	10.29	0.000294	protein-coding
EIF2B3	1	7.69	0.000294	protein-coding
SCFD1	1.01	8.22	0.000294	protein-coding
CEP135	0.98	6.81	0.000294	protein-coding
CEP97	1.06	7.34	0.000294	protein-coding
RNF20	0.98	7.68	0.000294	protein-coding
GMPS	1	9.49	0.000294	protein-coding
GTF3C3	1.25	7.82	0.000294	protein-coding
RBBP8	1.45	8.16	0.000298	protein-coding
ALDH1L2	1.75	7.02	0.000298	protein-coding
EPN2	-0.65	9.19	0.000298	protein-coding
ZNF644	0.91	8.82	0.000298	protein-coding
STAG1	1.03	8.14	0.000298	protein-coding
IGF1	1.93	8.73	0.000298	protein-coding
CD82	-1.15	10.21	0.000298	protein-coding
WDR36	1.32	8.3	0.0003	protein-coding
TRPM7	0.9	9.05	0.000301	protein-coding
CENPW	1.12	5.35	0.000301	protein-coding
FAM151B	0.71	6.85	0.000301	protein-coding
TNFRSF14	-0.66	9.35	0.000301	protein-coding
THOC1	1.06	8.11	0.000301	protein-coding
ITCH	0.66	9.4	0.000301	protein-coding
EPAS1	-0.87	12.82	0.000301	protein-coding
FAM102B	1.13	8.07	0.000301	protein-coding
UTP14A	1.15	7.32	0.000301	protein-coding
GPX8	1.34	6.68	0.000301	protein-coding
GAS6	-1.06	9.69	0.000301	protein-coding
RNU1-42P	-1.06	7.9	0.000301	pseudo
LRPPRC	1.47	8.85	0.000301	protein-coding
RPL7P48	0.8	6.65	0.000301	pseudo
ARF5	-0.99	9.88	0.000303	protein-coding
OLA1	0.79	8.68	0.000304	protein-coding
EPC2	0.99	8.64	0.000304	protein-coding
CWC22	1.17	7.65	0.000304	protein-coding
CA4	-1.56	8.74	0.000304	protein-coding
CDH5	-1.06	11	0.000306	protein-coding
SNORD116-20	-0.81	12.37	0.000306	snoRNA
CCDC115	-0.76	8.48	0.000306	protein-coding
TMA16	0.78	6.77	0.000306	protein-coding
ADAM12	0.99	7.17	0.000306	protein-coding
LARS	1.3	8.81	0.000306	protein-coding
SRBD1	1.14	8.09	0.000306	protein-coding
LACC1	0.79	6.73	0.000306	protein-coding
ZNF799	1.14	7.13	0.000306	protein-coding
APBB1	-0.72	7.78	0.000306	protein-coding
RANBP6	1.24	7.65	0.000306	protein-coding
GCC2	1.6	8.3	0.000306	protein-coding
ERP44	0.7	10.6	0.000306	protein-coding
ZNF350	0.95	7.14	0.000306	protein-coding
PPIG	1.11	7.32	0.000306	protein-coding
ILF3-AS1	-0.82	7.54	0.000308	lncRNA
HSP90AA4P	0.9	5.17	0.000308	pseudo
ASNSD1	0.78	7.97	0.000308	protein-coding
HLA-E	-0.64	12.54	0.000309	protein-coding
NAA50	0.97	10.67	0.000309	protein-coding
CLOCK	1.2	8.13	0.00031	protein-coding
LBH	-1.7	10.62	0.00031	protein-coding
AIMP1	0.75	7.54	0.00031	protein-coding
SCD5	-0.86	8.52	0.00031	protein-coding
OR7E26P	-0.83	9.78	0.000311	pseudo
SOSTDC1	-2.37	7.94	0.000311	protein-coding
ERLIN1	0.84	9.54	0.000312	protein-coding
IBTK	1.24	9.1	0.000312	protein-coding
ADAL	0.89	6.99	0.000314	protein-coding
HNRNPA1P8	1.12	6.93	0.000314	pseudo
RBM25	1.01	9.55	0.000314	protein-coding
HSP90B1	1.41	11.28	0.000314	protein-coding
C11orf58	0.71	10.46	0.000314	protein-coding
HAGH	-0.69	10.1	0.000315	protein-coding
UPF3B	0.99	6.63	0.000316	protein-coding
SH2D3C	-1.12	10.03	0.000318	protein-coding
UGP2	1.36	8.99	0.000318	protein-coding
MTHFD1	1.25	8.31	0.000318	protein-coding
TBX2	-1.26	9.5	0.000318	protein-coding
PSMD1	1.57	9.05	0.000319	protein-coding
C12orf29	0.61	7.98	0.00032	protein-coding
MTIF2	1	7.14	0.00032	protein-coding
NAA15	1.68	8.26	0.00032	protein-coding
PGGT1B	0.82	8.36	0.00032	protein-coding
DPP4	1.79	8.87	0.00032	protein-coding
DDX1	1.42	9.12	0.000323	protein-coding
NIN	1.09	8.11	0.000323	protein-coding
FAM3C	0.65	8.64	0.000323	protein-coding
SOCS4	1.12	7.64	0.000323	protein-coding
ATP6V1D	1.14	7.7	0.000327	protein-coding
EMD	-0.83	9.72	0.000328	protein-coding
NOL11	0.92	7.87	0.000329	protein-coding
ARL2	-1.07	10.84	0.000329	protein-coding
TTC3	1.25	8.5	0.000332	protein-coding
UTP23	0.88	7.86	0.000333	protein-coding
SCN9A	0.96	6.79	0.000334	protein-coding
ZNF354A	1.04	6.86	0.000334	protein-coding
ASCC3	1.48	7.94	0.000334	protein-coding
PPP1R13L	-0.78	8.98	0.000334	protein-coding
SPDL1	1.79	6.54	0.000339	protein-coding
ERBB2	-0.76	9.29	0.000339	protein-coding
KCTD9P2	0.61	6.08	0.000339	pseudo
ZNF252P	1.38	6.5	0.00034	pseudo
VPS54	0.92	7.28	0.00034	protein-coding
SH3GLB1	0.83	9.94	0.00034	protein-coding
LYRM2	1.18	8.35	0.000343	protein-coding
CAPZA2	0.77	9.59	0.000348	protein-coding
FANCM	0.98	5.55	0.000349	protein-coding
NASP	0.85	7.99	0.00035	protein-coding
BLOC1S6	0.81	8.87	0.00035	protein-coding
OR7E162P	-0.8	8.9	0.00035	pseudo
MORF4L1	0.59	9.84	0.00035	protein-coding
LRRCC1	1.19	7.05	0.00035	protein-coding
GRIK4	-1	7.67	0.00035	protein-coding
SNORD116-1	-0.83	11.16	0.000355	snoRNA
SNORA37	-1.3	9.86	0.00036	snoRNA
RN7SL149P	-0.7	8.37	0.000361	pseudo
PPP2R5B	-0.81	8.7	0.000361	protein-coding
DNAJA2	0.68	8.01	0.000361	protein-coding
SEC63	0.97	11.05	0.000362	protein-coding
HS2ST1	0.67	8.06	0.000362	protein-coding
RN7SKP108	-0.7	6.8	0.000362	pseudo
TOMM70A	0.98	7.92	0.000365	protein-coding
GPM6A	-1.27	8.24	0.000365	protein-coding
KCNMB4	-1.35	8.88	0.000365	protein-coding
RPF2	1.16	8.31	0.000365	protein-coding
ADARB1	-0.97	9.72	0.000365	protein-coding
SYF2	0.78	7.32	0.000365	protein-coding
TIE1	-1.03	9.26	0.000365	protein-coding
NICN1	-0.65	9.39	0.000365	protein-coding
FXR1	1.19	8.6	0.000366	protein-coding
UFM1	0.62	7.63	0.000366	protein-coding
HSP90AA2	1.63	7.49	0.000367	pseudo
ZMYM4	0.75	10	0.000367	protein-coding
RNA5SP354	1.02	6.68	0.000369	pseudo
HDAC2	0.91	8.97	0.000369	protein-coding
ST6GALNAC6	-1.01	10.55	0.00037	protein-coding
METAP2	1.04	8.63	0.00037	protein-coding
RBM27	0.81	8.81	0.00037	protein-coding
KPNA3	1	9.21	0.00037	protein-coding
RAB11FIP2	0.8	9.11	0.000373	protein-coding
AAMP	-0.64	9.21	0.000373	protein-coding
USP15	1.2	8.91	0.000373	protein-coding
DDX52	1.3	8.2	0.000373	protein-coding
NKD1	-1.03	9.15	0.000373	protein-coding
DDX3X	1.3	10.12	0.000373	protein-coding
DNAJC7	0.93	8.56	0.000373	protein-coding
SHC2	-0.78	8.11	0.000373	protein-coding
CKAP5	1.41	8.2	0.000374	protein-coding
DDX10	1.42	7.08	0.000374	protein-coding
FBXO5	1.06	7.29	0.000374	protein-coding
RSL24D1	0.91	8.02	0.000374	protein-coding
ZNF253	0.98	7.36	0.000374	protein-coding
MAP7D3	1.33	8.04	0.000374	protein-coding
ASPH	1.01	8.97	0.000375	protein-coding
NOL7	0.69	8.44	0.000375	protein-coding
SNORA60	-1.59	10.72	0.000375	snoRNA
VIPR1	-2.33	10.47	0.000375	protein-coding
SERPINB6	-0.6	10	0.000375	protein-coding
DNAJC2	1.18	7.48	0.000376	protein-coding
PPHLN1	0.68	8.78	0.000378	protein-coding
PLLP	-1.23	11.07	0.000382	protein-coding
SYTL2	0.95	7.24	0.000382	protein-coding
ADSS	0.82	8.23	0.000382	protein-coding
RDX	1.09	9.43	0.000386	protein-coding
TEX10	1.08	8.11	0.000386	protein-coding
SNORD116-6	-1.2	8.93	0.000389	snoRNA
HSPA4	1.18	8.56	0.000389	protein-coding
PRKRIR	0.84	8.19	0.000391	protein-coding
FAT1	1.33	9.18	0.000393	protein-coding
U2SURP	1.21	9.05	0.000396	protein-coding
SNORA54	-1.1	9.33	0.000397	snoRNA
RNF219	0.91	6.88	0.000397	protein-coding
JUND	-1.04	11.03	0.000397	protein-coding
WDR43	1.74	8.84	0.000397	protein-coding
FAM189A2	-1.4	9.94	0.000397	protein-coding
UGGT2	0.93	7.97	0.000401	protein-coding
UFL1	1.21	8.45	0.000403	protein-coding
SREK1IP1	0.86	7.66	0.000403	protein-coding
RB1	0.82	9.66	0.000403	protein-coding
CCDC88A	1.53	7.95	0.000403	protein-coding
C6orf62	0.65	9.18	0.000403	protein-coding
ANKRD36	1.16	8.68	0.000404	protein-coding
NOP58	1.3	9.27	0.000404	protein-coding
TBL1XR1	0.89	9.69	0.000408	protein-coding
LCAT	-0.72	9.15	0.00041	protein-coding
CHMP2B	0.78	8.08	0.00041	protein-coding
MED4	0.63	7.52	0.00041	protein-coding
RN7SL492P	-0.81	5.9	0.00041	pseudo
MAPK6	1.53	7.71	0.00041	protein-coding
EIF2S2	1.26	9.46	0.00041	protein-coding
CHD2	0.98	9.32	0.000412	protein-coding
EIF2A	0.95	9.28	0.000412	protein-coding
RSF1	0.97	7.71	0.000412	protein-coding
ICE2	0.9	8.35	0.000412	protein-coding
SPOPL	0.9	8.17	0.000412	protein-coding
GNPDA2	0.76	7.18	0.000412	protein-coding
FAM35A	1.07	8.15	0.000413	protein-coding
NUP54	0.6	8.26	0.000414	protein-coding
HSPD1P1	1.39	4.34	0.000414	pseudo
MIOS	1.08	8.37	0.000416	protein-coding
FRS2	0.97	8.77	0.000416	protein-coding
CCT2	1.24	8.73	0.000416	protein-coding
SNORA7B	-1.35	10.38	0.000416	snoRNA
PLAA	0.82	8.75	0.000416	protein-coding
PKIG	-1.13	9.08	0.000417	protein-coding
IGSF8	-0.65	8.7	0.000418	protein-coding
ZMPSTE24	0.79	9.7	0.000418	protein-coding
RBAK	1.08	7.22	0.000418	protein-coding
KIAA1731	1.4	6.99	0.000419	protein-coding
RBM41	0.93	6.73	0.000419	protein-coding
WBP4	0.98	6.87	0.000419	protein-coding
MTERF1	0.86	6.57	0.000421	protein-coding
GTF2H1	1.08	8.6	0.000421	protein-coding
SHQ1	0.77	8.55	0.000421	protein-coding
ANKRD26	0.91	6.69	0.000421	protein-coding
SUCO	0.84	8.04	0.000421	protein-coding
ALKBH8	0.81	6.44	0.000421	protein-coding
MLLT6	-0.77	9.72	0.000421	protein-coding
ATAD2B	0.66	8.14	0.000421	protein-coding
CEP350	1.29	8.77	0.000421	protein-coding
PDIA6	1.1	10.57	0.000421	protein-coding
AP5M1	0.63	8.03	0.000421	protein-coding
FASTKD2	1.1	7.39	0.000424	protein-coding
CENPJ	1.14	6.94	0.000424	protein-coding
RN7SKP227	-0.62	6.21	0.000426	pseudo
MINA	0.97	7.7	0.000426	protein-coding
BLM	1.37	6.13	0.000427	protein-coding
AGGF1	0.68	8.32	0.000427	protein-coding
RECQL	1.22	7.54	0.000427	protein-coding
CR1	1.15	7.44	0.00043	protein-coding
ZNF724P	1.35	5.7	0.000432	protein-coding
RN7SL45P	-0.77	7.48	0.000432	pseudo
OR7E106P	-0.72	7.78	0.000432	pseudo
CTR9	1.27	8.36	0.000432	protein-coding
2021-09-07	0.67	9.16	0.000435	protein-coding
CUL3	0.94	9.34	0.000435	protein-coding
ST8SIA6	-1.88	8.25	0.000435	protein-coding
CSE1L	1.15	9.16	0.000435	protein-coding
C1orf27	0.95	8.1	0.000435	protein-coding
ODF3B	-0.92	8.55	0.000435	protein-coding
HSPD1	1.92	9.35	0.000435	protein-coding
CKAP2	1.5	7.13	0.000435	protein-coding
SEMA5A	-1.13	10.26	0.000435	protein-coding
SF3A3	1.12	9.72	0.000435	protein-coding
SKIV2L2	1.24	9.26	0.000436	protein-coding
CEP57	1.09	8.01	0.000438	protein-coding
HMGB1P1	0.75	7.91	0.000439	pseudo
LOC646813	1.2	7.05	0.000442	pseudo
FAM13B	0.74	9.09	0.000442	protein-coding
POLR2B	1.39	9.03	0.000442	protein-coding
MIS12	1.35	7.94	0.000444	protein-coding
RN7SKP55	-0.79	8.83	0.000445	pseudo
UTP6	0.94	7.87	0.000445	protein-coding
SNORD116-21	-1.11	8.26	0.000446	snoRNA
BOD1L1	1.25	7.95	0.000446	protein-coding
BRWD3	0.96	8.04	0.000447	protein-coding
MTHFD2P7	1.85	8.86	0.000447	pseudo
AZIN1	0.66	9.28	0.000447	protein-coding
APPL1	0.61	9.59	0.000448	protein-coding
C10orf10	-1.64	10.83	0.000449	protein-coding
HAUS6	1.03	6.94	0.000449	protein-coding
TMEM167A	0.79	8.78	0.000449	protein-coding
RPL7P6	0.59	7.99	0.000449	pseudo
CTF1	-0.66	9.29	0.000449	protein-coding
ZFYVE16	0.93	8.27	0.000449	protein-coding
KPNA4	1.08	8.68	0.000449	protein-coding
N4BP2	1.08	7.03	0.000449	protein-coding
MST4	1.04	8.17	0.000449	protein-coding
ME2	1.12	8.97	0.000449	protein-coding
VRK1	0.95	7.24	0.000449	protein-coding
CCSER1	0.86	6.29	0.000449	protein-coding
ZNF791	1.07	8.65	0.000449	protein-coding
LOC692247	-1.13	8.04	0.000449	lncRNA
BCCIP	0.98	7.8	0.000449	protein-coding
ATRX	1.3	7.76	0.00045	protein-coding
HDAC5	-0.61	8.9	0.000451	protein-coding
MAP9	0.69	5.53	0.000451	protein-coding
STAG2	1.16	8.67	0.000451	protein-coding
CNTRL	1	7.25	0.000451	protein-coding
FAM45A	0.64	8.7	0.000451	protein-coding
BLZF1	1.43	9.12	0.000453	protein-coding
MYO5A	1.4	8.22	0.000453	protein-coding
GOLT1B	0.93	8.24	0.000453	protein-coding
ST6GALNAC2	-1.33	10.08	0.000453	protein-coding
EED	0.6	8.49	0.000453	protein-coding
EIF2S2P4	0.94	7.82	0.000453	pseudo
CNNM4	-0.79	8.43	0.000453	protein-coding
LRP4	-1.23	8.72	0.000453	protein-coding
DHX29	1.2	8.37	0.000456	protein-coding
STXBP3	0.73	8.38	0.000456	protein-coding
YPEL1	-0.83	8.26	0.000457	protein-coding
FOXF1	-1.63	9.17	0.000457	protein-coding
EBF4	-0.67	8.1	0.00046	protein-coding
ZNF148	1.07	8.69	0.000462	protein-coding
RNU1-22P	-0.64	7.9	0.000462	pseudo
HMHA1	-0.65	8.75	0.000463	protein-coding
KIF20B	1.54	5.16	0.000463	protein-coding
DDX20	0.95	7.35	0.000463	protein-coding
ZNF770	0.89	7.86	0.000463	protein-coding
CELSR1	-0.84	9.19	0.000463	protein-coding
KNTC1	1.36	6.47	0.000467	protein-coding
ZNF542P	0.6	7.64	0.000467	pseudo
EIF3H	0.68	10.52	0.000467	protein-coding
MIPOL1	0.74	6.96	0.000468	protein-coding
PPOX	-0.59	6.86	0.000468	protein-coding
CNTLN	0.98	7.28	0.000469	protein-coding
ACBD3	0.89	9.9	0.000469	protein-coding
LMAN1	1.07	9.93	0.000469	protein-coding
SSR3	0.85	9.95	0.000469	protein-coding
KLHL4	1.18	5.54	0.000469	protein-coding
PHF20L1	1.08	7.66	0.00047	protein-coding
ABCE1	1.45	7.9	0.00047	protein-coding
DIAPH2	1.09	8.89	0.00047	protein-coding
GNL2	1.51	8.77	0.00047	protein-coding
SCN4B	-1.19	8.39	0.00047	protein-coding
BATF2	-0.7	8.04	0.00047	protein-coding
ZNF208	1.34	5.03	0.000473	protein-coding
NUFIP1	1.02	8.3	0.000473	protein-coding
RGL2	-0.83	9.62	0.000473	protein-coding
POLR3C	0.85	8.94	0.000477	protein-coding
MAPRE3	-0.88	8.46	0.000477	protein-coding
ZNF429	1.06	6.87	0.000479	protein-coding
RNU4-85P	0.91	5.92	0.000479	pseudo
NUP155	0.96	8.83	0.000479	protein-coding
ZNF57	0.8	7.56	0.000481	protein-coding
TBK1	1.02	8.05	0.000481	protein-coding
WNT7A	-1.1	8.4	0.000481	protein-coding
LOC646358	0.92	7.6	0.000481	pseudo
PRKD2	-0.69	8.89	0.000481	protein-coding
BRMS1L	0.62	5.67	0.000481	protein-coding
RBM28	0.8	7.91	0.000481	protein-coding
IPO5	1.36	9.11	0.000481	protein-coding
TIMP3	-1.04	11.67	0.000484	protein-coding
EIF5	1.21	9.92	0.000489	protein-coding
ZNF518A	1.24	7.32	0.000492	protein-coding
SNORD46	-0.94	10.95	0.000494	snoRNA
HAUS3	0.6	6.8	0.000495	protein-coding
LIG4	0.84	7.83	0.000495	protein-coding
CARHSP1	-0.87	9.77	0.000498	protein-coding
DAPK2	-1.09	9.74	0.000498	protein-coding
FAR1	0.94	8.75	0.000498	protein-coding
CCAR1	0.65	10.26	0.000499	protein-coding
ERC1	0.9	9.09	0.0005	protein-coding
SERBP1	0.85	8.77	0.0005	protein-coding
RRAS	-1.22	12.21	0.0005	protein-coding
ZNF845	1.61	6.79	0.0005	protein-coding
ZRANB3	0.95	6.58	0.0005	protein-coding
TSN	0.59	8.15	0.000506	protein-coding
PSMC6	0.89	8.18	0.000506	protein-coding
RN7SL277P	-0.83	10.09	0.000506	pseudo
USP1	0.89	7.54	0.000508	protein-coding
MCTP1	1.48	8.31	0.000508	protein-coding
GOPC	0.99	8.16	0.000508	protein-coding
CDK18	-0.59	8.48	0.000508	protein-coding
RSRC2	0.85	8.84	0.000513	protein-coding
MICU2	0.79	7.54	0.000513	protein-coding
ZGRF1	0.86	6.07	0.000515	protein-coding
PRMT3	0.92	7.15	0.000515	protein-coding
INPP5F	0.66	7.21	0.000515	protein-coding
ADRB1	-1.45	9.16	0.000515	protein-coding
SNORD116-24	-0.78	12.12	0.000516	snoRNA
CENPE	1.78	4.73	0.000516	protein-coding
CCT5	1.57	9.2	0.000518	protein-coding
RIF1	1.05	8.69	0.000518	protein-coding
CPSF3	1.03	7.77	0.000519	protein-coding
PSMD12	0.83	8.02	0.00052	protein-coding
RN7SKP269	-0.79	8.3	0.000521	pseudo
MBD4	0.97	8.44	0.000522	protein-coding
SLC35E2B	-0.71	9.21	0.000522	protein-coding
ZNF43	0.99	7.43	0.000524	protein-coding
KLK10	-0.77	9.08	0.000524	protein-coding
TTC37	1.55	8.33	0.000525	protein-coding
BRD7	0.76	8.17	0.000527	protein-coding
SHROOM2	-0.73	7.74	0.000527	protein-coding
SLC41A2	1.3	8.44	0.000527	protein-coding
TRIM37	0.61	8.24	0.000527	protein-coding
IMMT	0.93	9.18	0.000527	protein-coding
VTA1	0.85	8.79	0.000528	protein-coding
SLC39A10	0.92	7.77	0.000531	protein-coding
ACE2	1.05	6.41	0.000531	protein-coding
ZNF676	0.93	8.78	0.000531	protein-coding
MTHFD2	2.08	9.23	0.000531	protein-coding
GFM2	0.83	7.48	0.000531	protein-coding
HBS1L	1.04	8.31	0.000531	protein-coding
COA7	0.93	7.02	0.000531	protein-coding
TRIP11	1.26	7.88	0.000531	protein-coding
ZNHIT6	1.12	7.91	0.000531	protein-coding
ST6GALNAC5	-1.21	9.14	0.000531	protein-coding
RARRES2	-1.47	9.9	0.000534	protein-coding
SNORD20	1.92	4.02	0.000535	snoRNA
IFFO2	-0.61	7.42	0.000536	protein-coding
DPP7	-0.65	10.86	0.000536	protein-coding
PHTF1	0.83	7.37	0.000536	protein-coding
ERBB2IP	0.83	9.8	0.000536	protein-coding
UTP11L	0.86	8.13	0.000536	protein-coding
ZNF484	0.63	8.24	0.000536	protein-coding
TFB2M	0.85	8.68	0.000538	protein-coding
DOCK7	0.95	8.18	0.000539	protein-coding
ZNF518B	1.02	7.76	0.000542	protein-coding
PDE1A	1.55	6.73	0.000542	protein-coding
PCNP	0.61	10.27	0.000544	protein-coding
TUBG2	-0.87	9.38	0.000545	protein-coding
WASH1	-0.62	9.69	0.000545	protein-coding
C10orf12	1.01	6.89	0.000545	protein-coding
BMS1	0.9	8.18	0.000545	protein-coding
SPP1	3.42	7.73	0.000545	protein-coding
TSNAX	0.92	8.06	0.000549	protein-coding
RNA5SP344	0.9	7.23	0.000549	pseudo
HSPA13	1.35	8.33	0.000549	protein-coding
TCP1	1.03	10.58	0.000553	protein-coding
TTC27	0.91	7.9	0.000553	protein-coding
ECHDC1	1.2	8.91	0.00056	protein-coding
EIF3J	1.05	8.36	0.000562	protein-coding
MRS2	0.87	8.31	0.000565	protein-coding
ZNF594	1.14	5.89	0.000565	protein-coding
PWP1	1.22	8.29	0.000565	protein-coding
STPG1	-0.78	8.09	0.000565	protein-coding
PPP1R12A	1.27	9.12	0.000568	protein-coding
SRP72	1.39	9.98	0.000568	protein-coding
PITPNB	0.97	9.09	0.000569	protein-coding
KCNK3	-1.21	9.26	0.000572	protein-coding
CD163	1.9	9.11	0.000572	protein-coding
LYSMD3	0.92	8.95	0.000572	protein-coding
FH	0.93	7.18	0.000572	protein-coding
PIK3CB	0.93	8.63	0.000572	protein-coding
TRMT10C	0.86	7.48	0.000573	protein-coding
CWC15	0.62	7.72	0.000575	protein-coding
SEMA3B	-1	8.73	0.000576	protein-coding
FXYD6	-1.28	11.11	0.000576	protein-coding
NGLY1	0.75	8.42	0.000576	protein-coding
INTS7	1.12	8.35	0.000576	protein-coding
ARIH1	0.66	10.37	0.000577	protein-coding
CAND1	1.21	8.82	0.000577	protein-coding
MAK16	1.29	7.68	0.000577	protein-coding
UTP20	1.54	7.68	0.000577	protein-coding
RN7SKP224	-0.95	8.54	0.000577	pseudo
DACH1	-0.83	7.97	0.000578	protein-coding
FNIP1	0.93	9.06	0.00058	protein-coding
FYTTD1	0.77	8.17	0.000581	protein-coding
SNORD44	1.21	8.14	0.000581	snoRNA
GDPD3	-1.44	8.47	0.000581	protein-coding
THOC2	1.42	8.7	0.000581	protein-coding
CIB1	-0.59	9.25	0.000583	protein-coding
NXF3	-1.49	7.43	0.000584	protein-coding
TMEM53	-0.85	9.18	0.000584	protein-coding
RNU6-564P	0.96	8.03	0.000584	pseudo
AGRN	-0.87	8.93	0.000587	protein-coding
ARHGAP11A	1.8	5.53	0.000587	protein-coding
HNRNPA1P12	0.77	9.23	0.000588	pseudo
FXYD3	-1.27	11.23	0.000591	protein-coding
DHX57	0.83	7.26	0.000591	protein-coding
ZNF117	1.57	8.15	0.000591	protein-coding
RAP1GDS1	1.12	7.86	0.000591	protein-coding
SLC44A2	-0.82	11.83	0.000591	protein-coding
RNU4ATAC	-0.93	10.85	0.000593	snRNA
R3HCC1L	1.08	7.56	0.000593	protein-coding
BNIP2	0.71	8.82	0.000593	protein-coding
CUL4A	0.7	8.72	0.000593	protein-coding
ZBTB1	0.92	8.22	0.000595	protein-coding
CA1	1.45	7.13	0.000596	protein-coding
UGGT1	1.12	9.23	0.000596	protein-coding
PCM1	1.29	9.06	0.000596	protein-coding
CCDC144NL	0.86	7.11	0.000598	pseudo
PBRM1	1.13	9	0.000598	protein-coding
TMX3	0.76	7.5	0.000598	protein-coding
SNORD116-5	-0.92	11.34	0.000605	snoRNA
SNORD116-14	-0.8	12.33	0.000606	snoRNA
CLTC	1.32	10.1	0.000606	protein-coding
SNORA49	-1.1	9.02	0.000608	snoRNA
POSTN	2.77	9.35	0.000608	protein-coding
ZNF614	1.16	6.64	0.00061	protein-coding
RN7SL478P	-0.82	10.19	0.00061	pseudo
CCDC25	1.07	7.81	0.00061	protein-coding
MATR3	0.81	9.24	0.00061	protein-coding
GNL3	1.71	8.38	0.000614	protein-coding
CPAMD8	-1.02	8.84	0.000614	protein-coding
ADRA1A	-1.11	7.25	0.000614	protein-coding
SNORD116-8	-0.72	11.66	0.000615	snoRNA
PRKACB	0.7	8.72	0.000615	protein-coding
DSG2	1.85	7.93	0.000615	protein-coding
GTF2F2	0.65	7.3	0.000617	protein-coding
ALPK3	-0.59	7.98	0.000619	protein-coding
AVEN	0.68	7.65	0.000622	protein-coding
CIR1	0.85	5.97	0.000623	protein-coding
SRP54	0.8	9.15	0.000623	protein-coding
VPS8	0.87	7.95	0.000626	protein-coding
FAM210A	0.85	7.83	0.000627	protein-coding
OGFRL1	0.85	9.43	0.000627	protein-coding
NUDT21	0.82	10.79	0.000632	protein-coding
POLR3B	1.2	7.61	0.000632	protein-coding
ZNF267	1.61	7.49	0.000633	protein-coding
PDCD10	0.72	7.5	0.000634	protein-coding
FAM204A	0.96	8.97	0.000634	protein-coding
TOP2B	1.23	8.5	0.000636	protein-coding
LOC100131581	-1.32	7.75	0.000636	protein-coding
ZNF121	0.9	8.68	0.000636	protein-coding
PRKDC	1.21	8.68	0.000636	protein-coding
SFXN1	0.81	8.39	0.000636	protein-coding
SSX2IP	1.12	6.26	0.000637	protein-coding
MATN3	-1.15	7.42	0.000637	protein-coding
SMARCA5	0.95	9.27	0.000637	protein-coding
HSP90AA1	1.7	10.54	0.000637	protein-coding
MGAT3	-0.89	8.91	0.000637	protein-coding
USP34	1.08	9.6	0.000637	protein-coding
GCLC	0.84	8.11	0.000637	protein-coding
KLK11	-1.21	9.37	0.000637	protein-coding
ZNF616	0.82	6.53	0.000637	protein-coding
SNORD22	1.17	6.92	0.000638	snoRNA
LDB1	-0.81	11.2	0.000638	protein-coding
HERC4	0.62	8.34	0.000638	protein-coding
NOC3L	1.51	7.02	0.000641	protein-coding
CLDN5	-1.06	9.36	0.000641	protein-coding
NARS	1.32	9.73	0.000643	protein-coding
DDR1	-0.81	9.57	0.000643	protein-coding
ZNF354B	0.87	6.92	0.000643	protein-coding
TMEM204	-1.13	11.5	0.000643	protein-coding
SNORA80E	-1.36	10.47	0.000644	snoRNA
SNORD116-4	-1.25	9.95	0.000644	snoRNA
PAK1IP1	1.47	8	0.000644	protein-coding
RN7SL172P	0.68	6.87	0.000646	pseudo
ABCB7	1.03	8.17	0.000646	protein-coding
RAMP2	-1.9	9.6	0.000646	protein-coding
SPINT2	-1.06	9.48	0.000646	protein-coding
RMND1	0.79	6.4	0.000646	protein-coding
ANGPT2	2.12	7.67	0.000647	protein-coding
VBP1	0.79	6.78	0.000647	protein-coding
DAG1	-0.78	9.38	0.000651	protein-coding
UTP3	1.03	7.39	0.000651	protein-coding
C10orf67	-1.16	6.53	0.000651	protein-coding
HSP90AA6P	1.62	6.36	0.000652	pseudo
EFR3B	-0.8	8.22	0.000652	protein-coding
IREB2	1.05	9.16	0.000653	protein-coding
TPST2	-0.66	10.17	0.000655	protein-coding
NOTCH4	-0.96	9.55	0.000658	protein-coding
MT-TM	-0.8	10.51	0.000661	tRNA
IKBIP	0.62	6.79	0.000663	protein-coding
YTHDF3	0.8	9.92	0.000664	protein-coding
GPR180	0.73	8.17	0.000664	protein-coding
TSPAN9	-1.02	8.47	0.000668	protein-coding
UCHL5	0.88	7.75	0.000669	protein-coding
TMEM74B	-0.76	7.59	0.000669	protein-coding
B3GALT4	-0.61	8	0.00067	protein-coding
G3BP1	0.96	10.44	0.00067	protein-coding
RN7SKP97	1.27	5.27	0.00067	pseudo
LAMC3	-0.84	8.5	0.000671	protein-coding
GNA14	-0.93	8.39	0.000673	protein-coding
MORC3	0.66	8.6	0.000673	protein-coding
SCYL2	1.04	9.66	0.000673	protein-coding
AHCTF1	1.25	8.37	0.000673	protein-coding
TOP2A	2.18	6.21	0.000675	protein-coding
SULT1C4	-1.23	8.17	0.000676	protein-coding
ZNF407	0.59	7.39	0.000679	protein-coding
TARS	1.46	8.03	0.000679	protein-coding
CDC40	0.87	8.41	0.000679	protein-coding
RNU1-13P	-0.82	8.54	0.000679	pseudo
AGPAT5	0.96	7.82	0.00068	protein-coding
LSG1	1.19	8.88	0.00068	protein-coding
UTP18	0.86	8.16	0.000681	protein-coding
FOCAD	0.66	8.31	0.000682	protein-coding
CCT6A	1.35	8.84	0.000682	protein-coding
COPB2	1.44	9.17	0.000682	protein-coding
MUC15	-1.7	7.67	0.000685	protein-coding
IPO7	1.25	9.82	0.000687	protein-coding
USP45	0.65	7.61	0.000688	protein-coding
HMGB1	0.67	9.12	0.000691	protein-coding
ZDHHC17	0.62	8.61	0.000697	protein-coding
PTCD2	0.87	6.92	0.000698	protein-coding
LINC00472	-1.32	9.62	0.000698	lncRNA
TRIM44	0.79	8.6	0.000698	protein-coding
FAM98A	1.29	8.65	0.0007	protein-coding
EVI5	0.67	8.18	0.000701	protein-coding
LRRC32	-1.18	10.53	0.000703	protein-coding
TTF1	0.73	6.46	0.000704	protein-coding
KIAA1524	1.22	6.12	0.000704	protein-coding
PLRG1	1.01	8.73	0.000704	protein-coding
ATP8B4	1	7.17	0.000704	protein-coding
THUMPD1	0.89	7.45	0.000704	protein-coding
TCF21	-1.53	10.78	0.000705	protein-coding
SLITRK2	-0.7	7.13	0.000705	protein-coding
KIN	0.66	7.55	0.000705	protein-coding
NAA25	1.06	8.86	0.000707	protein-coding
WDR44	0.62	8.11	0.000708	protein-coding
CSRP1	-0.72	12.14	0.00071	protein-coding
PNPLA8	1.36	7.98	0.000717	protein-coding
PABPC1	0.63	11.32	0.000717	protein-coding
NCBP1	0.91	9.13	0.00072	protein-coding
MORF4L2	1.12	8.99	0.000723	protein-coding
RIOK3	0.92	9.04	0.000723	protein-coding
ATHL1	-0.91	8.38	0.000723	protein-coding
DPH3	0.89	8.21	0.000725	protein-coding
SLMO2	0.98	8.84	0.000726	protein-coding
MFAP4	-1.53	11.82	0.000726	protein-coding
COL4A3BP	0.84	8.77	0.000727	protein-coding
NPAT	0.94	8.63	0.000728	protein-coding
WDR41	0.76	9.38	0.000729	protein-coding
MDM2	1.07	9.58	0.000731	protein-coding
RN7SL814P	-0.59	6.13	0.000732	pseudo
FCN3	-1.92	11.74	0.000733	protein-coding
CCDC66	0.78	7.07	0.000733	protein-coding
SEC23IP	0.77	8.78	0.000733	protein-coding
MAN2C1	-0.59	9.98	0.000733	protein-coding
AIM1	1.39	8.23	0.000733	protein-coding
EBNA1BP2	1.3	8.71	0.000733	protein-coding
SGOL2	1.27	5.47	0.000733	protein-coding
RINT1	0.69	7.74	0.000733	protein-coding
RAB5B	-0.68	10.79	0.000733	protein-coding
TAF2	0.94	9.2	0.000733	protein-coding
CCP110	1.31	7.11	0.000733	protein-coding
CEP63	0.68	6.92	0.000733	protein-coding
SRPRB	1.16	8.95	0.000733	protein-coding
SUZ12	0.74	9.33	0.000733	protein-coding
DDX18	1.34	8.66	0.000742	protein-coding
RNA5SP217	0.89	5.95	0.000742	pseudo
FASTKD1	0.72	6.89	0.000742	protein-coding
RXRB	-0.59	9.4	0.000742	protein-coding
FBXO30	1.01	9.17	0.000742	protein-coding
ANKRD50	1.23	8.29	0.000742	protein-coding
CCT8	0.79	7.42	0.000742	protein-coding
PKNOX2	-1.04	8.91	0.000742	protein-coding
MAP4K2	-0.92	8.13	0.000742	protein-coding
SMEK1	0.63	8.65	0.000743	protein-coding
HNRNPD	0.6	11.24	0.000743	protein-coding
FOLR1	-1.06	11.15	0.000743	protein-coding
RBPJ	0.64	8.48	0.000743	protein-coding
FIBIN	-1.67	9.47	0.000746	protein-coding
PTPN11	1.05	9.59	0.000748	protein-coding
PRPF18	1.08	8.34	0.000748	protein-coding
SGTB	0.74	7.32	0.000748	protein-coding
CDC27	0.91	8.68	0.000749	protein-coding
CACYBP	0.67	8.21	0.00075	protein-coding
CEP170	1.39	8.19	0.000753	protein-coding
RAB1C	-0.89	9.63	0.000754	pseudo
COX4I2	-1.01	7.97	0.000755	protein-coding
HMGN5	0.7	6.02	0.000755	protein-coding
USP9X	0.96	9.27	0.00076	protein-coding
COL3A1	1.03	9.56	0.000761	protein-coding
ZFR	0.79	10.09	0.000764	protein-coding
CLIP1	0.9	9	0.000764	protein-coding
UCHL3	1	9.05	0.000764	protein-coding
PGM2	0.86	8.63	0.000769	protein-coding
RORC	-0.96	8.72	0.00077	protein-coding
HDX	0.66	6.1	0.000771	protein-coding
CCNC	0.88	9.48	0.000777	protein-coding
CHUK	1.13	8.26	0.000777	protein-coding
FER	1.04	8.05	0.000777	protein-coding
PARPBP	1.06	4.49	0.000783	protein-coding
WBSCR17	-0.64	7.1	0.000783	protein-coding
DDX27	0.6	8.23	0.000786	protein-coding
THUMPD3	1.08	8.03	0.00079	protein-coding
AES	-0.81	10.94	0.00079	protein-coding
LAMA5	-0.63	9.27	0.000795	protein-coding
FAM162B	-1.06	10.21	0.000796	protein-coding
ZHX1	0.78	8.44	0.000796	protein-coding
PPP1CC	0.6	11.04	0.000796	protein-coding
PPIL4	0.67	8.2	0.000796	protein-coding
DCLRE1C	0.74	6.94	0.000797	protein-coding
CCDC112	0.85	5.63	0.000799	protein-coding
NVL	0.59	7.79	0.000799	protein-coding
MAN1A2	0.74	9.08	0.000799	protein-coding
LTN1	1.05	7.68	0.000799	protein-coding
TTC22	-0.6	6.97	0.000801	protein-coding
CPSF2	0.79	8.96	0.000802	protein-coding
TOP1	1.08	10.15	0.000805	protein-coding
XRCC4	1.11	7.01	0.000805	protein-coding
BCLAF1	1.39	9.21	0.000808	protein-coding
FUOM	-0.65	8.4	0.000809	protein-coding
G2E3	0.95	6.69	0.000809	protein-coding
PRR14L	0.77	8.28	0.000809	protein-coding
PGM3	1.68	8.22	0.000809	protein-coding
ODF2L	1.06	7.39	0.000809	protein-coding
SENP1	0.71	9.22	0.000809	protein-coding
PAXBP1	0.9	7.99	0.000809	protein-coding
RAB18	0.74	9.54	0.000809	protein-coding
STARD10	-1.02	9.56	0.000809	protein-coding
RAPGEF6	1.01	8.18	0.000809	protein-coding
RBCK1	-0.64	9.74	0.000809	protein-coding
GPX3	-0.83	12.51	0.000809	protein-coding
EIF2S1	1.36	9.2	0.000809	protein-coding
FAM208B	1.5	8.79	0.000812	protein-coding
ACAP2	0.75	8.91	0.000812	protein-coding
POLA1	0.96	7.45	0.000812	protein-coding
GYPA	0.59	4.64	0.000812	protein-coding
MDH1	0.85	8.33	0.000814	protein-coding
RN7SKP189	-0.6	7.04	0.000814	pseudo
PHF1	-1.07	9.51	0.000815	protein-coding
CALU	1.25	8.86	0.000815	protein-coding
CACNA2D1	0.97	7.67	0.000818	protein-coding
TMEM219	-0.7	8.8	0.000818	protein-coding
FAM175B	1.09	8.31	0.000822	protein-coding
SYNPO	-0.73	8.93	0.00083	protein-coding
ITGA3	-1.08	10.66	0.000834	protein-coding
PSMD14	1.24	8.35	0.000837	protein-coding
GGTLC1	-1.25	8.65	0.000839	protein-coding
CCDC77	0.62	7.02	0.000842	protein-coding
TERF1	0.66	8.88	0.000842	protein-coding
TNPO1	1.13	9.72	0.000845	protein-coding
CEBPZ	0.83	6.58	0.000848	protein-coding
RN7SL732P	-0.75	8.52	0.000849	pseudo
METTL14	0.83	8.15	0.00085	protein-coding
GAPT	1.13	6.62	0.000852	protein-coding
IDH3A	0.74	10.45	0.000854	protein-coding
NRD1	1.13	9.65	0.000856	protein-coding
SLPI	-0.66	12.56	0.000856	protein-coding
PAK4	-0.68	8.96	0.000859	protein-coding
SCLT1	0.61	7.6	0.000859	protein-coding
FARSB	1.22	9.53	0.00086	protein-coding
LRP12	0.82	7.2	0.00086	protein-coding
TMEM108	-1.03	8.26	0.000861	protein-coding
ZNF100	1.03	7.03	0.000862	protein-coding
RFC1	1.37	8.59	0.000863	protein-coding
CCDC102B	1.02	8.19	0.000863	protein-coding
DARS	0.9	9.74	0.000863	protein-coding
XPO1	0.82	9.03	0.000863	protein-coding
C5orf42	0.87	7.83	0.000863	protein-coding
RN7SL564P	-0.7	10.83	0.000863	pseudo
SMIM15	0.74	8.02	0.000863	protein-coding
ADRBK2	0.98	9.15	0.000864	protein-coding
CDADC1	0.67	7.17	0.000864	protein-coding
FAM63A	-0.68	8.56	0.000864	protein-coding
ZNF654	1.16	7.3	0.000866	protein-coding
NCKAP1	0.9	9.9	0.000866	protein-coding
TRGV7	-0.73	6.78	0.000866	pseudo
NBL1	-0.87	9.69	0.000866	protein-coding
RBM18	0.61	8.39	0.000866	protein-coding
QSER1	1.14	8.44	0.000867	protein-coding
PDIA4	0.6	10.32	0.000869	protein-coding
CST6	-0.76	7.95	0.000873	protein-coding
BANK1	1.05	6.81	0.000873	protein-coding
IPO11	1.09	8.16	0.000877	protein-coding
SCARNA13	-1.11	10.16	0.00088	snoRNA
RASGRP3	1.13	7.55	0.000888	protein-coding
SYT17	-0.88	8.82	0.000889	protein-coding
IRAK4	0.79	8.22	0.000889	protein-coding
SSH3	-0.77	8.56	0.000889	protein-coding
ZC3H12C	0.8	7.82	0.000895	protein-coding
GNAI3	0.89	8.7	0.000895	protein-coding
PPFIA1	0.84	9.42	0.000895	protein-coding
SERPINE2	1.72	7.9	0.000895	protein-coding
ANKRD12	0.98	9.02	0.000895	protein-coding
SLC35C2	-0.59	8.9	0.000896	protein-coding
RNU6-226P	0.98	4.63	0.000896	pseudo
USPL1	0.94	8.36	0.000896	protein-coding
PRMT9	0.72	7.83	0.000896	protein-coding
C5orf56	-0.74	9.12	0.000896	lncRNA
RNU1-136P	-0.65	7.46	0.000899	pseudo
CDC42BPA	0.99	8.66	0.000903	protein-coding
AOC3	-1.15	9.94	0.000904	protein-coding
GSKIP	0.93	7.21	0.000904	protein-coding
GORAB	0.73	7.26	0.000904	protein-coding
LRRC39	0.82	5.13	0.000904	protein-coding
FAM122C	-0.74	8.94	0.000909	protein-coding
SRPK1	1.27	8.73	0.000909	protein-coding
PDS5A	0.75	10.14	0.000912	protein-coding
SNORD116-3	-0.67	12.18	0.000912	snoRNA
VSIG1	2.98	6.83	0.000917	protein-coding
CMSS1	1.19	8.22	0.000923	protein-coding
ZNF14	0.94	6.14	0.000924	protein-coding
DHX15	1.09	9.21	0.000928	protein-coding
ZNF326	0.78	7.9	0.000933	protein-coding
RABGGTB	0.9	8.59	0.000934	protein-coding
CACNA2D2	-1.17	10.69	0.000935	protein-coding
DLAT	0.66	8.72	0.000936	protein-coding
TAF7	0.8	7.46	0.000936	protein-coding
ZNF600	0.64	6.6	0.000936	protein-coding
TRPM4	-0.65	8.55	0.000936	protein-coding
POGLUT1	0.85	7.19	0.000938	protein-coding
CLINT1	0.95	10.6	0.000938	protein-coding
FCHO2	0.88	9.37	0.000943	protein-coding
ZNF12	0.87	8.07	0.000952	protein-coding
PRPF39	0.79	7.59	0.000958	protein-coding
DHX9	1.25	8.69	0.000958	protein-coding
CCND3	-0.67	10.34	0.000958	protein-coding
UBXN1	-0.62	9.34	0.000958	protein-coding
SRSF10	0.8	8.13	0.000958	protein-coding
CAMK2N1	-1.23	10.56	0.000959	protein-coding
MRPS22	0.66	6.92	0.00096	protein-coding
HLA-DQA2	-1.03	9.76	0.00096	protein-coding
NEDD1	0.92	7.8	0.000966	protein-coding
RN7SL472P	2.04	5.78	0.000968	pseudo
IQGAP2	1.47	8.7	0.000968	protein-coding
FAM91A1	1.09	9.51	0.000968	protein-coding
FAM35DP	1.17	8.56	0.000968	pseudo
ENOX2	0.97	7.43	0.000968	protein-coding
ZCCHC6	1.28	8.43	0.000968	protein-coding
TFEC	1.27	7.36	0.000968	protein-coding
ANLN	2.27	6	0.000968	protein-coding
YTHDC1	0.65	9.08	0.000969	protein-coding
SUV420H1	0.98	8.54	0.000969	protein-coding
ZNF567	0.95	5.95	0.000969	protein-coding
BBS1	-0.62	9.39	0.000969	protein-coding
ZNF502	0.93	6.27	0.000969	protein-coding
DOCK10	1.51	8.57	0.000976	protein-coding
SOAT1	0.66	9.02	0.000976	protein-coding
HSPA9	1.4	10.02	0.000976	protein-coding
EXOSC9	1.02	8.12	0.000983	protein-coding
SIPA1L3	-0.75	9.22	0.000985	protein-coding
AKAP9	1.23	7.99	0.000986	protein-coding
HSP90AB3P	1.06	8.53	0.000987	pseudo
MS4A15	-2.32	9.42	0.000988	protein-coding
ETFDH	1.17	7.74	0.000989	protein-coding
TAOK1	0.89	9.02	0.000991	protein-coding
ARRDC1	-0.81	8.93	0.000991	protein-coding
GFM1	1.14	7.68	0.000991	protein-coding
RNF167	-0.84	9.57	0.000991	protein-coding
AAGAB	0.9	7.69	0.000991	protein-coding
C11orf71	-0.79	8.04	0.000991	protein-coding
KPNA2	1.37	9.36	0.000991	protein-coding
SWAP70	1	9.56	0.000991	protein-coding
NUP88	1.1	9.35	0.000991	protein-coding
TAF15	0.72	9.7	0.000992	protein-coding
SET	0.77	9.84	0.000992	protein-coding
TPCN1	-0.86	9.83	0.000992	protein-coding
PPAT	1.01	6.71	0.000993	protein-coding
NSMAF	0.9	9	0.001	protein-coding
HNRNPH1	0.66	9.92	0.001	protein-coding
MYCBP2	1.35	8.81	0.001	protein-coding
MIA3	1.08	8.2	0.001	protein-coding
RBM39	0.81	10.55	0.001	protein-coding
NBPF10	0.82	11.81	0.001	protein-coding
CLEC3B	-1.24	9.92	0.001	protein-coding
GRIA1	-1.63	8.12	0.001	protein-coding
TAF1B	0.98	7.52	0.00101	protein-coding
CLEC14A	-1.03	8.85	0.00101	protein-coding
FZD1	-0.67	8.94	0.00101	protein-coding
SETDB2	0.8	6.98	0.00101	protein-coding
MCM6	1.29	7.15	0.00101	protein-coding
TRAPPC6A	-0.73	8.51	0.00101	protein-coding
KRAS	0.75	8.31	0.00102	protein-coding
ERCC6L2	0.91	8.35	0.00102	protein-coding
PIN1	-0.67	9.21	0.00102	protein-coding
KL	-0.99	8.28	0.00104	protein-coding
SNW1	0.94	8.33	0.00104	protein-coding
SLC22A23	-0.71	8.82	0.00104	protein-coding
ALDH3B1	-1.04	10.11	0.00104	protein-coding
LIMD1	-0.7	9.88	0.00104	protein-coding
TBC1D17	-0.68	8.88	0.00104	protein-coding
PPP1R14A	-1.2	9.45	0.00104	protein-coding
FAM188B	-1.1	9.24	0.00104	protein-coding
AP4E1	0.76	7.07	0.00104	protein-coding
FAM98C	-0.7	8.28	0.00105	protein-coding
TCERG1	0.68	8.96	0.00106	protein-coding
HYAL1	-1.07	9.89	0.00106	protein-coding
ANKIB1	1	9.47	0.00106	protein-coding
DIS3	1.16	7.89	0.00106	protein-coding
AASDH	0.7	7.16	0.00107	protein-coding
ZNF562	0.77	7.55	0.00107	protein-coding
THBS4	0.78	6.78	0.00107	protein-coding
CASKIN2	-0.89	9.14	0.00107	protein-coding
ZW10	0.91	6.92	0.00107	protein-coding
KIF15	1.53	5.12	0.00107	protein-coding
TEAD3	-0.6	8.97	0.00107	protein-coding
GABPB1	0.81	8.58	0.00107	protein-coding
TBX5	-1.31	9.55	0.00107	protein-coding
KGFLP2	0.63	6.87	0.00108	pseudo
GPIHBP1	-0.91	8.55	0.00108	protein-coding
SNORD115-32	-1.5	5.51	0.00108	snoRNA
C11orf57	0.7	7.4	0.00108	protein-coding
HSP90AB1	0.88	11.57	0.00109	protein-coding
C19orf66	-0.61	9.29	0.00109	protein-coding
ICE1	1.17	8	0.00109	protein-coding
NLN	1.16	7.06	0.00109	protein-coding
TPP2	1.07	9.06	0.00109	protein-coding
POLD3	1.05	7.86	0.0011	protein-coding
UBE3A	0.59	8.49	0.0011	protein-coding
LGI2	0.79	6.82	0.0011	protein-coding
CD2AP	0.93	8.97	0.00111	protein-coding
FKTN	0.95	7.24	0.00111	protein-coding
DNAJC24	0.59	7.18	0.00111	protein-coding
CRYBG3	1.29	9.29	0.00111	protein-coding
UBA5	0.81	8.35	0.00112	protein-coding
TOPORS	0.94	7.6	0.00112	protein-coding
NKRF	0.68	7.08	0.00112	protein-coding
TPT1-AS1	-0.68	8.9	0.00112	lncRNA
WDHD1	1.46	6.34	0.00112	protein-coding
CASP8AP2	0.71	7.46	0.00112	protein-coding
VAMP5	-0.89	10.02	0.00112	protein-coding
HNRNPH3	0.94	8.67	0.00112	protein-coding
NSA2	0.9	9.89	0.00112	protein-coding
RN7SL253P	-1.12	9.34	0.00113	pseudo
NAA35	0.74	8.85	0.00113	protein-coding
FRK	1.03	7.6	0.00113	protein-coding
MAP3K5	0.59	9.1	0.00113	protein-coding
ZNF316	-0.67	8.61	0.00113	protein-coding
TRAPPC8	0.82	7.63	0.00114	protein-coding
RHBDF1	-0.83	9.34	0.00114	protein-coding
RNU1-32P	-0.8	5.66	0.00115	pseudo
PRDX5	-1.11	10.83	0.00115	protein-coding
PRC1	1.46	6.87	0.00115	protein-coding
NR2F1	-0.76	9.55	0.00115	protein-coding
PGM2L1	0.94	7.07	0.00115	protein-coding
ZNF140	0.77	7.61	0.00115	protein-coding
CSTF3	0.84	7.65	0.00116	protein-coding
RNU6-701P	1.55	6.32	0.00116	pseudo
YES1	0.87	8.98	0.00116	protein-coding
ITGAV	1.23	10.22	0.00116	protein-coding
PNPT1	1.18	7.86	0.00116	protein-coding
MET	1.27	9.26	0.00116	protein-coding
COBLL1	0.74	8.81	0.00116	protein-coding
DNAL4	-0.78	7.97	0.00116	protein-coding
LINC01089	-0.75	8.28	0.00116	lncRNA
RNU2-68P	0.7	6.17	0.00116	pseudo
RNU1-18P	-0.66	6.39	0.00116	pseudo
TADA3	-0.62	9.22	0.00117	protein-coding
TBC1D8B	0.83	6.08	0.00117	protein-coding
ZNF441	0.95	6.24	0.00117	protein-coding
NUP205	1.04	8.15	0.00117	protein-coding
ATG3	0.68	9.73	0.00117	protein-coding
NAP1L1	0.85	10.34	0.00117	protein-coding
C12orf5	1.12	7.06	0.00117	protein-coding
MTMR11	-0.6	7.93	0.00117	protein-coding
ICAM5	-0.59	7.94	0.00117	protein-coding
RARRES1	1.37	8.77	0.00117	protein-coding
FAM69B	-0.97	8.98	0.00118	protein-coding
DLG1	0.76	9.71	0.00119	protein-coding
MST1R	-0.66	8.29	0.00119	protein-coding
RN7SKP280	-0.63	6.22	0.0012	pseudo
RRM1	1.44	8.03	0.0012	protein-coding
QRSL1	0.78	7.92	0.0012	protein-coding
TBC1D10A	-0.6	9.16	0.0012	protein-coding
GATA6	-0.72	10.61	0.0012	protein-coding
PJA2	0.98	9.79	0.0012	protein-coding
TRAPPC6B	0.62	8	0.0012	protein-coding
SCAF11	1.03	8.83	0.0012	protein-coding
GDI2	1.03	10.7	0.0012	protein-coding
C10orf25	-0.74	7.01	0.0012	lncRNA
ARL14EP	0.67	8.35	0.0012	protein-coding
SFTA2	-0.94	9.84	0.0012	protein-coding
NUDCD1	1.13	7.68	0.0012	protein-coding
GPBP1	0.77	9.77	0.0012	protein-coding
TSHZ2	1.97	7.29	0.0012	protein-coding
HNRNPA1	0.97	10.48	0.00121	protein-coding
AGPAT9	0.64	7.76	0.00121	protein-coding
PHTF2	0.7	8.08	0.00121	protein-coding
ZNF141	0.83	8.93	0.00122	protein-coding
ALAS2	1.37	7.68	0.00122	protein-coding
SLC16A1	1.45	7.04	0.00122	protein-coding
MTMR6	0.85	8.63	0.00122	protein-coding
RAD17	0.75	7.24	0.00122	protein-coding
LTBP2	-1.1	10.91	0.00122	protein-coding
SEMA6A	-1.11	9.09	0.00122	protein-coding
ZNF273	0.59	7.49	0.00122	protein-coding
RNU6-729P	1.1	7.06	0.00122	pseudo
TWISTNB	0.76	6.83	0.00122	protein-coding
WFDC1	-0.88	9.11	0.00123	protein-coding
MRPL47	0.75	8.76	0.00123	protein-coding
PUS3	1.05	6.78	0.00123	protein-coding
P2RY2	-0.6	8.9	0.00124	protein-coding
TSR1	1.09	7.99	0.00124	protein-coding
MAPK4	-0.87	7.94	0.00124	protein-coding
GPER1	-1.13	8.53	0.00124	protein-coding
USP47	1.1	7.92	0.00124	protein-coding
JMJD7	-0.61	8.26	0.00125	protein-coding
LRRC8D	0.81	8.55	0.00125	protein-coding
SNORD26	1.29	8.42	0.00125	snoRNA
SLK	1.25	9.64	0.00125	protein-coding
PRPF4B	1.09	8.3	0.00125	protein-coding
CWF19L2	0.95	6.84	0.00125	protein-coding
ZDHHC14	-0.71	8.19	0.00125	protein-coding
TIMM21	0.94	7.04	0.00125	protein-coding
DNAJC13	1.35	8.8	0.00125	protein-coding
EZH2	1.23	6.94	0.00126	protein-coding
CEP120	0.74	8.5	0.00126	protein-coding
HIVEP1	1.13	9.03	0.00126	protein-coding
STRAP	0.65	9.34	0.00126	protein-coding
AQR	0.96	9.27	0.00127	protein-coding
TSTD1	-0.65	10.46	0.00127	protein-coding
TBXA2R	-0.59	7.71	0.00128	protein-coding
RPP40	0.72	6.47	0.00128	protein-coding
CLCN3	0.87	8.2	0.00128	protein-coding
MAN1C1	-0.79	8.87	0.00128	protein-coding
CAPRIN1	0.86	10.75	0.00128	protein-coding
STEAP1	1.78	7.11	0.00128	protein-coding
RLIM	0.78	9.18	0.00128	protein-coding
TBX4	-1.53	9.77	0.00128	protein-coding
EIF2AK3	1	8.53	0.00129	protein-coding
KIF4A	1.05	5.81	0.00129	protein-coding
BLOC1S1	-0.77	9.55	0.00129	protein-coding
ARMC7	-0.76	8.06	0.00129	protein-coding
KIAA1033	0.97	8.99	0.0013	protein-coding
TXNDC9	0.93	6.87	0.0013	protein-coding
QTRTD1	0.84	7.44	0.0013	protein-coding
DMWD	-0.61	9.04	0.0013	protein-coding
LRIF1	0.86	7.3	0.00131	protein-coding
TRMT5	0.89	7.14	0.00131	protein-coding
ZNF37A	0.97	7.5	0.00131	protein-coding
MYSM1	0.99	9.17	0.00131	protein-coding
COL15A1	1.02	8.58	0.00132	protein-coding
NCAPG	1.68	5.78	0.00133	protein-coding
TRIT1	0.64	8.34	0.00133	protein-coding
ZMYM1	0.6	6.92	0.00133	protein-coding
STAM2	0.86	9.08	0.00134	protein-coding
CEBPD	-0.59	12.31	0.00134	protein-coding
FNDC3A	0.8	9.19	0.00134	protein-coding
TRMT112	-0.64	11.97	0.00134	protein-coding
SETX	1.13	9.08	0.00135	protein-coding
AP3M1	0.76	8.73	0.00135	protein-coding
SAR1B	0.86	9.6	0.00135	protein-coding
LUC7L3	1.01	8.15	0.00135	protein-coding
MT-TA	-0.92	12.14	0.00135	tRNA
ST8SIA1	-0.63	6.46	0.00135	protein-coding
SNX13	0.77	8.88	0.00135	protein-coding
ANAPC1P1	1.03	7.68	0.00135	pseudo
ZNF507	1.06	7.96	0.00135	protein-coding
RB1CC1	0.96	7.86	0.00136	protein-coding
MTMR9LP	-0.6	8.83	0.00136	pseudo
ZNF322	0.91	6.2	0.00136	protein-coding
DMTF1	1.03	9.06	0.00136	protein-coding
PLCB1	0.95	8.21	0.00136	protein-coding
SNORD30	1.04	7.96	0.00136	snoRNA
SEC23A	0.81	9.82	0.00137	protein-coding
ZWILCH	1.05	7.71	0.00137	protein-coding
DNAJB2	-0.59	8.13	0.00137	protein-coding
BST2	-0.94	8.92	0.00137	protein-coding
ZDBF2	0.8	6.71	0.00137	protein-coding
HNRNPH2	0.78	9.53	0.00137	protein-coding
EIF3E	0.73	8.81	0.00137	protein-coding
PTGIR	-0.85	8.72	0.00138	protein-coding
CYCS	0.71	8.25	0.00138	protein-coding
EPHA4	1.21	8.32	0.00138	protein-coding
SESN3	0.69	8.61	0.00138	protein-coding
HK2	0.79	9.28	0.00138	protein-coding
TMEM100	-2.06	9.7	0.00138	protein-coding
CBX1P1	0.73	7.86	0.00138	pseudo
KIAA0020	1.53	7.46	0.00138	protein-coding
SPRTN	0.74	7.91	0.00138	protein-coding
CHM	0.73	7.5	0.00138	protein-coding
WARS2	0.76	7.88	0.00139	protein-coding
FANCD2	1.14	6.3	0.00139	protein-coding
MASP1	-0.67	7.36	0.00139	protein-coding
LINC01000	-0.67	8.86	0.00139	lncRNA
PTCD3	0.96	9.24	0.00139	protein-coding
ZNF638	0.92	8.58	0.00139	protein-coding
NRIP1	1.35	8.8	0.00139	protein-coding
TNFSF13	-0.73	9.65	0.00139	protein-coding
ELF1	0.82	10.21	0.0014	protein-coding
STIL	1.38	6.13	0.0014	protein-coding
SUV39H2	0.89	7.32	0.00141	protein-coding
S100A13	-0.65	8.29	0.00141	protein-coding
CHD9	1.14	9.02	0.00141	protein-coding
CASC5	1.73	6.08	0.00142	protein-coding
ZNF844	1.03	6.81	0.00142	protein-coding
FARP1	-0.66	9.99	0.00142	protein-coding
HNRNPA2B1	0.97	10.81	0.00142	protein-coding
SMU1	0.89	10.26	0.00142	protein-coding
TNS3	-0.65	10.2	0.00142	protein-coding
RPE	0.76	8.21	0.00142	protein-coding
KIAA0368	1.23	9.49	0.00142	protein-coding
NINJ2	-0.7	8.39	0.00142	protein-coding
CAB39	0.71	10.28	0.00143	protein-coding
UTP15	1.14	7.25	0.00143	protein-coding
MRFAP1L1	0.77	8.33	0.00143	protein-coding
NDC80	1.34	5.44	0.00143	protein-coding
ZRANB2	0.85	9.56	0.00144	protein-coding
DDX47	0.96	9.27	0.00144	protein-coding
ZC3H11A	1.06	9.53	0.00144	protein-coding
MIER3	0.91	7.65	0.00144	protein-coding
DPP8	0.7	8.71	0.00145	protein-coding
SEC62	0.67	8.97	0.00145	protein-coding
ZNF611	0.6	6.67	0.00145	protein-coding
ZBTB4	-0.88	9.6	0.00146	protein-coding
SCRG1	0.91	6.03	0.00146	protein-coding
PTGFRN	0.76	8.65	0.00147	protein-coding
SLC6A4	-2.36	9.76	0.00147	protein-coding
TMTC3	0.71	8.8	0.00148	protein-coding
FRMD4B	0.96	9.76	0.00148	protein-coding
RN7SL480P	-0.63	9	0.00148	pseudo
PEX3	0.68	7.27	0.00149	protein-coding
TMEM178A	-1.15	9.24	0.00149	protein-coding
SLC9A3R2	-1.03	10.01	0.0015	protein-coding
ATP2C1	0.84	8.65	0.0015	protein-coding
GNPAT	0.7	8.6	0.00151	protein-coding
TRMT11	0.61	7.55	0.00152	protein-coding
TNS1	-0.82	11.54	0.00152	protein-coding
PSMA4	0.78	9.91	0.00152	protein-coding
RALGPS2	0.99	6.97	0.00152	protein-coding
POLK	1.16	7.6	0.00152	protein-coding
APOOL	0.7	8.45	0.00152	protein-coding
NEIL1	-0.64	8.24	0.00152	protein-coding
CDK8	0.64	8.51	0.00153	protein-coding
HSPA1L	-0.69	6.66	0.00153	protein-coding
WBP1	-0.82	10.06	0.00153	protein-coding
ZBTB11	0.92	8.3	0.00153	protein-coding
ACAT1	0.93	8.6	0.00154	protein-coding
VTRNA1-1	-1.7	9.06	0.00154	vault_RNA
OGFOD1	0.9	9.01	0.00154	protein-coding
TAP1	-0.64	10.51	0.00154	protein-coding
HMGB2	0.81	7.78	0.00155	protein-coding
MED6	0.69	8.16	0.00155	protein-coding
RAD21	1	8.72	0.00155	protein-coding
CCDC171	0.68	6.38	0.00155	protein-coding
XRN2	1.02	8.81	0.00155	protein-coding
RASIP1	-0.86	8.72	0.00155	protein-coding
PSME4	1.11	9.36	0.00156	protein-coding
DIEXF	0.87	7.65	0.00156	protein-coding
RASA1	0.79	8.73	0.00156	protein-coding
ZFP1	0.65	7.02	0.00156	protein-coding
RFC4	1.13	7.84	0.00156	protein-coding
ARFGEF1	0.94	8.74	0.00156	protein-coding
ZNF426	0.74	8.2	0.00157	protein-coding
LRCH4	-0.61	8.6	0.00157	protein-coding
CHD1	1.23	8.36	0.00157	protein-coding
SNORD115-1	-1.54	5.74	0.00157	snoRNA
KIF11	1.93	5.54	0.00157	protein-coding
UBLCP1	0.7	7.99	0.00157	protein-coding
ZBTB41	0.98	8.05	0.00157	protein-coding
PTPN21	-0.77	9.27	0.00157	protein-coding
ZFP62	1.03	6.89	0.00157	protein-coding
KIAA1429	0.9	8.36	0.00158	protein-coding
CX3CL1	-1.25	9.97	0.00158	protein-coding
HIST2H2AC	-1.26	9.62	0.00158	protein-coding
APC	1.04	6.93	0.00158	protein-coding
VTI1B	0.72	8.15	0.00159	protein-coding
HIF3A	-1.49	9.23	0.00159	protein-coding
FAM179B	0.68	8.03	0.00159	protein-coding
HEMGN	0.62	5.35	0.00159	protein-coding
TAOK3	1.03	8.73	0.00159	protein-coding
PIK3C3	0.83	9.37	0.00159	protein-coding
KIAA0586	0.84	8.08	0.00159	protein-coding
ZAK	1.01	8.14	0.00159	protein-coding
ZMYM2	0.72	9.88	0.00159	protein-coding
CCDC159	-0.66	8.31	0.0016	protein-coding
MAP3K2	0.86	8.91	0.0016	protein-coding
TRMT6	1.05	8.51	0.0016	protein-coding
ZFC3H1	0.99	8.65	0.0016	protein-coding
USP32	0.93	8.92	0.0016	protein-coding
NCK1	0.73	8.37	0.0016	protein-coding
XPOT	0.98	8.82	0.0016	protein-coding
DOCK6	-0.86	9.15	0.0016	protein-coding
SPATS2	0.63	8.1	0.0016	protein-coding
SPG20	1.03	8.47	0.00161	protein-coding
L3MBTL3	0.96	7.38	0.00161	protein-coding
TMEM140	-0.97	9.89	0.00161	protein-coding
CCPG1	0.87	7.85	0.00161	protein-coding
EFEMP2	-0.84	9.83	0.00161	protein-coding
DNAJC28	0.64	5.74	0.00161	protein-coding
DIS3L	0.88	7.88	0.00161	protein-coding
CRYL1	-0.6	8.56	0.00162	protein-coding
PSMC1	0.97	9.07	0.00162	protein-coding
NDUFS1	0.85	8.96	0.00162	protein-coding
CFH	1.76	9.66	0.00162	protein-coding
YWHAZP3	0.64	10.59	0.00163	pseudo
SYCP2	0.62	5.04	0.00163	protein-coding
SNORD75	1.41	7.3	0.00164	snoRNA
ECT2	1.68	6.93	0.00164	protein-coding
BORA	0.88	6.12	0.00165	protein-coding
SNORD60	-0.79	7.9	0.00165	snoRNA
NSF	1.22	8.48	0.00165	protein-coding
B4GALT4	0.59	6.96	0.00166	protein-coding
MTRF1L	0.7	8.23	0.00167	protein-coding
SRSF11	0.94	10.97	0.00167	protein-coding
POLR3G	0.62	7.48	0.00167	protein-coding
MALT1	0.7	8	0.00167	protein-coding
RELA	-0.61	9.82	0.00167	protein-coding
EDRF1	0.88	8.19	0.00168	protein-coding
HARS	0.95	9.81	0.00168	protein-coding
AP1AR	0.7	7.67	0.00168	protein-coding
MFN1	0.85	8.19	0.00168	protein-coding
PSTPIP2	0.84	7.85	0.00168	protein-coding
CRNKL1	0.76	8.02	0.00168	protein-coding
XCL1	-1.17	6.78	0.00168	protein-coding
CYP2B6	-1.04	9.18	0.00168	protein-coding
ANO1	-1.25	9.18	0.00168	protein-coding
S100A4	-0.88	9.87	0.00169	protein-coding
FAM127A	-0.6	11.17	0.0017	protein-coding
CCDC144CP	1.31	7.9	0.0017	pseudo
ATAD2	1.18	6.82	0.0017	protein-coding
NMD3	0.86	8.51	0.0017	protein-coding
NIPBL	0.99	8.89	0.0017	protein-coding
SNORD116-23	-0.92	9.37	0.0017	snoRNA
RSPRY1	0.84	8.4	0.00172	protein-coding
AIFM1	0.99	7.94	0.00172	protein-coding
C16orf13	-0.66	8.75	0.00172	protein-coding
FAM107A	-1.22	10.45	0.00172	protein-coding
GMFB	0.72	8.91	0.00173	protein-coding
CLPX	0.79	8.5	0.00173	protein-coding
MFSD10	-0.73	10.07	0.00173	protein-coding
COL6A3	1.09	10.3	0.00173	protein-coding
SNORD116-26	-1.33	8.49	0.00173	snoRNA
HTR2A	0.76	5.36	0.00173	protein-coding
SNORD116-22	-1.16	6.04	0.00173	snoRNA
SNORD24	-0.96	9.07	0.00173	snoRNA
NOL10	0.79	8.6	0.00173	protein-coding
LIMS2	-0.71	9.36	0.00174	protein-coding
ARHGAP11B	1.26	6.29	0.00175	protein-coding
IARS	1.47	9.57	0.00175	protein-coding
HTATSF1	0.89	6.95	0.00175	protein-coding
PIKFYVE	0.91	8.39	0.00175	protein-coding
NNT	0.73	8.68	0.00175	protein-coding
VWA8	0.67	8.5	0.00175	protein-coding
PRDX3	0.59	10.23	0.00175	protein-coding
VPS45	1.03	9.14	0.00175	protein-coding
EMB	0.86	8.72	0.00175	protein-coding
SNX33	-0.82	9.06	0.00176	protein-coding
C6orf211	0.95	8.07	0.00176	protein-coding
ZNF510	0.9	7.09	0.00176	protein-coding
IKZF4	-0.69	8.42	0.00176	protein-coding
CRISPLD1	0.69	6.21	0.00177	protein-coding
MAP4K5	0.66	9.42	0.00177	protein-coding
TRAPPC13	0.66	6.23	0.00177	protein-coding
MGA	0.95	8.15	0.00177	protein-coding
ZNF780B	0.96	7.58	0.00177	protein-coding
PPP6R3	0.81	9.8	0.00177	protein-coding
ZNF260	1.02	7.71	0.00177	protein-coding
FAM174B	-0.72	10.02	0.00177	protein-coding
R3HCC1	-0.66	8.68	0.00177	protein-coding
RN7SKP22	-0.59	7.9	0.00177	pseudo
KPNB1	1.12	9.89	0.00177	protein-coding
CHCHD3	0.82	9.44	0.00177	protein-coding
CLN3	-0.78	9.3	0.00177	protein-coding
MRPL44	0.63	7.22	0.00177	protein-coding
ELMOD2	0.68	6.47	0.00177	protein-coding
ZNF26	0.69	7.39	0.00178	protein-coding
PGD	0.82	10.64	0.00178	protein-coding
CHORDC1	1.24	8.21	0.00178	protein-coding
ZNF93	0.83	7.06	0.00179	protein-coding
LIMS1	0.59	9.6	0.00179	protein-coding
RAB17	-0.83	8.62	0.00179	protein-coding
ATP11B	0.9	9.16	0.00179	protein-coding
PROS1	0.95	9.3	0.00179	protein-coding
TMEM175	-0.66	9.45	0.00179	protein-coding
APH1A	-0.9	9.54	0.0018	protein-coding
TLR1	1	6.89	0.00182	protein-coding
UBXN2B	0.86	8.57	0.00182	protein-coding
CRTC2	-0.77	9.33	0.00182	protein-coding
EPB41	0.7	8.61	0.00182	protein-coding
SNORD116-25	-1.3	7.88	0.00182	snoRNA
ECD	0.8	9.84	0.00182	protein-coding
SLIT2	-0.94	10.93	0.00182	protein-coding
BRWD1	0.73	8.54	0.00182	protein-coding
ASPM	1.5	5.14	0.00182	protein-coding
RN7SL300P	-0.71	9.26	0.00183	pseudo
MRPL35	0.74	7.96	0.00183	protein-coding
RHBDD2	-0.91	11.26	0.00183	protein-coding
SDCCAG8	0.78	8.41	0.00183	protein-coding
COPS3	0.63	9.15	0.00183	protein-coding
SERTM1	-0.9	9.16	0.00183	protein-coding
ROBO2	-1.26	8.35	0.00183	protein-coding
TNNC1	-1.31	9.12	0.00183	protein-coding
PHF3	1.31	8.85	0.00183	protein-coding
FBXO11	0.8	9.12	0.00184	protein-coding
USP7	0.93	9.58	0.00185	protein-coding
HECTD1	1	8.9	0.00186	protein-coding
USP25	0.78	10.07	0.00186	protein-coding
NSMCE2	0.65	7.62	0.00186	protein-coding
NDUFA3	-0.9	10.24	0.00186	protein-coding
DMXL2	1.21	8.82	0.00187	protein-coding
ROGDI	-0.75	9.19	0.00187	protein-coding
SCNN1B	-0.82	10.09	0.00187	protein-coding
TXNRD1	1.31	8.88	0.00189	protein-coding
CCDC43	0.86	7.69	0.00189	protein-coding
CENPF	1.65	6.33	0.00189	protein-coding
GPRIN2	-0.74	8.17	0.0019	protein-coding
MYADM	-0.7	12.24	0.0019	protein-coding
ZNF432	0.79	6.98	0.0019	protein-coding
MTMR2	1	9.31	0.00191	protein-coding
MRPL42	0.71	8.91	0.00191	protein-coding
EIF3D	0.8	10.63	0.00191	protein-coding
CFHR1	1.25	5.8	0.00192	protein-coding
C14orf1	-0.71	11.72	0.00192	protein-coding
CHURC1	0.63	8.31	0.00192	protein-coding
SNORD116-2	-0.69	7.51	0.00192	snoRNA
RILP	-0.64	8.34	0.00192	protein-coding
KIAA0196	1.12	8.44	0.00192	protein-coding
TOR1AIP2	0.86	9.31	0.00192	protein-coding
CCT4	0.8	8.94	0.00192	protein-coding
ARHGAP12	0.73	8.83	0.00193	protein-coding
NGFRAP1	-0.71	8.78	0.00193	protein-coding
PLEKHB1	-0.98	8.45	0.00193	protein-coding
SRSF4	0.6	9.32	0.00193	protein-coding
DCAF13	0.7	7.74	0.00194	protein-coding
GTF3C6	0.79	8.88	0.00194	protein-coding
VPS13C	1.12	9.3	0.00195	protein-coding
SMC5	1.08	8.97	0.00195	protein-coding
KDELR3	0.71	8.5	0.00195	protein-coding
GPATCH2	0.78	8.22	0.00195	protein-coding
UEVLD	0.69	8.55	0.00195	protein-coding
GSTP1	-0.7	12.45	0.00196	protein-coding
NFE2L2	0.75	10.34	0.00196	protein-coding
CEP83	0.86	6.57	0.00196	protein-coding
CEP162	0.83	5.69	0.00197	protein-coding
C5	1.14	8.35	0.00198	protein-coding
MKNK2	-0.89	10.69	0.00198	protein-coding
FMR1	0.81	8.58	0.00198	protein-coding
C2orf43	0.75	6.8	0.00198	protein-coding
EIF3C	0.59	11.02	0.00198	protein-coding
FCER1A	-1.31	7.72	0.00198	protein-coding
ATP6V1F	-0.81	10.75	0.00198	protein-coding
ERCC5	0.89	8.43	0.00199	protein-coding
HEATR1	1.48	8.33	0.00199	protein-coding
INVS	0.79	8.25	0.00199	protein-coding
PTPN13	1.21	9.8	0.00199	protein-coding
MIF4GD	-0.63	8.47	0.002	protein-coding
VPS41	1.03	8.25	0.002	protein-coding
RABGEF1	0.71	8.38	0.00201	protein-coding
TMEM80	-0.9	9.3	0.00201	protein-coding
MAP3K7	0.77	8.89	0.00201	protein-coding
HLA-F	-0.65	10.72	0.00202	protein-coding
SHPRH	0.98	7.75	0.00202	protein-coding
UTRN	1.13	10.14	0.00203	protein-coding
NBPF9	0.74	11.7	0.00203	protein-coding
SMIM19	-0.62	9.22	0.00203	protein-coding
PPP2R2A	0.6	9.22	0.00203	protein-coding
DOCK11	1.2	9.16	0.00203	protein-coding
RGS18	0.66	5.4	0.00204	protein-coding
VPS13A	0.95	7.67	0.00204	protein-coding
CADPS2	1	8.35	0.00204	protein-coding
EPB41L3	0.99	8.99	0.00204	protein-coding
CERS4	-1	9.24	0.00204	protein-coding
NCBP2	0.87	8.05	0.00204	protein-coding
MPP5	0.92	7.84	0.00205	protein-coding
PSIP1	0.66	7.64	0.00205	protein-coding
TAB3	0.76	8.94	0.00205	protein-coding
MKKS	0.82	6.16	0.00205	protein-coding
TTF2	0.9	7.09	0.00205	protein-coding
SPSB3	-0.62	8.74	0.00206	protein-coding
ZNF451	0.84	8.32	0.00206	protein-coding
RNF122	-1.2	9.98	0.00207	protein-coding
MYO15B	-0.73	8.78	0.00207	protein-coding
HSP90B3P	0.64	6.21	0.00207	pseudo
ZMYND11	0.83	8.9	0.00207	protein-coding
BBX	1.04	8.98	0.00208	protein-coding
CAPN7	0.84	8.7	0.00208	protein-coding
SLC30A9	0.9	8.86	0.00208	protein-coding
MAN2A1	0.6	8.96	0.00209	protein-coding
HPCAL1	-0.81	10.76	0.00209	protein-coding
RRNAD1	-0.64	8.73	0.00209	protein-coding
RRS1	1.12	8.49	0.00209	protein-coding
EHBP1	0.96	7.68	0.00209	protein-coding
SNORD116-13	-1.07	6.4	0.00209	snoRNA
ARID4A	1.11	7.53	0.00209	protein-coding
CCBE1	-1.05	8.31	0.00209	protein-coding
ZNF229	0.6	6.33	0.0021	protein-coding
ADAT2	0.71	8	0.00211	protein-coding
RNU6ATAC	-0.68	7.55	0.00211	snRNA
FAM135A	1.06	8.36	0.00211	protein-coding
ASXL2	0.6	9.18	0.00211	protein-coding
YWHAB	0.77	11.05	0.00211	protein-coding
NUSAP1	1.67	7.03	0.00212	protein-coding
KIF23	1.79	6.63	0.00212	protein-coding
ERLEC1	0.59	9.45	0.00212	protein-coding
HIST1H2AC	-0.9	9.06	0.00212	protein-coding
ZNF189	0.93	8.06	0.00212	protein-coding
ZNF277	0.8	7.87	0.00212	protein-coding
MYNN	0.65	7.42	0.00212	protein-coding
ZNF570	0.71	7.18	0.00212	protein-coding
SLC46A2	-0.81	9.21	0.00212	protein-coding
B3GNT7	-0.66	8.56	0.00213	protein-coding
SLC25A13	0.75	8.72	0.00213	protein-coding
SLC7A11	2.2	6.69	0.00213	protein-coding
PSENEN	-0.71	11.22	0.00213	protein-coding
LYAR	1.02	6.72	0.00213	protein-coding
CAST	0.8	10.51	0.00213	protein-coding
MLLT1	-0.6	9.67	0.00213	protein-coding
GPN1	0.73	7.85	0.00213	protein-coding
THAP7	-0.64	8.46	0.00214	protein-coding
RAMP3	-1.13	9.5	0.00214	protein-coding
SLC2A12	-0.78	7.25	0.00214	protein-coding
PPP1R11	-0.87	9.79	0.00214	protein-coding
BIRC6	0.94	9.48	0.00214	protein-coding
CTDSPL2	0.68	9.52	0.00215	protein-coding
LPAR3	-1.08	7.7	0.00215	protein-coding
SNX4	0.62	7.78	0.00215	protein-coding
SF3B1	1.01	10.71	0.00215	protein-coding
DDX21	1.82	8.54	0.00216	protein-coding
PTPLAD2	-0.71	8.57	0.00216	protein-coding
BCAS2	0.59	8.79	0.00217	protein-coding
FAM46B	-0.73	8.68	0.00217	protein-coding
SMAD7	-1.02	8.79	0.00217	protein-coding
E2F3	0.6	7.13	0.00217	protein-coding
DMXL1	0.84	8.67	0.00217	protein-coding
MAP4K4	0.9	8.82	0.00218	protein-coding
TMEM139	-0.78	7.78	0.00218	protein-coding
PRKCE	-0.59	9.38	0.00218	protein-coding
PIGN	0.69	7.41	0.00218	protein-coding
API5	1.01	9.93	0.0022	protein-coding
HMGN2P28	0.74	5.92	0.0022	pseudo
CCDC93	0.85	8.77	0.00221	protein-coding
MANEA	0.8	8.61	0.00221	protein-coding
USP37	0.72	7.55	0.00221	protein-coding
SSBP3	-0.73	10.04	0.00221	protein-coding
FIGF	-2.08	10.43	0.00221	protein-coding
RABL2B	-0.72	9.76	0.00221	protein-coding
MAL	-1.46	9.09	0.00222	protein-coding
CYP2B7P	-0.87	11.75	0.00222	pseudo
ZNF841	1.22	7.72	0.00222	protein-coding
RPF1	0.66	8.66	0.00223	protein-coding
ESAM	-0.8	9.27	0.00223	protein-coding
SGK3	0.74	8.99	0.00224	protein-coding
GTF2I	0.69	9.46	0.00224	protein-coding
HIBCH	0.84	7.53	0.00224	protein-coding
GRK5	-0.9	9.58	0.00224	protein-coding
SOX13	-0.78	8.59	0.00224	protein-coding
PSMA2	0.59	9.84	0.00224	protein-coding
EFTUD1	0.95	6.27	0.00224	protein-coding
MMP16	1.16	5.83	0.00224	protein-coding
ARHGAP21	1.05	9.37	0.00224	protein-coding
GDAP1	0.67	7.27	0.00224	protein-coding
DKC1	0.88	7	0.00224	protein-coding
CTPS1	0.97	8.16	0.00224	protein-coding
EXOC1	1.01	8.6	0.00226	protein-coding
OLFML2A	-0.66	8.82	0.00227	protein-coding
TSPAN12	-0.89	9.23	0.00227	protein-coding
KLHL8	0.71	7.25	0.00227	protein-coding
CEP78	0.92	6.98	0.00228	protein-coding
2021-03-07	0.89	10.01	0.00228	protein-coding
FMN1	0.92	7.47	0.00228	protein-coding
ARHGAP6	-0.71	8.52	0.00228	protein-coding
CHEK1	1.43	6.29	0.00228	protein-coding
SMARCD2	-0.59	8.6	0.00228	protein-coding
TMEM109	-0.81	11.69	0.00228	protein-coding
ZER1	-0.63	9.14	0.00228	protein-coding
HIF1A	1.36	10.84	0.00229	protein-coding
NOP56	0.92	7.74	0.0023	protein-coding
TMEM8B	-0.68	8.21	0.00232	protein-coding
DMPK	-0.63	9.02	0.00233	protein-coding
RNU5A-1	-0.7	7.12	0.00234	snRNA
TOM1L2	-0.61	9.44	0.00234	protein-coding
SNX22	-0.84	8.28	0.00235	protein-coding
EXOC5P1	1.01	6.86	0.00236	pseudo
SLC5A1	-1.01	7.17	0.00237	protein-coding
SASS6	0.99	6.43	0.00237	protein-coding
IQGAP1	1.12	11.11	0.00237	protein-coding
WBP2	-0.77	10.1	0.00237	protein-coding
YOD1	0.72	8.12	0.00238	protein-coding
ZNF761	0.59	7.91	0.00238	protein-coding
NRG3	-0.82	7.44	0.00238	protein-coding
NUP160	0.68	8.48	0.00239	protein-coding
BBS7	0.61	7.4	0.0024	protein-coding
GPR89A	0.65	8.35	0.00241	protein-coding
ATRAID	-0.63	11.13	0.00241	protein-coding
PCF11	0.85	9.18	0.00241	protein-coding
HSPA14	0.6	7.5	0.00241	protein-coding
CEP55	1.74	6.07	0.00241	protein-coding
CCBL2	0.64	9.06	0.00241	protein-coding
CATSPERB	0.86	6.21	0.00242	protein-coding
LIAS	0.61	7.15	0.00242	protein-coding
WNT7B	-0.62	7.45	0.00242	protein-coding
ANKRD49	0.7	8.07	0.00242	protein-coding
ZNF300	0.88	5.88	0.00243	protein-coding
RARA	-0.79	9.56	0.00243	protein-coding
BECN1	0.79	8.81	0.00243	protein-coding
SCP2	0.81	9.39	0.00243	protein-coding
WAPAL	0.66	8.74	0.00245	protein-coding
SPTY2D1	0.66	6.87	0.00245	protein-coding
IQCB1	0.93	8.33	0.00245	protein-coding
IFRD1	0.72	7.96	0.00246	protein-coding
UQCRC2	0.8	10.73	0.00246	protein-coding
PPP2CA	0.66	10.17	0.00247	protein-coding
SEL1L	1.04	9.24	0.00247	protein-coding
ZNF347	1.03	6.55	0.00248	protein-coding
FNDC3B	0.69	10.7	0.00248	protein-coding
MLH1	0.78	9.12	0.00249	protein-coding
RAB3GAP2	1.02	8.33	0.00249	protein-coding
SLC15A3	-0.94	9.24	0.00249	protein-coding
TRIP12	1.15	9.91	0.0025	protein-coding
ZNF718	0.69	6.97	0.00251	protein-coding
STK32A	1.32	6.93	0.00251	protein-coding
PTPLAD1	1.04	9.07	0.00252	protein-coding
GPR162	-0.63	7.69	0.00252	protein-coding
MID1IP1	-0.74	9.98	0.00253	protein-coding
ZNF737	0.89	8.64	0.00253	protein-coding
PRDM6	-0.72	8.27	0.00253	protein-coding
TLR6	0.74	6.95	0.00253	protein-coding
ZNF525	1.02	10.22	0.00255	protein-coding
COG5	0.86	9.63	0.00255	protein-coding
SND1-IT1	0.82	8.05	0.00255	lncRNA
PDLIM2	-0.74	9.35	0.00255	protein-coding
ALMS1	0.95	8.12	0.00255	protein-coding
STT3B	0.78	10.74	0.00255	protein-coding
CBWD5	0.77	8.82	0.00255	protein-coding
MSH6	0.92	7.59	0.00255	protein-coding
LRP10	-0.71	10.53	0.00256	protein-coding
COG6	0.72	8.34	0.00256	protein-coding
YTHDC2	0.61	8.6	0.00256	protein-coding
MAML3	-0.6	8.82	0.00256	protein-coding
SCGB3A1	-1.61	10.25	0.00256	protein-coding
SPNS2	-0.7	9.33	0.00256	protein-coding
COIL	0.88	8.93	0.00256	protein-coding
MUT	0.87	8.5	0.00257	protein-coding
KIAA1598	0.75	9.17	0.00257	protein-coding
MKI67	1.69	6.62	0.00258	protein-coding
SACM1L	0.97	9.42	0.00258	protein-coding
KIFAP3	0.59	8.89	0.00258	protein-coding
TLR2	1.24	8.76	0.00258	protein-coding
ITSN1	0.88	8.34	0.00258	protein-coding
CLIC5	-0.9	9.54	0.00258	protein-coding
GTPBP4	0.85	7.68	0.00258	protein-coding
HEY1	-1.24	9.22	0.00258	protein-coding
ADAMTSL2	-0.73	8.92	0.00259	protein-coding
WDR35	0.84	7.07	0.00259	protein-coding
SLC36A4	0.83	7.49	0.00259	protein-coding
FSTL4	-0.68	6.68	0.00259	protein-coding
TMEM258	-0.66	11.35	0.00259	protein-coding
TMX1	0.6	9.69	0.00259	protein-coding
LCORL	0.65	7.53	0.0026	protein-coding
SNORD115-5	-1.49	5.4	0.0026	snoRNA
FMNL2	0.96	8.9	0.00261	protein-coding
DNAJA1	0.89	8.5	0.00261	protein-coding
ABHD17A	-0.71	9.53	0.00262	protein-coding
HDAC8	0.62	8.84	0.00262	protein-coding
ANKRD36B	0.86	9.09	0.00262	protein-coding
ORC5	0.59	8.04	0.00262	protein-coding
ORC3	0.76	8.56	0.00263	protein-coding
FLJ45950	1.28	4.78	0.00263	uncharacterized
ZNF470	0.84	6.59	0.00263	protein-coding
STRN	0.83	8.9	0.00263	protein-coding
RARS2	0.68	8.66	0.00264	protein-coding
FAM198B	1.17	8.9	0.00265	protein-coding
C9orf142	-0.76	8.99	0.00265	protein-coding
ZNF860	0.75	6.05	0.00265	protein-coding
TINCR	-0.61	6.52	0.00267	lncRNA
PAXIP1	0.59	7.79	0.00267	protein-coding
S100A3	-1.78	8.25	0.00268	protein-coding
ORC4	0.68	7.86	0.0027	protein-coding
XRCC1	-0.62	9.42	0.00271	protein-coding
ZNF175	0.59	6.8	0.00272	protein-coding
RASA2	0.87	8.52	0.00272	protein-coding
EGFL7	-0.7	9.15	0.00272	protein-coding
RNF19A	0.95	9.5	0.00272	protein-coding
SULT2B1	-1.01	8.27	0.00272	protein-coding
WWP1P1	0.63	4.69	0.00272	pseudo
ZNF615	0.89	6.01	0.00272	protein-coding
GART	1.05	8.17	0.00272	protein-coding
ACTR3	0.78	11.02	0.00272	protein-coding
LPGAT1	0.59	8.44	0.00272	protein-coding
UBR3	0.95	8.48	0.00272	protein-coding
KCND2	0.72	5.34	0.00272	protein-coding
LARP4	0.84	9.57	0.00272	protein-coding
XRN1	0.96	9.27	0.00273	protein-coding
DAZAP2P1	-0.63	9.99	0.00273	pseudo
INTS2	0.62	8.06	0.00273	protein-coding
PHKA1	0.81	7.69	0.00274	protein-coding
ZNF136	0.83	7.98	0.00274	protein-coding
CCDC109B	0.75	8.48	0.00274	protein-coding
NAALADL2	0.75	7.12	0.00275	protein-coding
MYOF	1.13	10.47	0.00276	protein-coding
VCAN	1.79	10.03	0.00276	protein-coding
SNORD34	-0.92	9.37	0.00276	snoRNA
PIK3IP1	-0.91	9.29	0.00277	protein-coding
SPAG5	1.17	6.47	0.00278	protein-coding
STRBP	0.84	6.73	0.00279	protein-coding
FNBP1L	1.14	8.79	0.00279	protein-coding
SUCLG2	0.83	8.8	0.00279	protein-coding
SACS	1.1	7.04	0.00279	protein-coding
ARCN1	0.72	9.64	0.00279	protein-coding
CNPPD1	-0.77	9.57	0.00279	protein-coding
ATP6AP1	-0.6	11.51	0.00279	protein-coding
GARS	1.27	9.73	0.00281	protein-coding
RABAC1	-0.68	9.85	0.00282	protein-coding
HYOU1	0.64	8.72	0.00282	protein-coding
TPX2	1.71	6.19	0.00282	protein-coding
LPCAT2	0.68	9.51	0.00283	protein-coding
ZNF184	0.7	7.01	0.00283	protein-coding
IPO8	0.98	8.5	0.00283	protein-coding
TIMM17B	-0.72	8.32	0.00284	protein-coding
JRKL	0.77	7.33	0.00285	protein-coding
GTF3A	0.64	8.81	0.00285	protein-coding
CEP112	0.76	7.74	0.00285	protein-coding
RASL12	-0.76	8.86	0.00286	protein-coding
PALD1	-0.68	8.31	0.00286	protein-coding
SNORD31	1.1	6.74	0.00287	snoRNA
UBXN6	-0.6	9.11	0.00287	protein-coding
DARS2	0.69	8	0.00287	protein-coding
RGN	-1.1	7.53	0.00287	protein-coding
KIAA1586	0.66	7.22	0.00287	protein-coding
EMID1	-0.59	8.37	0.00287	protein-coding
ZDHHC1	-0.78	8.54	0.00287	protein-coding
PAICS	0.96	8.28	0.00288	protein-coding
KRIT1	0.62	8.67	0.00288	protein-coding
ARID2	0.72	8.83	0.00288	protein-coding
TAF4B	1.06	6.39	0.00288	protein-coding
RNU6-639P	-0.65	9.17	0.00289	pseudo
AK1	-0.87	9.18	0.00289	protein-coding
KDM6A	0.72	9.05	0.00289	protein-coding
ATP13A3	1.25	9.88	0.00291	protein-coding
ING4	-0.76	9.48	0.00291	protein-coding
PNRC2	0.77	10.54	0.00291	protein-coding
CPD	0.98	10.07	0.00291	protein-coding
HACL1	0.69	7.93	0.00291	protein-coding
MTF2	0.79	8.41	0.00291	protein-coding
USP24	0.94	8.72	0.00291	protein-coding
COX7A1	-0.86	8.68	0.00291	protein-coding
ZNF45	0.67	6.24	0.00292	protein-coding
TRIM2	0.91	7.84	0.00293	protein-coding
GPR157	-0.76	8.3	0.00294	protein-coding
PDGFA	-0.8	9.69	0.00294	protein-coding
TUBGCP5	0.6	7.13	0.00295	protein-coding
FAM110A	-0.61	8.33	0.00295	protein-coding
BRCA2	1.15	6.29	0.00295	protein-coding
FGD4	0.95	9.03	0.00295	protein-coding
RN7SKP172	-0.66	10.16	0.00295	pseudo
NOLC1	1.11	8.96	0.00295	protein-coding
ABO	-0.6	8.46	0.00296	protein-coding
DENND4C	0.74	9.77	0.00296	protein-coding
CCT3	0.79	9.04	0.00296	protein-coding
ANKRD36C	1	8.56	0.00297	protein-coding
MOSPD2	1.02	8.21	0.00297	protein-coding
CASP3	0.73	7.46	0.00298	protein-coding
IZUMO1	-0.6	6.39	0.00298	protein-coding
CAMSAP2	0.79	9.08	0.00299	protein-coding
ELOVL2	1.12	5.86	0.00299	protein-coding
MTBP	0.79	5.54	0.00299	protein-coding
RTCA	0.65	9.17	0.003	protein-coding
ATM	0.82	8.68	0.00302	protein-coding
RBL1	0.7	7.58	0.00303	protein-coding
ZNF667-AS1	-0.88	9.62	0.00303	lncRNA
PHKB	0.83	9.48	0.00304	protein-coding
TRIM59	0.85	5.41	0.00304	protein-coding
HLA-DQB1	-1.44	10.23	0.00304	protein-coding
CHTF8	-0.65	9.77	0.00304	protein-coding
SNORD116-27	-0.95	8.44	0.00306	snoRNA
TLE2	-0.73	9.25	0.00307	protein-coding
GDPGP1	-0.65	6.86	0.00307	protein-coding
BTNL9	-1.22	9.84	0.00308	protein-coding
RN7SL147P	-0.83	8.48	0.00309	pseudo
SLC1A3	1.49	7.92	0.0031	protein-coding
MAPK3	-0.86	10.52	0.0031	protein-coding
SLC51B	-0.95	8.08	0.0031	protein-coding
HNRNPU	0.75	9.86	0.0031	protein-coding
NAPSB	-0.61	9.66	0.00311	pseudo
MSH2	0.81	6.91	0.00311	protein-coding
ADAM10	0.87	10.46	0.00311	protein-coding
STS	0.7	8.75	0.00312	protein-coding
MEGF6	-0.6	8.8	0.00312	protein-coding
TTC21B	1.06	7.36	0.00312	protein-coding
RN7SL688P	-0.63	8.17	0.00312	pseudo
ALDH18A1	0.82	8.08	0.00312	protein-coding
PIK3CA	0.9	8.29	0.00312	protein-coding
TBC1D15	0.9	9.43	0.00312	protein-coding
ERF	-0.64	8.51	0.00314	protein-coding
SLC22A17	-0.74	9.59	0.00314	protein-coding
TRIM33	0.62	9.44	0.00314	protein-coding
PGAP2	-1.03	9.42	0.00315	protein-coding
FAM49B	0.78	9.34	0.00315	protein-coding
NCOA4	0.81	10.1	0.00315	protein-coding
KIF18A	1.35	5.6	0.00315	protein-coding
DDX60L	1.24	8.35	0.00315	protein-coding
STARD3	-0.77	9.76	0.00315	protein-coding
GMNN	0.9	6.84	0.00316	protein-coding
HSD17B4	1	9.43	0.00318	protein-coding
PKN2	0.68	9.33	0.00321	protein-coding
SPATA5	0.88	7.69	0.00321	protein-coding
SLC7A2	1.18	9.45	0.00322	protein-coding
SLC25A29	-0.59	9.79	0.00322	protein-coding
WWP1	0.77	9.87	0.00322	protein-coding
ANAPC1	0.76	8.16	0.00322	protein-coding
ESCO2	1.88	5.02	0.00322	protein-coding
RBM26	0.62	9.07	0.00323	protein-coding
DSE	1	8.61	0.00323	protein-coding
FIGNL1	0.87	5.82	0.00323	protein-coding
HELZ	0.7	9.62	0.00323	protein-coding
BCL7B	-0.6	10.41	0.00324	protein-coding
[truncated: 803 more rows]

## Sheet: IPAH
Table S2D 2514 DEGs detected from IPAH
GeneSymbol	logFC	AverageExpression	BH-correctedp-value	Type
GALNT1	1.47	8.21	2.27e-05	protein-coding
HOOK1	1.29	6.52	2.27e-05	protein-coding
SNORD95	-0.99	10.62	2.27e-05	snoRNA
LOC646358	1.21	7.78	2.29e-05	pseudo
USP8	1.6	8.62	2.29e-05	protein-coding
FAM133B	1.24	7.8	2.29e-05	protein-coding
CCDC59	1.2	7.83	2.29e-05	protein-coding
SLC4A1AP	1.19	8.58	2.29e-05	protein-coding
WRN	1	8	2.29e-05	protein-coding
USP16	1.39	8.7	2.29e-05	protein-coding
SMC4	1.69	7.88	2.29e-05	protein-coding
RBBP8	1.07	8.15	2.29e-05	protein-coding
ROCK1	1.4	8.63	2.29e-05	protein-coding
ZNF131	1	7.9	2.29e-05	protein-coding
NEXN	1.8	8.37	2.29e-05	protein-coding
ROCK2	1.52	9.18	2.29e-05	protein-coding
NEMF	0.85	8.38	2.29e-05	protein-coding
RAB1A	0.85	10.19	2.29e-05	protein-coding
SNORA20	-0.93	11.63	2.29e-05	snoRNA
TXLNG	1.24	8.73	2.29e-05	protein-coding
HOOK3	1.04	9.22	2.29e-05	protein-coding
TCEA1	0.66	9.45	2.29e-05	protein-coding
NSRP1	1.44	8.19	2.29e-05	protein-coding
TMEM263	0.69	8.9	2.29e-05	protein-coding
GPR146	-1.54	8.97	2.29e-05	protein-coding
MRPL11	-0.92	9.14	2.29e-05	protein-coding
SRFBP1	1.29	8.54	2.29e-05	protein-coding
LARP1B	0.77	7.01	2.31e-05	protein-coding
PRPF38B	0.86	8.71	2.31e-05	protein-coding
TWF1	1.03	9.17	2.31e-05	protein-coding
CCDC115	-0.87	8.38	2.31e-05	protein-coding
RPAP3	1.32	6.71	2.31e-05	protein-coding
SCAMP3	-0.75	8.94	2.31e-05	protein-coding
CCDC186	1.71	8.11	2.31e-05	protein-coding
UHRF1BP1L	0.94	8.02	2.31e-05	protein-coding
IFT74	0.87	6.53	2.31e-05	protein-coding
ARMC8	1.14	9.01	2.31e-05	protein-coding
MAPK6	1.59	7.86	2.31e-05	protein-coding
CHD2	1.35	9.53	2.31e-05	protein-coding
ANLN	1.21	5.82	2.31e-05	protein-coding
BROX	0.9	9.69	2.47e-05	protein-coding
CCNC	0.83	9.54	2.47e-05	protein-coding
ZNF91	1.39	8.46	2.47e-05	protein-coding
RANBP2	1.1	8.86	2.47e-05	protein-coding
SNORD46	-0.98	10.85	2.47e-05	snoRNA
SREK1	1.06	8.36	2.47e-05	protein-coding
FAM171B	1.07	7.96	2.47e-05	protein-coding
SBNO1	1.03	8.13	2.47e-05	protein-coding
ZNF350	0.96	7.23	2.47e-05	protein-coding
VAMP7	0.6	9.99	2.47e-05	protein-coding
AZI2	1.07	9.08	2.47e-05	protein-coding
ZNF277	1.06	8.03	2.47e-05	protein-coding
TBC1D23	0.84	8.51	2.47e-05	protein-coding
COPS4	0.85	8.15	2.47e-05	protein-coding
SNORA22	-0.83	11.78	2.47e-05	snoRNA
BRIP1	0.71	5.53	2.47e-05	protein-coding
PNN	1.07	8.56	2.49e-05	protein-coding
GOLGB1	1.45	8.83	2.6e-05	protein-coding
SHOC2	1.01	9.49	2.61e-05	protein-coding
ZNF654	1.49	7.52	2.61e-05	protein-coding
DNAJC21	1.23	8.22	2.76e-05	protein-coding
ZNF675	0.91	6.52	2.82e-05	protein-coding
ANP32E	0.72	7.19	2.87e-05	protein-coding
ANGPTL1	1.46	8.3	2.87e-05	protein-coding
ZNF480	0.86	8.22	3e-05	protein-coding
SLTM	1.1	8.79	3e-05	protein-coding
EEA1	1.38	7.91	3e-05	protein-coding
KPNA3	0.97	9.29	3e-05	protein-coding
NBN	1.14	8.23	3e-05	protein-coding
KIF20B	0.96	5.09	3e-05	protein-coding
ESCO2	0.78	4.79	3e-05	protein-coding
SLMAP	0.95	8.79	3e-05	protein-coding
BRWD3	1.08	8.17	3e-05	protein-coding
LCA5	0.78	6.41	3e-05	protein-coding
PLS1	1.08	7.45	3e-05	protein-coding
ODF2L	1.27	7.55	3e-05	protein-coding
SCARNA4	-2.18	8.69	3e-05	snoRNA
OSBPL8	1.33	9.09	3e-05	protein-coding
ERBB2IP	0.94	9.91	3.05e-05	protein-coding
HAT1	0.77	8.72	3.12e-05	protein-coding
KRR1	1.11	8.39	3.12e-05	protein-coding
SOS2	0.71	9.9	3.15e-05	protein-coding
MCM8	0.88	7.35	3.15e-05	protein-coding
TRMT112	-0.91	11.82	3.17e-05	protein-coding
TASP1	0.65	7.66	3.33e-05	protein-coding
ANKRD36	1.23	8.81	3.33e-05	protein-coding
ICAM2	-0.94	10.79	3.33e-05	protein-coding
ZNF644	1.01	8.94	3.38e-05	protein-coding
ZNF100	1.21	7.18	3.4e-05	protein-coding
USO1	1.37	9.48	3.43e-05	protein-coding
PYROXD1	1.21	7.75	3.48e-05	protein-coding
ATAD2	1.17	6.92	3.51e-05	protein-coding
RN7SL130P	-0.61	7.13	3.52e-05	pseudo
RN7SL45P	-0.66	7.45	3.52e-05	pseudo
PPP4R2	0.89	8.04	3.52e-05	protein-coding
SCYL2	1.07	9.76	3.52e-05	protein-coding
DDX46	0.95	8.52	3.52e-05	protein-coding
GGNBP2	0.99	8.78	3.52e-05	protein-coding
ST6GALNAC6	-0.76	10.55	3.52e-05	protein-coding
SMC3	1.32	7.99	3.52e-05	protein-coding
LOC100129884	1.02	6.13	3.52e-05	protein-coding
COPS2	1.27	9.82	3.52e-05	protein-coding
OPA1	1.23	8.49	3.52e-05	protein-coding
SYNCRIP	0.95	9.55	3.52e-05	protein-coding
TNFRSF14	-0.67	9.29	3.52e-05	protein-coding
ITCH	0.64	9.45	3.52e-05	protein-coding
ACADM	0.65	9.25	3.52e-05	protein-coding
GCC2	1.56	8.42	3.52e-05	protein-coding
KIF5B	1.23	10.6	3.61e-05	protein-coding
HNRNPA3	1.22	9.81	3.75e-05	protein-coding
HIGD1B	-1.48	9.88	3.75e-05	protein-coding
PAPOLA	0.96	10.37	3.89e-05	protein-coding
GEN1	1.33	6.78	3.96e-05	protein-coding
ZC3H13	1.15	8.17	3.96e-05	protein-coding
ZNF721	1.48	8.2	3.96e-05	protein-coding
ADIRF	-1.26	9.73	3.96e-05	protein-coding
SREK1IP1	0.93	7.76	4.02e-05	protein-coding
TRPM7	0.89	9.12	4.02e-05	protein-coding
BDP1	0.98	8.76	4.02e-05	protein-coding
ZNF189	1.07	8.19	4.02e-05	protein-coding
YTHDF3	0.85	10.01	4.05e-05	protein-coding
C5orf56	-0.76	9.06	4.06e-05	lncRNA
RN7SL253P	-1.19	9.22	4.18e-05	pseudo
NFXL1	0.82	7.7	4.18e-05	protein-coding
ZNF92	0.74	6.71	4.18e-05	protein-coding
SLC10A5	1.24	6.03	4.18e-05	protein-coding
OTUD6B	0.85	7.86	4.24e-05	protein-coding
MIOS	1	8.43	4.26e-05	protein-coding
EIF2S2	0.92	9.45	4.26e-05	protein-coding
LTBP4	-0.93	10.54	4.26e-05	protein-coding
RAB11FIP2	0.79	9.18	4.26e-05	protein-coding
WFS1	-0.98	9.9	4.26e-05	protein-coding
ACE	-0.78	8.67	4.26e-05	protein-coding
EHF	1.42	9.32	4.26e-05	protein-coding
KIF23	1.05	6.53	4.26e-05	protein-coding
NAE1	0.75	8.25	4.38e-05	protein-coding
BRCC3	1.23	7.88	4.38e-05	protein-coding
DIAPH2	1.14	9	4.39e-05	protein-coding
RARRES2	-1.25	9.85	4.42e-05	protein-coding
CEP350	1.27	8.87	4.42e-05	protein-coding
CUL3	0.98	9.44	4.48e-05	protein-coding
PIGU	-0.83	9.17	4.49e-05	protein-coding
ZFX	1.04	8.89	4.49e-05	protein-coding
SCN4B	-1.25	8.26	4.49e-05	protein-coding
FAM177A1	1.03	7.62	4.57e-05	protein-coding
RNU6-1314P	-0.71	5.33	4.58e-05	pseudo
PRPF40A	1.25	8.17	4.58e-05	protein-coding
GOLGA4	1.33	8.52	4.58e-05	protein-coding
KCTD9P2	0.6	6.13	4.58e-05	pseudo
CDADC1	0.66	7.22	4.58e-05	protein-coding
NUCB2	1.09	8.46	4.61e-05	protein-coding
TOP1	1.21	10.29	4.61e-05	protein-coding
ARF5	-0.91	9.83	4.61e-05	protein-coding
LTV1	1.2	7.74	4.61e-05	protein-coding
FAM13B	0.81	9.18	4.62e-05	protein-coding
TANK	1.02	8.55	4.68e-05	protein-coding
TAX1BP1	1.19	9.06	4.81e-05	protein-coding
ATF6B	-0.64	9.95	4.82e-05	protein-coding
SPAG5	0.75	6.42	4.89e-05	protein-coding
ZBTB1	1	8.32	4.89e-05	protein-coding
DDX20	0.78	7.37	4.89e-05	protein-coding
DNASE2	-0.63	8.99	4.89e-05	protein-coding
TM9SF3	0.61	11.08	4.89e-05	protein-coding
DNM1L	1.27	8.7	4.89e-05	protein-coding
NUP107	0.64	7.44	4.89e-05	protein-coding
TPR	1.43	8.11	4.89e-05	protein-coding
PARP12	-0.64	10.28	4.89e-05	protein-coding
TMF1	1.4	8.03	4.89e-05	protein-coding
ZFYVE16	0.92	8.35	4.89e-05	protein-coding
CASC5	0.83	5.91	4.89e-05	protein-coding
PSME4	1.33	9.54	4.89e-05	protein-coding
DLD	1.02	8.49	4.89e-05	protein-coding
ANKRD12	1.06	9.13	4.89e-05	protein-coding
SNORD41	-0.82	12.02	4.96e-05	snoRNA
SOCS4	1.03	7.71	4.96e-05	protein-coding
PPP1R12A	1.3	9.24	5.03e-05	protein-coding
EIF5B	1.34	8.6	5.03e-05	protein-coding
PJA2	1.07	9.9	5.03e-05	protein-coding
DNTTIP2	1.73	8.31	5.05e-05	protein-coding
VPS26A	0.69	8.88	5.15e-05	protein-coding
EVI5	0.73	8.26	5.15e-05	protein-coding
CRIP2	-1.1	11.04	5.19e-05	protein-coding
ADAMTS3	0.84	6.88	5.21e-05	protein-coding
IWS1	1.09	7.83	5.23e-05	protein-coding
SUCO	0.82	8.1	5.27e-05	protein-coding
RNU6-639P	-0.88	9.03	5.27e-05	pseudo
EIF1AX	0.81	9.53	5.27e-05	protein-coding
LYSMD3	1.1	9.09	5.29e-05	protein-coding
SMC6	1.27	7.35	5.29e-05	protein-coding
AP3B1	0.96	9.17	5.32e-05	protein-coding
FCHO2	1.18	9.55	5.32e-05	protein-coding
TGS1	0.86	7.59	5.33e-05	protein-coding
CEP290	1.07	6.16	5.39e-05	protein-coding
ST8SIA6	-1.14	8.35	5.4e-05	protein-coding
WNK3	0.84	5.39	5.41e-05	protein-coding
ADSS	0.63	8.24	5.45e-05	protein-coding
LDHB	0.99	11.1	5.52e-05	protein-coding
ECHDC1	1.03	8.95	5.54e-05	protein-coding
PRELID1	-0.69	10.46	5.54e-05	protein-coding
DNAJC2	1	7.52	5.59e-05	protein-coding
CFHR1	1.18	5.88	5.62e-05	protein-coding
ZNF667-AS1	-1.1	9.47	5.68e-05	lncRNA
SMEK2	0.77	9.21	5.87e-05	protein-coding
GAS6	-0.86	9.67	5.89e-05	protein-coding
CLOCK	1.14	8.22	5.89e-05	protein-coding
ZNF468	0.91	6.99	5.9e-05	protein-coding
TFEC	1.13	7.42	5.95e-05	protein-coding
PRR5L	-0.94	8.55	5.95e-05	protein-coding
DPP7	-0.63	10.81	5.95e-05	protein-coding
STAG2	1.14	8.77	5.95e-05	protein-coding
WDR75	1.12	8.5	5.95e-05	protein-coding
ARL2	-0.98	10.78	5.97e-05	protein-coding
ZNF160	0.98	8.66	5.97e-05	protein-coding
CASK	0.8	9.02	6.05e-05	protein-coding
TNNC1	-1.19	9.05	6.05e-05	protein-coding
USP34	1.11	9.71	6.05e-05	protein-coding
SENP6	0.78	9.15	6.1e-05	protein-coding
CNTRL	0.99	7.33	6.11e-05	protein-coding
S100A4	-1.08	9.72	6.13e-05	protein-coding
GRAMD2	-1	8.81	6.13e-05	protein-coding
SLU7	1.22	7.62	6.13e-05	protein-coding
RACGAP1	0.83	8.14	6.15e-05	protein-coding
RNU6-748P	0.67	6.56	6.15e-05	pseudo
SLC36A4	0.91	7.6	6.15e-05	protein-coding
CREBRF	1.07	9.22	6.15e-05	protein-coding
MPHOSPH10	0.94	6.84	6.16e-05	protein-coding
AKAP9	1.34	8.14	6.26e-05	protein-coding
CENPE	0.9	4.58	6.26e-05	protein-coding
IBTK	1.03	9.13	6.26e-05	protein-coding
BLOC1S1	-0.93	9.43	6.26e-05	protein-coding
RANBP6	1.08	7.71	6.26e-05	protein-coding
ZNF252P	1.23	6.56	6.27e-05	pseudo
ATAD2B	0.65	8.2	6.29e-05	protein-coding
MTDH	0.8	9.77	6.29e-05	protein-coding
PDCD4	0.86	8.52	6.29e-05	protein-coding
EPRS	1.26	8.05	6.29e-05	protein-coding
C3orf17	0.65	8.81	6.29e-05	protein-coding
WBP4	0.95	6.94	6.29e-05	protein-coding
ZRANB1	1.05	9.38	6.29e-05	protein-coding
RNU6-564P	0.8	8.06	6.29e-05	pseudo
XRCC1	-0.75	9.32	6.29e-05	protein-coding
RHOQP2	0.64	10.74	6.29e-05	pseudo
PPIL4	0.72	8.27	6.29e-05	protein-coding
FER	1.11	8.17	6.29e-05	protein-coding
SNX4	0.59	7.83	6.29e-05	protein-coding
SNORD94	-1.22	10.19	6.36e-05	snoRNA
RBM27	0.8	8.88	6.36e-05	protein-coding
CFLAR	0.94	10.42	6.55e-05	protein-coding
C10orf12	0.96	6.96	6.66e-05	protein-coding
NOP10	-0.86	10.52	6.67e-05	protein-coding
RIOK1	1.09	7.57	6.69e-05	protein-coding
FAM151B	0.6	6.87	6.8e-05	protein-coding
SPDL1	1.04	6.43	6.83e-05	protein-coding
TBK1	1.06	8.15	6.83e-05	protein-coding
PHF20L1	1.04	7.74	6.83e-05	protein-coding
FOLR1	-0.64	11.21	6.83e-05	protein-coding
C1orf27	0.85	8.15	6.83e-05	protein-coding
UPF2	0.98	7.71	6.83e-05	protein-coding
ATP6V1C1	0.94	8.25	6.91e-05	protein-coding
MIER3	1.08	7.79	6.93e-05	protein-coding
KTN1	1.31	8.11	6.93e-05	protein-coding
RAPGEF6	1.02	8.27	6.93e-05	protein-coding
PBDC1	0.97	7.07	6.93e-05	protein-coding
GSTP1	-0.66	12.4	6.93e-05	protein-coding
PIN1	-0.73	9.13	6.93e-05	protein-coding
UBA6	0.93	8.58	6.94e-05	protein-coding
ECI1	-0.66	9.11	6.94e-05	protein-coding
MAP7D3	1.05	8.06	6.94e-05	protein-coding
C12orf10	-0.61	9.43	6.94e-05	protein-coding
PIBF1	0.93	7.36	6.94e-05	protein-coding
ZNF43	0.9	7.48	6.94e-05	protein-coding
ELTD1	0.94	9.15	6.94e-05	protein-coding
CFI	1.02	8.62	6.94e-05	protein-coding
CD2AP	0.79	9	6.94e-05	protein-coding
KIF2A	0.82	8.85	6.94e-05	protein-coding
ZC3H15	0.86	7.27	6.95e-05	protein-coding
RBM25	0.88	9.59	6.95e-05	protein-coding
ZNF28	1.04	7.3	6.95e-05	protein-coding
FAM63A	-0.7	8.5	7e-05	protein-coding
C5orf42	0.91	7.93	7.04e-05	protein-coding
ERGIC2	0.79	9.05	7.04e-05	protein-coding
PCM1	1.28	9.17	7.04e-05	protein-coding
PRC1	0.81	6.76	7.08e-05	protein-coding
CDC5L	1.24	8.45	7.13e-05	protein-coding
WDR26	0.68	9.39	7.13e-05	protein-coding
POLDIP3	-0.61	9.66	7.13e-05	protein-coding
TOP2A	1.09	6.01	7.19e-05	protein-coding
LSM4	-0.66	9.78	7.19e-05	protein-coding
N4BP2	0.98	7.08	7.19e-05	protein-coding
RNVU1-18	-0.68	13.38	7.26e-05	snRNA
ALKBH2	-0.65	7.58	7.26e-05	protein-coding
ACOT1	-0.86	8.38	7.26e-05	protein-coding
PPP2R3C	0.69	7.84	7.41e-05	protein-coding
HMGB1P1	0.7	7.96	7.44e-05	pseudo
REV3L	0.86	9.02	7.53e-05	protein-coding
USP1	0.65	7.53	7.53e-05	protein-coding
TLK1	0.63	9.1	7.53e-05	protein-coding
NXN	-0.77	9.87	7.53e-05	protein-coding
FNBP1L	1.53	9.03	7.53e-05	protein-coding
NAA50	0.79	10.69	7.53e-05	protein-coding
RNMT	0.81	7.2	7.58e-05	protein-coding
USP15	1.04	8.95	7.64e-05	protein-coding
LRRN4	-1.14	10.08	7.68e-05	protein-coding
SLC7A11	2.63	7.03	7.71e-05	protein-coding
RN7SL30P	-0.72	5.78	7.71e-05	pseudo
HMGB1	0.67	9.18	7.71e-05	protein-coding
CD163	1.79	9.24	7.72e-05	protein-coding
IDE	1.01	8.95	7.76e-05	protein-coding
RCHY1	0.66	7.36	7.79e-05	protein-coding
FNIP1	0.96	9.15	7.79e-05	protein-coding
KIF11	1	5.38	7.89e-05	protein-coding
DYNC2H1	0.85	6.52	7.9e-05	protein-coding
IMPA1	0.99	8.41	7.93e-05	protein-coding
HNRNPH3	1.02	8.77	7.93e-05	protein-coding
RSRC2	0.87	8.92	7.98e-05	protein-coding
PNPLA8	1.44	8.12	8.04e-05	protein-coding
NDUFS7	-0.72	8.37	8.04e-05	protein-coding
RAB18	0.74	9.6	8.04e-05	protein-coding
HSP90AA6P	1.76	6.55	8.25e-05	pseudo
CCP110	1.29	7.21	8.29e-05	protein-coding
CUL2	0.82	8.06	8.34e-05	protein-coding
EED	0.63	8.55	8.4e-05	protein-coding
ZNF876P	0.6	6.45	8.41e-05	pseudo
CENPF	0.78	6.17	8.53e-05	protein-coding
VRK2	0.92	8.26	8.53e-05	protein-coding
FRS2	0.98	8.86	8.53e-05	protein-coding
STK38L	1.13	9.59	8.53e-05	protein-coding
ESCO1	0.71	7.39	8.58e-05	protein-coding
CIR1	0.82	6.04	8.66e-05	protein-coding
RBPJ	0.64	8.54	8.68e-05	protein-coding
NDUFV1	-0.74	9.91	8.72e-05	protein-coding
RB1CC1	1.18	8.02	8.72e-05	protein-coding
NAA15	1.35	8.29	8.73e-05	protein-coding
IFI27	-1.15	10.77	8.75e-05	protein-coding
STRBP	0.84	6.81	8.76e-05	protein-coding
CCDC88A	1.29	7.99	8.91e-05	protein-coding
BZW1	1.14	9.76	8.95e-05	protein-coding
ATRX	1.25	7.86	8.95e-05	protein-coding
THOC2	1.4	8.81	9.05e-05	protein-coding
FXYD3	-0.86	11.27	9.05e-05	protein-coding
ITM2A	-0.76	9.16	9.24e-05	protein-coding
SNORA37	-1.13	9.81	9.24e-05	snoRNA
RIOK3	0.98	9.15	9.24e-05	protein-coding
CRYL1	-0.71	8.47	9.24e-05	protein-coding
BOD1L1	1.15	8.02	9.24e-05	protein-coding
YES1	0.96	9.09	9.24e-05	protein-coding
ZNF33A	0.98	7.64	9.42e-05	protein-coding
BLZF1	1.34	9.21	9.51e-05	protein-coding
MDM2	0.94	9.63	9.51e-05	protein-coding
NOP58	1.11	9.31	9.51e-05	protein-coding
COX7A1	-0.81	8.62	9.51e-05	protein-coding
SPAG9	1.01	10.24	9.51e-05	protein-coding
PMPCB	0.79	8.89	9.51e-05	protein-coding
ELF2	0.65	8.61	9.51e-05	protein-coding
STXBP3	0.67	8.42	9.51e-05	protein-coding
EPS8	1.14	9.83	9.53e-05	protein-coding
RSF1	0.9	7.78	9.53e-05	protein-coding
DNAJC10	1.01	8.75	9.55e-05	protein-coding
CDC42BPA	0.96	8.73	9.55e-05	protein-coding
STX19	0.61	6.54	9.55e-05	protein-coding
DHX36	1.13	8.12	9.55e-05	protein-coding
HSP90AA2	1.53	7.6	9.55e-05	pseudo
PHAX	0.76	7.85	9.78e-05	protein-coding
TMEM147	-0.8	10.87	9.85e-05	protein-coding
GTF2H1	0.92	8.64	9.92e-05	protein-coding
ZNF107	0.64	7.31	9.92e-05	protein-coding
RNVU1-10	-0.99	10.22	9.92e-05	snRNA
SNORA49	-1.03	8.95	9.92e-05	snoRNA
MBD4	0.89	8.5	9.92e-05	protein-coding
ATP11B	1.02	9.28	9.92e-05	protein-coding
ICE2	0.77	8.38	9.92e-05	protein-coding
EPC2	0.95	8.72	9.93e-05	protein-coding
ITGA3	-0.73	10.69	9.93e-05	protein-coding
FAM111B	0.81	5.73	9.93e-05	protein-coding
DNAJC28	0.7	5.82	9.93e-05	protein-coding
ZNF254	0.85	8.15	9.97e-05	protein-coding
ITGB6	1.11	10.53	9.97e-05	protein-coding
PEF1	-0.61	9.93	0.0001	protein-coding
LRRCC1	0.92	7.05	0.000101	protein-coding
YME1L1	0.85	10.29	0.000101	protein-coding
CLEC3B	-0.96	9.91	0.000101	protein-coding
RABEP1	0.92	8.58	0.000102	protein-coding
USPL1	0.95	8.44	0.000102	protein-coding
AES	-0.81	10.87	0.000102	protein-coding
KIF13B	0.69	8.98	0.000102	protein-coding
FMO5	1.92	9.74	0.000102	protein-coding
TMEM109	-0.91	11.58	0.000103	protein-coding
IPO7	1.12	9.88	0.000103	protein-coding
IDH1	1.19	9.57	0.000103	protein-coding
COPB1	1.15	9.41	0.000103	protein-coding
TBC1D15	1.13	9.59	0.000103	protein-coding
MET	1.27	9.36	0.000103	protein-coding
SNX2	1.07	9.94	0.000104	protein-coding
ZNF615	0.98	6.12	0.000104	protein-coding
ARID2	0.85	8.94	0.000104	protein-coding
BLM	0.67	6	0.000104	protein-coding
COX5B	-0.9	10.85	0.000104	protein-coding
NUP155	0.68	8.81	0.000104	protein-coding
RIOK2	1.02	7.62	0.000104	protein-coding
ZNF708	0.62	7.7	0.000104	protein-coding
ESF1	0.93	6.43	0.000104	protein-coding
KIAA1430	0.88	9.43	0.000104	protein-coding
TPX2	0.86	6.04	0.000104	protein-coding
DPH3	0.89	8.29	0.000104	protein-coding
TOPBP1	1.02	8.37	0.000104	protein-coding
ZNF845	1.48	6.88	0.000104	protein-coding
TTN	2.24	8.46	0.000104	protein-coding
CCDC47	0.9	9.13	0.000104	protein-coding
RPGRIP1L	0.88	6.12	0.000104	protein-coding
BRCA2	0.64	6.21	0.000104	protein-coding
EIF3A	1.36	10.06	0.000104	protein-coding
PDS5A	0.74	10.2	0.000104	protein-coding
KIAA1598	0.72	9.23	0.000104	protein-coding
HIST1H2AC	-1.03	8.94	0.000104	protein-coding
RAD50	1.35	8.36	0.000104	protein-coding
UPF3B	0.94	6.7	0.000104	protein-coding
NFAT5	0.92	9.92	0.000105	protein-coding
ARIH1	0.78	10.47	0.000105	protein-coding
FXR1	1.05	8.65	0.000105	protein-coding
PHPT1	-0.7	8.63	0.000105	protein-coding
RAP1GDS1	0.83	7.85	0.000105	protein-coding
GFPT1	1.13	10.02	0.000106	protein-coding
RNU1-11P	-1.08	9.95	0.000106	pseudo
ZNF799	1.04	7.19	0.000106	protein-coding
MRPL43	-0.78	8.27	0.000106	protein-coding
CLIP1	1	9.11	0.000107	protein-coding
USP9X	0.94	9.35	0.000108	protein-coding
PIK3CA	0.99	8.4	0.000109	protein-coding
JMJD1C	1.43	9.7	0.000109	protein-coding
GBE1	0.91	8.34	0.000109	protein-coding
KLK11	-1.29	9.24	0.000109	protein-coding
IQGAP2	1.37	8.79	0.000109	protein-coding
JMY	0.95	8.24	0.000109	protein-coding
TMEM258	-1.01	11.17	0.000109	protein-coding
MIS18BP1	1.3	7.3	0.000109	protein-coding
ZNF326	0.75	7.96	0.000109	protein-coding
KIF18A	0.92	5.56	0.00011	protein-coding
ERC1	0.83	9.15	0.00011	protein-coding
CHMP2B	0.78	8.14	0.000111	protein-coding
AHCTF1	1.16	8.45	0.000111	protein-coding
CHD1	1.39	8.53	0.000113	protein-coding
CEP170	1.37	8.31	0.000113	protein-coding
SNORA7B	-1.18	10.32	0.000113	snoRNA
SMC5	1.19	9.11	0.000113	protein-coding
NCKAP1	0.85	9.96	0.000115	protein-coding
SPOCK2	-0.79	10.83	0.000115	protein-coding
IKZF5	0.72	8.19	0.000115	protein-coding
OTUB1	-0.74	10.6	0.000115	protein-coding
LAMTOR1	-0.89	10.1	0.000115	protein-coding
SYAP1	0.65	8.67	0.000115	protein-coding
GOLGA5	0.96	8.91	0.000116	protein-coding
R3HCC1L	1.01	7.62	0.000116	protein-coding
PLEKHA5	0.87	8.3	0.000118	protein-coding
TBL1XR1	0.71	9.71	0.000118	protein-coding
RN7SL769P	-0.71	9.52	0.000118	pseudo
ZFC3H1	1.06	8.76	0.000118	protein-coding
ATP2C1	0.83	8.71	0.000118	protein-coding
RSRC1	0.95	7.8	0.000118	protein-coding
CHD9	1.18	9.13	0.000118	protein-coding
XRN1	1.14	9.42	0.000119	protein-coding
ITPR2	1.16	8.24	0.000119	protein-coding
NIPBL	1.06	9.01	0.000119	protein-coding
ZNF267	1.67	7.65	0.00012	protein-coding
MAN1A2	0.71	9.14	0.00012	protein-coding
RNF19A	1.14	9.65	0.00012	protein-coding
EDF1	-0.8	10.7	0.00012	protein-coding
DIS3	1.21	8.01	0.00012	protein-coding
RNU4-51P	1.26	4.83	0.00012	pseudo
SOX7	-0.62	8.53	0.000121	protein-coding
LRRC39	0.92	5.23	0.000121	protein-coding
ATRAID	-0.72	11.05	0.000121	protein-coding
HDX	0.81	6.2	0.000121	protein-coding
ZDBF2	0.85	6.8	0.000121	protein-coding
FAM167A	-0.99	8.12	0.000121	protein-coding
SENP1	0.62	9.24	0.000121	protein-coding
DLL4	-0.98	9.73	0.000121	protein-coding
HSPD1P1	1.19	4.39	0.000121	pseudo
LOC100505549	-0.69	8.75	0.000121	lncRNA
SNORA54	-0.92	9.3	0.000121	snoRNA
PPIG	0.93	7.35	0.000121	protein-coding
RBAK	1.02	7.29	0.000121	protein-coding
RSPO3	0.83	7.49	0.000121	protein-coding
NDUFA3	-1.05	10.11	0.000122	protein-coding
RSL1D1	1.05	9.74	0.000122	protein-coding
ARID4A	1.23	7.67	0.000122	protein-coding
TAF2	0.89	9.26	0.000122	protein-coding
RN7SL300P	-0.74	9.19	0.000123	pseudo
MAN2A1	0.67	9.04	0.000124	protein-coding
RBBP6	0.86	9.28	0.000124	protein-coding
LAMA2	1.54	9.13	0.000126	protein-coding
PLAA	0.68	8.77	0.000127	protein-coding
CEP128	0.62	6.63	0.000129	protein-coding
ACBD3	0.81	9.95	0.000131	protein-coding
SRP54	0.64	9.16	0.000132	protein-coding
CKAP2	1.07	7.11	0.000133	protein-coding
NBPF10	0.83	11.89	0.000133	protein-coding
JAM2	-0.77	10.19	0.000133	protein-coding
ILF3-AS1	-0.78	7.48	0.000133	lncRNA
RB1	0.7	9.69	0.000133	protein-coding
RNA5SP217	0.83	6	0.000133	pseudo
RAB8B	0.89	9.62	0.000133	protein-coding
TBCB	-0.76	10.42	0.000133	protein-coding
MRPS18A	-0.63	10.24	0.000134	protein-coding
STAG3L3	-0.59	10.4	0.000134	pseudo
PHTF2	0.67	8.12	0.000135	protein-coding
C11orf57	0.69	7.46	0.000135	protein-coding
FAM135A	1.04	8.44	0.000136	protein-coding
ZNF761	0.66	7.98	0.000136	protein-coding
CAPN7	0.92	8.8	0.000136	protein-coding
KMT2E	0.82	10.42	0.000139	protein-coding
PTRHD1	-0.85	8.61	0.000139	protein-coding
MANBAL	-0.8	10	0.000139	protein-coding
PTER	0.8	8.73	0.000139	protein-coding
GDPD3	-1.35	8.38	0.000139	protein-coding
SETD2	0.62	10.16	0.000139	protein-coding
NOL8	1.18	7.79	0.000139	protein-coding
TRIM33	0.71	9.53	0.000139	protein-coding
USP47	1.11	8.02	0.000139	protein-coding
RNU1-67P	-0.84	10.57	0.000139	pseudo
CEP135	0.59	6.76	0.00014	protein-coding
HNRNPA1P12	0.61	9.24	0.00014	pseudo
DEXI	-0.87	9.64	0.00014	protein-coding
ATP11C	0.85	8	0.00014	protein-coding
ARFGEF1	0.99	8.84	0.00014	protein-coding
CAMSAP2	0.91	9.19	0.00014	protein-coding
BLOC1S6	0.68	8.9	0.000141	protein-coding
C5	1.13	8.45	0.000142	protein-coding
USP25	0.82	10.15	0.000143	protein-coding
RAMP2	-1.71	9.5	0.000143	protein-coding
MIF4GD	-0.67	8.4	0.000143	protein-coding
NIN	0.89	8.14	0.000144	protein-coding
SH2D3C	-0.9	10	0.000144	protein-coding
RNU6ATAC	-0.76	7.46	0.000144	snRNA
RNU6-701P	1.54	6.45	0.000145	pseudo
SERTM1	-0.95	9.06	0.000146	protein-coding
PHF3	1.36	8.98	0.000146	protein-coding
ZNF770	0.79	7.9	0.000146	protein-coding
ZHX1	0.74	8.49	0.000148	protein-coding
MRPL21	-0.82	8.98	0.000149	protein-coding
HDAC2	0.59	8.93	0.00015	protein-coding
DEK	0.78	8.95	0.00015	protein-coding
LSM2	-0.81	8.04	0.00015	protein-coding
SNORD105	-1	7.63	0.00015	snoRNA
MED13	0.82	10.51	0.00015	protein-coding
2021-03-07	0.97	10.12	0.000151	protein-coding
SCFD1	0.78	8.22	0.000151	protein-coding
DDX52	1.09	8.24	0.000152	protein-coding
RNU6-665P	0.77	3.82	0.000152	pseudo
LOC646813	1.02	7.09	0.000152	pseudo
TIE1	-0.85	9.23	0.000154	protein-coding
NCL	1.24	9.83	0.000154	protein-coding
BIRC2	0.83	9.2	0.000155	protein-coding
SLC29A1	-0.81	10.15	0.000155	protein-coding
TUBG2	-0.63	9.39	0.000156	protein-coding
TTC3	1.08	8.55	0.000156	protein-coding
MAN1C1	-0.74	8.82	0.000156	protein-coding
ZNF146	1.16	8.22	0.000156	protein-coding
SKIV2L2	1.04	9.29	0.000157	protein-coding
FAM35A	0.83	8.16	0.000157	protein-coding
PRKCDBP	-0.84	9.51	0.000157	protein-coding
GPBP1	0.83	9.85	0.000157	protein-coding
CWC27	0.74	7.4	0.000157	protein-coding
FRK	1.15	7.73	0.000158	protein-coding
PRPF39	0.72	7.63	0.000158	protein-coding
ZCCHC6	1.21	8.52	0.000158	protein-coding
SRBD1	0.85	8.09	0.000158	protein-coding
SEC62	0.66	9.02	0.000158	protein-coding
HIGD2A	-0.95	10.93	0.000158	protein-coding
THUMPD1	0.89	7.52	0.000158	protein-coding
UBA7	-0.68	10.04	0.000158	protein-coding
RNF6	1.15	6.83	0.000158	protein-coding
SNORD116-6	-0.98	8.9	0.000158	snoRNA
PIK3CB	0.82	8.67	0.000158	protein-coding
PTMS	-0.87	10.7	0.000158	protein-coding
C1orf198	-0.99	11.22	0.000158	protein-coding
ZFAND1	0.65	8.82	0.000158	protein-coding
CSE1L	0.81	9.14	0.000158	protein-coding
SLC7A2	1.13	9.54	0.000159	protein-coding
NCAPG	0.72	5.59	0.000161	protein-coding
CARHSP1	-0.75	9.74	0.000161	protein-coding
AGPS	0.72	8.41	0.000161	protein-coding
SPG20	1.02	8.56	0.000161	protein-coding
FRMD4B	0.98	9.85	0.000161	protein-coding
BAZ1A	1.33	9.58	0.000161	protein-coding
COL4A3BP	0.75	8.81	0.000162	protein-coding
ZNF570	0.72	7.25	0.000162	protein-coding
HINT2	-1.12	10.23	0.000163	protein-coding
WWP1P1	0.74	4.78	0.000164	pseudo
SMC1A	0.87	8.39	0.000164	protein-coding
GUF1	0.68	7.78	0.000167	protein-coding
PSMD14	0.89	8.34	0.000167	protein-coding
ZNF14	0.86	6.2	0.000167	protein-coding
TTC21B	1.23	7.51	0.000167	protein-coding
PAXBP1	0.88	8.06	0.000167	protein-coding
NEDD8	-0.73	10.5	0.000167	protein-coding
RNU1-83P	-0.79	7.06	0.000168	pseudo
SNORD68	-0.77	10.3	0.000168	snoRNA
CFH	1.47	9.71	0.000168	protein-coding
MAP9	0.63	5.57	0.000168	protein-coding
ZNF354A	0.86	6.89	0.000168	protein-coding
ZNF148	0.93	8.73	0.000169	protein-coding
PRMT9	0.82	7.92	0.000169	protein-coding
RRM2B	0.74	8.1	0.000169	protein-coding
LACC1	0.64	6.75	0.000169	protein-coding
PIK3C2A	1.22	10.11	0.00017	protein-coding
FAM162B	-0.93	10.17	0.00017	protein-coding
SMC2	1	6.44	0.00017	protein-coding
COX6B1	-0.88	10.39	0.00017	protein-coding
SUZ12	0.64	9.36	0.000171	protein-coding
USP32	0.96	9.01	0.000171	protein-coding
IFT88	0.64	7.21	0.000172	protein-coding
ACP6	-0.59	8.13	0.000172	protein-coding
DNAL4	-0.79	7.9	0.000172	protein-coding
SRSF11	0.97	11.06	0.000172	protein-coding
KPNA4	1.03	8.75	0.000173	protein-coding
PRKAA1	0.59	9.65	0.000173	protein-coding
LOC100132686	1.01	6.55	0.000173	lncRNA
ZMYM2	0.75	9.95	0.000173	protein-coding
UTP23	0.71	7.87	0.000173	protein-coding
PCDP1	0.77	8.31	0.000173	protein-coding
CHUK	0.93	8.29	0.000173	protein-coding
ZNF782	0.62	7.43	0.000173	protein-coding
CRIP1P4	-0.74	8.45	0.000173	pseudo
STIL	0.65	5.99	0.000173	protein-coding
ANKRD26	0.72	6.7	0.000173	protein-coding
ZNF431	0.76	7.84	0.000173	protein-coding
SRSF4	0.64	9.38	0.000173	protein-coding
DNAJC3	1.21	8.69	0.000174	protein-coding
CCDC141	1.91	8	0.000174	protein-coding
LDB1	-0.69	11.17	0.000174	protein-coding
HSP90AA1	1.63	10.66	0.000174	protein-coding
SUPT16H	1.07	8.87	0.000175	protein-coding
DDX10	1.01	7.06	0.000175	protein-coding
ZNF141	0.83	9	0.000176	protein-coding
SCAF11	1	8.91	0.000177	protein-coding
CEP97	0.84	7.35	0.000177	protein-coding
SWAP70	0.96	9.64	0.000177	protein-coding
RAD21	0.99	8.8	0.000178	protein-coding
EFCC1	-0.7	9.25	0.000178	protein-coding
ZNF117	1.29	8.19	0.000179	protein-coding
AP4M1	-0.63	8.1	0.000179	protein-coding
C12orf4	0.88	7.9	0.00018	protein-coding
ACE2	1.15	6.53	0.00018	protein-coding
VPS13A	1.03	7.78	0.00018	protein-coding
WDR43	1.31	8.84	0.00018	protein-coding
PBRM1	1	9.05	0.00018	protein-coding
ASCC3	1.14	7.95	0.000181	protein-coding
NDUFA7	-0.71	9.41	0.000181	protein-coding
GOLIM4	0.99	9.31	0.000181	protein-coding
ITSN2	1.02	9.03	0.000181	protein-coding
C2orf40	-1.29	9.17	0.000181	protein-coding
ZNF286A	0.74	6.57	0.000181	protein-coding
RNF167	-0.77	9.52	0.000181	protein-coding
FAM127A	-0.67	11.09	0.000182	protein-coding
FBXO28	0.6	8.61	0.000182	protein-coding
TEX10	0.85	8.12	0.000182	protein-coding
USP53	1.23	10.05	0.000182	protein-coding
RAC2	-0.76	10.08	0.000182	protein-coding
ABCE1	1.1	7.9	0.000183	protein-coding
SPINT2	-0.75	9.49	0.000184	protein-coding
SEMA3B	-0.86	8.69	0.000185	protein-coding
FANCI	0.89	6.65	0.000185	protein-coding
RARS	0.69	8.82	0.000185	protein-coding
EIF2S2P4	0.64	7.8	0.000185	pseudo
EGFL7	-0.68	9.1	0.000186	protein-coding
CWC22	0.93	7.66	0.000186	protein-coding
SNX13	0.79	8.96	0.000188	protein-coding
MTMR6	0.8	8.68	0.000188	protein-coding
ERCC6L2	0.85	8.41	0.000188	protein-coding
METAP2	0.81	8.64	0.000188	protein-coding
TIMM22	-0.64	9.68	0.000188	protein-coding
MT-TA	-1.37	11.9	0.000188	tRNA
UFL1	0.97	8.47	0.000189	protein-coding
CWF19L2	0.91	6.91	0.000189	protein-coding
TMEM140	-0.96	9.81	0.000189	protein-coding
SPRTN	0.75	7.98	0.000189	protein-coding
PRDX5	-1.08	10.75	0.000189	protein-coding
KLHL2	0.85	7.96	0.000189	protein-coding
CAND1	1	8.85	0.000191	protein-coding
BAZ2B	0.97	8.76	0.000192	protein-coding
ATP6V0B	-0.78	9.41	0.000192	protein-coding
SNORD34	-1.16	9.21	0.000192	snoRNA
CCSER2	0.73	9.67	0.000192	protein-coding
DHRS1	-0.65	8.87	0.000192	protein-coding
POLR3C	0.73	8.97	0.000192	protein-coding
MYO6	0.93	9.52	0.000192	protein-coding
POLR2B	1.08	9.04	0.000192	protein-coding
PIKFYVE	0.93	8.47	0.000192	protein-coding
PSMD1	1.18	9.05	0.000192	protein-coding
LMAN1	0.87	9.95	0.000192	protein-coding
ZNF493	0.85	7.41	0.000192	protein-coding
CCDC171	0.71	6.45	0.000192	protein-coding
HBS1L	0.88	8.34	0.000192	protein-coding
ZNF791	1.05	8.74	0.000192	protein-coding
PIK3C3	0.82	9.44	0.000192	protein-coding
USP38	0.7	9.09	0.000193	protein-coding
EIF3J	0.87	8.39	0.000193	protein-coding
IPO5	1.1	9.14	0.000193	protein-coding
TOP2B	1.09	8.56	0.000194	protein-coding
NDUFB10	-0.59	8.89	0.000195	protein-coding
MRI1	-0.91	9.19	0.000196	protein-coding
SLC41A2	1.11	8.48	0.000196	protein-coding
SLC4A7	0.78	7.95	0.000196	protein-coding
TBX2	-0.92	9.51	0.000196	protein-coding
KIAA1524	0.63	6.02	0.000196	protein-coding
CCDC18	1	5.27	0.000197	protein-coding
HSPD1	1.57	9.39	0.000197	protein-coding
BNIP3L	0.63	11.51	0.000197	protein-coding
OGFRL1	0.66	9.44	0.000197	protein-coding
MYSM1	0.96	9.25	0.000197	protein-coding
TAOK3	0.99	8.81	0.000197	protein-coding
ZNF616	0.64	6.54	0.000197	protein-coding
PUS10	0.83	6.75	0.000198	protein-coding
CLINT1	0.87	10.66	0.000198	protein-coding
KIN	0.61	7.6	0.000198	protein-coding
SELM	-0.97	10.63	0.000198	protein-coding
HSP90AB3P	1.01	8.61	0.000199	pseudo
RPS5	-0.6	10.81	0.000199	protein-coding
SCARNA13	-1.01	10.1	0.000199	snoRNA
PITPNB	0.82	9.12	0.000199	protein-coding
DCAF6	0.72	9.55	0.0002	protein-coding
CCNE2	1.08	6.12	0.0002	protein-coding
SETX	1.09	9.16	0.000202	protein-coding
MECOM	0.68	8.42	0.000204	protein-coding
ELF1	0.84	10.28	0.000204	protein-coding
ZNF638	0.9	8.65	0.000206	protein-coding
LRPPRC	1.1	8.84	0.000206	protein-coding
ODF3B	-0.76	8.52	0.000207	protein-coding
FAM91A1	0.97	9.56	0.000207	protein-coding
STPG1	-0.67	8.06	0.000208	protein-coding
CORO2B	-0.67	7.9	0.000208	protein-coding
ARHGAP42	0.89	8.18	0.000208	protein-coding
DMTF1	1.02	9.15	0.000209	protein-coding
TAB3	0.7	8.98	0.000209	protein-coding
FBXO11	0.81	9.2	0.000209	protein-coding
UCK1	-0.59	9.95	0.000209	protein-coding
BAZ1B	0.67	9.05	0.000209	protein-coding
GNL2	1.16	8.78	0.00021	protein-coding
UBL7	-0.65	9.27	0.00021	protein-coding
SNORD8	-0.64	7.44	0.000211	snoRNA
SUCLA2	0.85	8.65	0.000211	protein-coding
DPP4	1.45	8.9	0.000211	protein-coding
TTC37	1.35	8.39	0.000211	protein-coding
DOCK10	1.28	8.62	0.000211	protein-coding
WAC	0.63	10.56	0.000211	protein-coding
GDF10	-0.77	8.85	0.000211	protein-coding
GPER1	-0.96	8.49	0.000212	protein-coding
HNRNPA2B1	0.96	10.89	0.000212	protein-coding
TDP2	0.77	8.89	0.000213	protein-coding
C6orf62	0.61	9.22	0.000213	protein-coding
U2SURP	0.95	9.06	0.000213	protein-coding
RNU1-42P	-0.89	7.87	0.000213	pseudo
FNDC3A	0.71	9.22	0.000213	protein-coding
ERO1L	0.7	9.24	0.000214	protein-coding
KRAS	0.67	8.35	0.000214	protein-coding
PNRC2	0.85	10.63	0.000214	protein-coding
COX4I2	-0.89	7.92	0.000215	protein-coding
GMPS	0.72	9.48	0.000215	protein-coding
LIG4	0.75	7.87	0.000215	protein-coding
COQ4	-0.6	8.35	0.000215	protein-coding
BMS1	0.68	8.17	0.000215	protein-coding
TMEM261	-0.73	9.96	0.000215	protein-coding
ZNF136	0.84	8.05	0.000215	protein-coding
RNH1	-0.66	9.72	0.000215	protein-coding
TPP2	1	9.12	0.000215	protein-coding
ZBTB11	0.96	8.39	0.000215	protein-coding
POLR2E	-0.67	9.78	0.000215	protein-coding
ZNF525	1.08	10.33	0.000215	protein-coding
ZNF121	0.65	8.67	0.000216	protein-coding
PSENEN	-0.73	11.15	0.000216	protein-coding
CEP112	0.87	7.84	0.000216	protein-coding
RASL12	-0.69	8.81	0.000216	protein-coding
NPAT	0.89	8.69	0.000216	protein-coding
DHX9	1.11	8.75	0.000217	protein-coding
ITSN1	0.72	8.36	0.000217	protein-coding
GCFC2	0.64	7.61	0.000217	protein-coding
LTN1	0.94	7.73	0.000218	protein-coding
RNF20	0.75	7.69	0.000218	protein-coding
RBM39	0.75	10.6	0.000219	protein-coding
NUSAP1	0.82	6.87	0.000219	protein-coding
VPS54	0.72	7.29	0.000219	protein-coding
RNVU1-15	-1.04	8.41	0.00022	snRNA
HSP90B1	1.16	11.31	0.00022	protein-coding
RECQL	0.95	7.55	0.00022	protein-coding
SLK	1.28	9.76	0.000221	protein-coding
FBXO30	1.25	9.35	0.000222	protein-coding
CLIC2	0.9	8.67	0.000223	protein-coding
NBEA	1.07	7.26	0.000225	protein-coding
MALT1	0.72	8.07	0.000225	protein-coding
RPS21	-0.78	8.32	0.000226	protein-coding
THOC1	0.79	8.11	0.000226	protein-coding
PPM1B	0.67	9	0.000227	protein-coding
CDK17	0.6	9.42	0.000228	protein-coding
ERI2	0.67	6.65	0.00023	protein-coding
ARHGAP21	1.06	9.47	0.00023	protein-coding
PLAC9	-0.95	8.22	0.00023	protein-coding
ELOVL1	-0.75	11.26	0.00023	protein-coding
ANO1	-0.92	9.19	0.000232	protein-coding
SF3B1	1.01	10.8	0.000233	protein-coding
SRPK1	1.1	8.78	0.000235	protein-coding
DENND2A	-0.67	8.13	0.000236	protein-coding
ZNF614	0.96	6.67	0.000237	protein-coding
FBXO5	0.72	7.26	0.000238	protein-coding
TNPO1	0.96	9.75	0.000238	protein-coding
CALM3	-0.7	10.37	0.000238	protein-coding
TAOK1	0.81	9.07	0.000238	protein-coding
MTHFD2L	0.67	6.92	0.000239	protein-coding
DMXL1	0.86	8.74	0.000239	protein-coding
RN7SL147P	-0.82	8.41	0.000239	pseudo
CHTF8	-0.71	9.7	0.000239	protein-coding
CLTC	1.08	10.13	0.00024	protein-coding
LBH	-1.26	10.63	0.00024	protein-coding
PTPN11	0.91	9.63	0.00024	protein-coding
ZUFSP	0.63	6.4	0.00024	protein-coding
TNFSF13	-0.65	9.62	0.00024	protein-coding
HIST1H4C	-1.34	10.7	0.000241	protein-coding
RAB11B	-0.64	10.79	0.000242	protein-coding
ICE1	1.08	8.07	0.000242	protein-coding
ARID4B	0.8	7.95	0.000242	protein-coding
NBPF9	0.74	11.76	0.000242	protein-coding
ZNF253	0.84	7.4	0.000242	protein-coding
SKIL	0.96	8.71	0.000242	protein-coding
MIA3	0.96	8.25	0.000242	protein-coding
LRRC40	0.64	7.55	0.000244	protein-coding
SCARB1	-0.73	8.87	0.000244	protein-coding
CDK5	-0.67	8.69	0.000244	protein-coding
TSPAN4	-0.8	10.4	0.000245	protein-coding
DLGAP5	0.65	4.94	0.000245	protein-coding
RFC1	1.19	8.65	0.000245	protein-coding
FMN1	0.94	7.55	0.000246	protein-coding
STAG1	0.75	8.14	0.000246	protein-coding
STYXL1	-0.65	8.13	0.000246	protein-coding
VSIG2	-0.91	10.15	0.000246	protein-coding
RAB27A	0.84	9.3	0.000247	protein-coding
GPRIN2	-0.65	8.14	0.000247	protein-coding
SEC63	0.75	11.06	0.000247	protein-coding
SH3GLB1	0.62	9.93	0.000248	protein-coding
SMARCD2	-0.6	8.55	0.000249	protein-coding
ZNF347	1.01	6.63	0.000249	protein-coding
SNORA24	-0.96	9.65	0.000249	snoRNA
WAPAL	0.64	8.79	0.000249	protein-coding
SESTD1	1.05	9.3	0.000249	protein-coding
TBC1D24	-0.59	8.56	0.000252	protein-coding
PCF11	1.08	9.34	0.000253	protein-coding
EIF5	1.25	10.04	0.000254	protein-coding
SLMO2	0.76	8.85	0.000255	protein-coding
ANKRD36B	0.9	9.18	0.000255	protein-coding
SSB	0.74	9.58	0.000255	protein-coding
TAF1B	0.79	7.54	0.000255	protein-coding
POLD3	0.81	7.86	0.000255	protein-coding
ASPH	0.8	8.98	0.000258	protein-coding
PPIP5K2	0.99	8.56	0.000258	protein-coding
APRT	-0.7	8.73	0.000259	protein-coding
CEP57	0.83	8.01	0.000259	protein-coding
TMEM138	-0.67	9.3	0.000259	protein-coding
GPATCH11	0.6	7.08	0.000259	protein-coding
RLIM	0.77	9.24	0.000259	protein-coding
COBLL1	0.74	8.88	0.00026	protein-coding
RAB1B	-0.72	11.51	0.000261	protein-coding
ASUN	0.68	7.29	0.000261	protein-coding
SF3A3	0.83	9.71	0.000262	protein-coding
CTSF	-0.79	9.17	0.000262	protein-coding
HIST2H2AC	-1.23	9.52	0.000262	protein-coding
ITGAV	0.96	10.23	0.000262	protein-coding
TRIP11	1.06	7.92	0.000262	protein-coding
DXO	-0.61	8.43	0.000265	protein-coding
CEP83	0.79	6.63	0.000265	protein-coding
DAG1	-0.63	9.36	0.000266	protein-coding
FAXDC2	-0.79	10.37	0.000266	protein-coding
CSGALNACT2	0.64	9.53	0.000266	protein-coding
BCLAF1	1.25	9.28	0.000267	protein-coding
CHORDC1	1.44	8.38	0.000267	protein-coding
ZC3H12C	0.88	7.92	0.000267	protein-coding
JPX	1.08	6.24	0.00027	lncRNA
PFDN5	-0.64	8.92	0.00027	protein-coding
CADPS2	1.03	8.44	0.00027	protein-coding
ZNF271	0.98	6.93	0.00027	pseudo
EIF2S1	1.12	9.23	0.000271	protein-coding
SYTL2	0.69	7.23	0.000271	protein-coding
MVB12A	-0.65	8.21	0.000271	protein-coding
MTRF1L	0.76	8.31	0.000271	protein-coding
RIF1	0.81	8.69	0.000272	protein-coding
PPP1R11	-0.83	9.73	0.000272	protein-coding
ZNF432	0.86	7.07	0.000272	protein-coding
MAP3K7	0.7	8.93	0.000272	protein-coding
DST	1.1	9.68	0.000272	protein-coding
EPHA4	1.01	8.35	0.000273	protein-coding
RNU4-85P	1.32	6.15	0.000273	pseudo
HNRNPA1P8	0.84	6.92	0.000273	pseudo
AOC3	-0.64	10.02	0.000273	protein-coding
FMNL2	0.99	8.99	0.000274	protein-coding
SFMBT1	0.69	8.12	0.000275	protein-coding
RAI14	1.06	8.47	0.000276	protein-coding
PPP6R3	0.8	9.86	0.000276	protein-coding
SIRT1	0.63	8.9	0.000276	protein-coding
SLC15A3	-0.92	9.17	0.000276	protein-coding
TCEB2	-0.61	9.69	0.000277	protein-coding
SF3B5	-0.67	9.68	0.000278	protein-coding
TBX4	-0.99	9.83	0.000278	protein-coding
SYT17	-0.62	8.84	0.000279	protein-coding
DLG1	0.69	9.75	0.000279	protein-coding
FASTKD2	0.79	7.38	0.000279	protein-coding
PHF14	0.7	8.15	0.000279	protein-coding
BRWD1	0.7	8.6	0.00028	protein-coding
CEP120	0.66	8.53	0.00028	protein-coding
CORO1A	-1.09	10.4	0.000281	protein-coding
GSPT1	0.76	10.63	0.000281	protein-coding
DMD	0.63	7.61	0.000281	protein-coding
HELZ	0.74	9.69	0.000282	protein-coding
DNAJC7	0.67	8.55	0.000285	protein-coding
DNAJB14	0.59	8.24	0.000285	protein-coding
HNRNPR	0.6	9.46	0.000286	protein-coding
AGL	0.91	7.24	0.000286	protein-coding
ARL13B	0.81	8.65	0.000288	protein-coding
NASP	0.8	8.04	0.00029	protein-coding
ARHGAP12	0.77	8.91	0.00029	protein-coding
ZNF143	0.82	7.3	0.000291	protein-coding
DCTN3	-0.87	9.82	0.000293	protein-coding
TYW3	0.67	7.99	0.000294	protein-coding
TSPYL2	0.95	8.87	0.000294	protein-coding
DDX18	1.1	8.69	0.000294	protein-coding
ZNF440	0.8	6.93	0.000294	protein-coding
ELOVL7	0.64	8.24	0.000294	protein-coding
SOX17	-0.72	8.69	0.000294	protein-coding
ATG4A	0.79	7.44	0.000295	protein-coding
ATR	0.89	7.66	0.000295	protein-coding
MATR3	0.66	9.26	0.000295	protein-coding
SNORD80	-0.66	8.91	0.000295	snoRNA
NRIP1	1.3	8.9	0.000295	protein-coding
ACAT1	0.79	8.63	0.000295	protein-coding
IFI35	-0.86	9.52	0.000295	protein-coding
MFSD5	-0.89	8.5	0.000296	protein-coding
PSMD12	0.7	8.05	0.000296	protein-coding
ATP6V1D	1	7.75	0.000297	protein-coding
GRAMD1C	0.59	7.18	0.000297	protein-coding
ANKIB1	0.91	9.52	0.000299	protein-coding
RNA5SP295	0.69	6.31	0.000299	pseudo
SERBP1	0.72	8.79	0.000299	protein-coding
UBR3	0.98	8.57	0.000299	protein-coding
FBXO48	0.71	5.79	0.000299	protein-coding
CCDC146	0.96	7.98	0.000299	protein-coding
VAT1	-0.68	10.46	0.000299	protein-coding
RDX	0.87	9.45	0.000299	protein-coding
RN7SL140P	-0.59	6.56	0.000299	pseudo
WDR19	0.94	8.01	0.0003	protein-coding
FAM204A	0.77	8.99	0.0003	protein-coding
FAM208B	1.25	8.83	0.000301	protein-coding
FGFR4	-0.94	9.07	0.000302	protein-coding
PLCD1	-0.61	8.13	0.000303	protein-coding
HNRNPH1	0.62	9.96	0.000303	protein-coding
CACNG4	-0.99	9.22	0.000303	protein-coding
CYSTM1	-0.63	10.65	0.000304	protein-coding
PPFIA1	0.74	9.46	0.000304	protein-coding
EIF2AK3	1.01	8.62	0.000307	protein-coding
ALMS1	0.95	8.2	0.000308	protein-coding
AHI1	1.25	8.35	0.000309	protein-coding
TOPORS	0.92	7.67	0.000309	protein-coding
ZNF518B	0.87	7.79	0.00031	protein-coding
CATSPERB	1.14	6.39	0.00031	protein-coding
MAP3K2	0.81	8.96	0.000311	protein-coding
ECT2	0.94	6.82	0.000311	protein-coding
DHX29	0.97	8.39	0.000312	protein-coding
CAST	0.78	10.57	0.000313	protein-coding
PSMC6	0.64	8.17	0.000315	protein-coding
GSTM5	-1.02	9.82	0.000316	protein-coding
PLRG1	0.72	8.72	0.000317	protein-coding
KIAA0825	0.91	6.93	0.000317	protein-coding
CNPPD1	-0.81	9.49	0.000317	protein-coding
BNIP2	0.65	8.85	0.000317	protein-coding
RNU1-13P	-0.75	8.5	0.000317	pseudo
KANSL1L	0.76	8.34	0.000321	protein-coding
KIF21A	1.11	6.8	0.000321	protein-coding
MSANTD4	0.86	7.06	0.000321	protein-coding
RGPD1	0.96	10.58	0.000321	protein-coding
KIAA0368	1.1	9.55	0.000322	protein-coding
BIRC6	0.9	9.55	0.000322	protein-coding
TMEM178A	-1.04	9.18	0.000322	protein-coding
SMARCA5	0.8	9.3	0.000323	protein-coding
DNA2	0.76	6.21	0.000323	protein-coding
OSBPL11	0.94	8.38	0.000323	protein-coding
IDI1	0.84	9.74	0.000323	protein-coding
CNST	0.85	7.79	0.000325	protein-coding
MTM1	0.77	7.97	0.000326	protein-coding
UGP2	0.91	8.94	0.000326	protein-coding
ZZZ3	0.81	8.83	0.000326	protein-coding
NUP88	0.96	9.39	0.000328	protein-coding
GPATCH2	0.74	8.27	0.00033	protein-coding
FZD1	-0.59	8.91	0.000331	protein-coding
PTPN12	0.64	10.2	0.000333	protein-coding
CENPJ	0.83	6.93	0.000334	protein-coding
EFTUD1	0.84	6.32	0.000334	protein-coding
OSBPL9	0.85	10.43	0.000335	protein-coding
STAM2	0.78	9.12	0.000336	protein-coding
FAM175B	0.91	8.35	0.000336	protein-coding
ZBTB45	-0.61	7.62	0.000337	protein-coding
CST6	-0.62	7.94	0.000337	protein-coding
HSP90AA4P	0.7	5.18	0.000339	pseudo
ZEB1	0.92	9.35	0.000339	protein-coding
SPARCL1	1.31	11.55	0.00034	protein-coding
GCLC	0.8	8.17	0.00034	protein-coding
KNTC1	0.69	6.35	0.00034	protein-coding
YTHDC1	0.7	9.15	0.000342	protein-coding
ZRANB2	0.79	9.61	0.000342	protein-coding
TCP1	0.85	10.6	0.000342	protein-coding
ZC3H7A	0.69	9.33	0.000342	protein-coding
HIVEP1	1.01	9.08	0.000342	protein-coding
TSNAX	0.62	8.03	0.000343	protein-coding
ZNF660	0.78	5.91	0.000343	protein-coding
BCCIP	0.69	7.78	0.000343	protein-coding
CRIP1	-0.7	8.92	0.000345	protein-coding
ANKRD28	1.58	9.35	0.000345	protein-coding
LARP4	0.84	9.64	0.000346	protein-coding
NCOA7	0.94	9.39	0.000346	protein-coding
PLOD2	0.84	8.23	0.000346	protein-coding
ARPC4	-0.63	10.33	0.000348	protein-coding
HIPK3	1.09	10.13	0.000348	protein-coding
PGM3	1.4	8.27	0.000348	protein-coding
ZNF451	0.82	8.39	0.00035	protein-coding
DSG2	1.3	7.89	0.000351	protein-coding
CTR9	0.95	8.36	0.000351	protein-coding
RNU6-1158P	-0.87	7.44	0.000351	pseudo
EFR3B	-0.64	8.21	0.000351	protein-coding
CDC27	0.75	8.7	0.000352	protein-coding
ANKRD36C	1.05	8.66	0.000352	protein-coding
TAF1D	0.7	8.49	0.000353	protein-coding
C6orf211	0.66	8.05	0.000353	protein-coding
CAPG	-0.61	9.5	0.000355	protein-coding
C10orf10	-1.13	10.87	0.000357	protein-coding
PSMB9	-0.9	9.66	0.000357	protein-coding
SYNE1	1.12	8.85	0.000357	protein-coding
ACOT8	-0.72	8.32	0.000357	protein-coding
PLK4	0.78	5.41	0.000357	protein-coding
HIF1A	1.18	10.89	0.000358	protein-coding
POLK	1.08	7.67	0.000358	protein-coding
CTDSPL2	0.64	9.56	0.000361	protein-coding
AIM1	1.12	8.25	0.000362	protein-coding
FAM179B	0.64	8.07	0.000362	protein-coding
MTUS1	1.02	9.46	0.000362	protein-coding
TRAPPC6A	-0.59	8.5	0.000362	protein-coding
APH1A	-0.83	9.49	0.000362	protein-coding
CCDC66	0.66	7.1	0.000363	protein-coding
LUC7L3	0.92	8.2	0.000364	protein-coding
SLC22A17	-0.62	9.57	0.000364	protein-coding
KIAA1107	1.15	6.47	0.000365	protein-coding
QSER1	0.96	8.47	0.000367	protein-coding
DDX1	1	9.09	0.000367	protein-coding
HSPA13	1.01	8.32	0.000367	protein-coding
CEP152	0.74	5.41	0.000368	protein-coding
ING4	-0.66	9.45	0.000369	protein-coding
RNA5SP19	-0.86	7.63	0.000369	pseudo
UTRN	1.09	10.22	0.000369	protein-coding
IQGAP1	1.06	11.18	0.00037	protein-coding
MPPE1	-0.64	8.13	0.000371	protein-coding
G2E3	0.78	6.71	0.000371	protein-coding
KIF27	0.63	8.26	0.000372	protein-coding
TXNDC9	0.63	6.85	0.000373	protein-coding
RBM41	0.81	6.76	0.000373	protein-coding
TMEM216	-0.81	7.42	0.000373	protein-coding
TRAPPC5	-0.64	9.98	0.000374	protein-coding
GOLM1	0.72	8.62	0.000377	protein-coding
TARS	0.99	7.99	0.000377	protein-coding
MPDZ	1.14	8.64	0.000378	protein-coding
MPP7	0.88	8.63	0.000379	protein-coding
FAM214A	0.72	8.64	0.000379	protein-coding
LPCAT4	-0.61	8.73	0.000379	protein-coding
RNU4-47P	-1.01	8.14	0.000379	pseudo
MORF4L2	0.91	9.01	0.000382	protein-coding
PKP2	1.35	8.31	0.000382	protein-coding
UBXN7	0.62	9.91	0.000384	protein-coding
FEM1C	0.89	9.4	0.000384	protein-coding
PGGT1B	0.59	8.35	0.000384	protein-coding
POLR2F	-0.63	9.32	0.000384	protein-coding
IL13RA2	0.75	4.47	0.000384	protein-coding
EIF2A	0.72	9.28	0.000385	protein-coding
SDCBP	0.66	11.52	0.000385	protein-coding
ANKRD50	1.09	8.35	0.000385	protein-coding
UGGT2	0.69	7.97	0.000386	protein-coding
RNU6-920P	-0.63	7.61	0.000386	pseudo
AGER	-0.65	12.68	0.000387	protein-coding
KIF16B	0.83	8.01	0.000387	protein-coding
TMEM53	-0.62	9.19	0.000389	protein-coding
RSPRY1	0.77	8.45	0.000389	protein-coding
NDUFB7	-0.64	8.89	0.000391	protein-coding
SNORD20	1.7	4.11	0.000392	snoRNA
INTS12	0.65	7.42	0.000393	protein-coding
GPS1	-0.61	9.98	0.000393	protein-coding
DOCK7	0.74	8.18	0.000393	protein-coding
SCARA3	-0.91	9.01	0.000393	protein-coding
SCN9A	0.67	6.77	0.000393	protein-coding
PPP1R9A	0.93	7.41	0.000393	protein-coding
MTF2	0.77	8.47	0.000394	protein-coding
E2F6	0.76	8	0.000394	protein-coding
RNF217	0.65	8.59	0.000394	protein-coding
EDEM3	0.81	8.73	0.000394	protein-coding
ATF6	0.9	10.63	0.000394	protein-coding
HBP1	0.95	9.11	0.000394	protein-coding
PCED1B	-0.71	7.6	0.000395	protein-coding
CNOT2	0.64	9.91	0.000397	protein-coding
BTAF1	1.07	9.01	0.000398	protein-coding
TMEM125	-0.7	9.81	0.000398	protein-coding
RGL2	-0.62	9.63	0.000399	protein-coding
MAK16	0.86	7.64	0.000401	protein-coding
IFRD1	1.02	8.13	0.000402	protein-coding
SRSF10	0.63	8.14	0.000403	protein-coding
PRKD3	0.66	7.39	0.000404	protein-coding
SMARCA1	0.95	8.79	0.000404	protein-coding
THAP7	-0.66	8.4	0.000404	protein-coding
SLC38A2	0.78	11.65	0.000404	protein-coding
KIAA1731	1.06	6.99	0.000405	protein-coding
SEC31A	0.67	10.95	0.000408	protein-coding
PI15	1.9	6.14	0.000408	protein-coding
TMUB2	-0.63	8.45	0.000409	protein-coding
ZBTB33	0.72	8.67	0.000409	protein-coding
RALGPS2	0.72	6.96	0.000409	protein-coding
CHD7	0.71	8.01	0.00041	protein-coding
CEBPZ	0.67	6.59	0.000411	protein-coding
LSG1	0.9	8.88	0.000411	protein-coding
LZTFL1	0.76	7.21	0.000411	protein-coding
SRP72	1.03	9.97	0.000411	protein-coding
PRUNE	-0.78	8.73	0.000413	protein-coding
IPCEF1	0.68	8.35	0.000416	protein-coding
HIST1H2BC	-1.29	7.16	0.000417	protein-coding
MRPL34	-0.78	9.08	0.000417	protein-coding
BANK1	0.68	6.77	0.000419	protein-coding
EIF3M	0.64	10.1	0.000419	protein-coding
TMEM87A	0.9	9.93	0.000419	protein-coding
MPP5	0.82	7.89	0.000422	protein-coding
NARS	0.85	9.68	0.000423	protein-coding
PPP1CA	-0.59	10.42	0.000426	protein-coding
STRN	0.8	8.96	0.000426	protein-coding
TTLL7	0.75	7.88	0.000426	protein-coding
PKN1	-0.66	9.23	0.000427	protein-coding
MACC1	1.28	8.39	0.000428	protein-coding
ZNF510	0.82	7.14	0.000428	protein-coding
COMMD3	-0.66	8.26	0.000429	protein-coding
API5	0.89	9.98	0.000429	protein-coding
KBTBD2	0.87	8.55	0.000433	protein-coding
RAB3IP	0.68	8.4	0.000433	protein-coding
PPP2CA	0.63	10.21	0.000433	protein-coding
RPGR	1.18	7.84	0.000435	protein-coding
PDIA3	0.74	10.76	0.000436	protein-coding
GTF3C3	0.86	7.79	0.000437	protein-coding
COX8A	-0.86	10.61	0.000437	protein-coding
REL	1	10.14	0.000438	protein-coding
SSX2IP	0.7	6.21	0.000438	protein-coding
POLR2G	-0.61	8.25	0.000438	protein-coding
USP37	0.73	7.61	0.000438	protein-coding
MYCBP2	1.05	8.83	0.000438	protein-coding
UTP11L	0.6	8.11	0.00044	protein-coding
SNX12	-0.62	9.01	0.00044	protein-coding
METTL14	0.7	8.17	0.000443	protein-coding
AGRN	-0.71	8.91	0.000443	protein-coding
SNORA60	-1.02	10.78	0.000443	snoRNA
FGD4	0.98	9.12	0.000443	protein-coding
DARS	0.7	9.75	0.000443	protein-coding
ZNF292	1.09	8.9	0.000443	protein-coding
SYNE2	1.09	8.9	0.000444	protein-coding
NUP153	0.74	9.78	0.000445	protein-coding
DDX3X	1.14	10.17	0.000448	protein-coding
PALB2	0.73	7.63	0.000448	protein-coding
KIAA0586	0.73	8.11	0.000449	protein-coding
FBXL5	0.73	10.59	0.00045	protein-coding
CCT2	0.78	8.68	0.000451	protein-coding
YOD1	0.87	8.24	0.000451	protein-coding
SPOPL	0.7	8.18	0.000453	protein-coding
CALU	1.06	8.91	0.000454	protein-coding
NTAN1	-0.63	9.05	0.000454	protein-coding
PKN2	0.63	9.37	0.000454	protein-coding
BANF1P3	-0.86	10.02	0.000455	pseudo
MIR222	1.28	7.29	0.000456	miRNA
VPS72	-0.76	9.72	0.000456	protein-coding
CCDC132	0.66	6.78	0.000457	protein-coding
ZNF486	0.68	8.27	0.000457	protein-coding
FAT1	0.91	9.15	0.000458	protein-coding
RN7SL172P	0.59	6.9	0.000458	pseudo
GPSM2	0.92	8.09	0.00046	protein-coding
VKORC1	-0.74	10.63	0.000461	protein-coding
SNORD104	-0.78	11.33	0.000461	snoRNA
FAM98C	-0.62	8.24	0.000462	protein-coding
SRGAP1	0.65	8.69	0.000463	protein-coding
VPS25	-0.78	9.34	0.000465	protein-coding
RNU2-7P	0.89	5.69	0.000466	pseudo
PIP5K1B	1.02	8.51	0.000466	protein-coding
MIF	-0.74	10.23	0.000466	protein-coding
IQCB1	0.84	8.38	0.000467	protein-coding
RUFY3	0.75	9.3	0.000468	protein-coding
PDS5B	0.8	8.42	0.000468	protein-coding
ATP13A3	1	9.9	0.000468	protein-coding
RN7SL478P	-0.61	10.2	0.000468	pseudo
ASH1L	0.68	10.03	0.000468	protein-coding
CUTA	-0.6	10.09	0.000468	protein-coding
IFITM2	-0.62	11.09	0.000468	protein-coding
MGAT3	-0.65	8.92	0.000468	protein-coding
TMEM98	-0.59	9.41	0.000469	protein-coding
VPS28	-0.79	9.94	0.000472	protein-coding
TMEM222	-0.67	9.1	0.000472	protein-coding
NENF	-0.76	9.12	0.000472	protein-coding
RPS6KA6	0.62	6.11	0.000475	protein-coding
HEY1	-1.32	9.09	0.000478	protein-coding
NUFIP2	0.98	9.52	0.000484	protein-coding
KLHL8	0.71	7.31	0.000485	protein-coding
POSTN	2.5	9.49	0.000485	protein-coding
NOC3L	1.09	7	0.000485	protein-coding
TNKS2	0.88	9.28	0.000487	protein-coding
CRYBG3	1.04	9.31	0.000491	protein-coding
RPL21P44	1.24	7.03	0.000491	pseudo
FXYD1	-1.04	9.32	0.000492	protein-coding
RABL3	0.64	9.39	0.000492	protein-coding
KPNA1	0.79	8.83	0.000493	protein-coding
COPB2	1.11	9.17	0.000493	protein-coding
PARP8	0.77	9.13	0.000493	protein-coding
ME1	0.79	8.27	0.000493	protein-coding
SGK3	0.62	9.02	0.000493	protein-coding
GPR89A	0.64	8.4	0.000495	protein-coding
ZNF57	0.7	7.6	0.000495	protein-coding
WNT7A	-0.77	8.42	0.000495	protein-coding
DHX15	0.88	9.23	0.000495	protein-coding
IFI6	-1.16	11.51	0.000495	protein-coding
BABAM1	-0.6	9.24	0.000496	protein-coding
FAM184A	1	7.34	0.000498	protein-coding
ANKRD17	0.87	9.68	0.000498	protein-coding
PKNOX2	-0.82	8.9	0.000498	protein-coding
RN7SL492P	-0.62	5.9	0.000506	pseudo
TMEM144	0.62	7.01	0.000507	protein-coding
KIAA1033	0.86	9.04	0.000508	protein-coding
IRAK3	1.28	10.02	0.000508	protein-coding
MPHOSPH9	0.7	7.68	0.000508	protein-coding
XRCC4	0.69	6.96	0.00051	protein-coding
PDLIM2	-0.65	9.32	0.00051	protein-coding
PGM2	0.64	8.62	0.000513	protein-coding
KIAA2026	0.87	10.12	0.000516	protein-coding
RASA2	0.75	8.55	0.000516	protein-coding
CALD1	1.06	9.78	0.000517	protein-coding
SNORD102	0.68	5.33	0.000518	snoRNA
ARNTL2	0.86	6.43	0.000518	protein-coding
LMO7	0.69	10.11	0.00052	protein-coding
LTBP2	-0.9	10.89	0.000521	protein-coding
PTRF	-0.68	9.77	0.000525	protein-coding
AFF4	0.84	10.38	0.000526	protein-coding
PTPN13	1.2	9.9	0.000527	protein-coding
ZFAND5	0.76	11.42	0.000528	protein-coding
CXADR	0.59	9.92	0.000528	protein-coding
SNORD116-4	-0.84	9.99	0.00053	snoRNA
MFAP4	-0.9	11.91	0.00053	protein-coding
ZNF140	0.68	7.65	0.00053	protein-coding
CPD	0.98	10.15	0.00053	protein-coding
C17orf49	-0.82	10.23	0.000531	protein-coding
RCE1	-0.6	8.42	0.000531	protein-coding
KIAA0020	1.13	7.45	0.000531	protein-coding
FLYWCH2	-0.79	9.1	0.000533	protein-coding
ZNF37A	0.8	7.52	0.000533	protein-coding
CEP70	1.04	8.67	0.000535	protein-coding
NRN1	-1.05	9.84	0.000537	protein-coding
PRPF4B	0.91	8.33	0.00054	protein-coding
TRIP12	1.07	9.98	0.000543	protein-coding
CKAP5	0.94	8.16	0.000543	protein-coding
ADK	0.71	9	0.000543	protein-coding
RRAS	-0.83	12.24	0.000543	protein-coding
TRIM44	0.62	8.61	0.000543	protein-coding
KDM6A	0.76	9.13	0.000546	protein-coding
NRD1	0.89	9.66	0.000548	protein-coding
MTMR2	0.84	9.34	0.000548	protein-coding
APC	0.89	6.97	0.000548	protein-coding
FAR1	0.63	8.72	0.000548	protein-coding
GPR108	-0.63	10.13	0.000548	protein-coding
SSR1	0.6	10.38	0.000549	protein-coding
DENND4A	0.86	9.85	0.000549	protein-coding
OXR1	0.74	7.77	0.000549	protein-coding
TEC	0.67	7.73	0.000549	protein-coding
ACAP2	0.61	8.92	0.000551	protein-coding
ACSL3	0.79	9.16	0.000553	protein-coding
SACS	0.88	7.06	0.000555	protein-coding
TXNRD1	1.45	9.05	0.000555	protein-coding
WBP1	-0.69	10.03	0.000555	protein-coding
HIST1H3I	-1.39	9.22	0.000557	protein-coding
HNRNPU	0.7	9.91	0.000557	protein-coding
PRRC2C	0.72	10.38	0.00056	protein-coding
ASPM	0.8	5.02	0.000561	protein-coding
CLN3	-0.71	9.26	0.000561	protein-coding
KPNA2	0.9	9.31	0.000561	protein-coding
TRMT10C	0.73	7.51	0.000562	protein-coding
SUV420H1	0.84	8.57	0.000562	protein-coding
C10orf25	-0.6	6.99	0.000564	lncRNA
TMEM80	-0.85	9.24	0.000565	protein-coding
STXBP4	0.82	7.73	0.000567	protein-coding
PRELP	-0.74	10.97	0.000569	protein-coding
BST2	-0.91	8.85	0.000573	protein-coding
GAPVD1	0.72	8.66	0.000573	protein-coding
AQR	0.79	9.3	0.000573	protein-coding
HSD17B4	0.94	9.5	0.000578	protein-coding
FAM69B	-0.84	8.95	0.000578	protein-coding
KIAA1551	0.83	9.44	0.000578	protein-coding
MTHFD2P7	1.21	8.8	0.00058	pseudo
IREB2	0.8	9.16	0.00058	protein-coding
SYCP2	0.62	5.09	0.000581	protein-coding
SCARNA6	-0.83	9.45	0.000583	snoRNA
C11orf71	-0.59	8.04	0.000584	protein-coding
NAP1L1	0.7	10.37	0.000585	protein-coding
TAF1C	-0.7	9.01	0.000586	protein-coding
RPS6KA3	0.82	10.09	0.000586	protein-coding
RNA5SP354	0.75	6.67	0.000586	pseudo
WDR47	0.64	7.99	0.000586	protein-coding
CDK1	0.65	5.33	0.000586	protein-coding
FMR1	0.72	8.62	0.000591	protein-coding
SIGIRR	-0.79	9.01	0.000592	protein-coding
PON1	0.6	5.9	0.000592	protein-coding
ZBTB41	0.88	8.1	0.000592	protein-coding
NBPF8	0.73	10.88	0.000593	protein-coding
PTBP2	0.71	8.94	0.000593	protein-coding
CBWD1	0.84	7.74	0.000598	protein-coding
LINC00597	0.91	6.78	0.000598	lncRNA
SLC5A1	-0.84	7.15	0.000598	protein-coding
VTRNA1-1	-1.3	9.05	0.000598	vault_RNA
MGST2	-0.81	8.65	0.000598	protein-coding
RPP21	-0.73	9.65	0.0006	protein-coding
RASEF	1.08	7.91	0.0006	protein-coding
MTERF2	0.74	6.85	0.000601	protein-coding
SNORA65	-0.96	7.76	0.000606	snoRNA
HSPA9	1.07	10.02	0.000606	protein-coding
NFE2L2	0.79	10.42	0.000606	protein-coding
ZNF354B	0.73	6.95	0.000606	protein-coding
RNU6-1285P	1.03	6.31	0.000606	pseudo
ZSWIM1	-0.6	8.94	0.000611	protein-coding
NDUFA8	-0.59	8.87	0.000612	protein-coding
KIAA0391	0.77	8.69	0.000612	protein-coding
RN7SL513P	-0.68	6.69	0.000612	pseudo
C16orf13	-0.59	8.72	0.000613	protein-coding
SNORD48	-0.69	9.62	0.000613	snoRNA
CCSER1	0.7	6.31	0.000615	protein-coding
TM7SF2	-0.61	8.06	0.000615	protein-coding
KIAA2018	0.63	9.19	0.000616	protein-coding
ZNF737	0.77	8.67	0.000619	protein-coding
APOBEC3C	-0.64	9.39	0.000622	protein-coding
C12orf5	0.79	7.04	0.000622	protein-coding
MIR29A	1.35	5.63	0.000624	miRNA
UNC13D	-0.69	8.98	0.000625	protein-coding
USP7	0.8	9.61	0.000626	protein-coding
MKLN1	0.91	9.37	0.000626	protein-coding
KIAA0232	0.76	8.55	0.000632	protein-coding
DOCK11	1.06	9.21	0.000632	protein-coding
MTHFD2	1.42	9.17	0.000632	protein-coding
MFSD10	-0.61	10.05	0.000633	protein-coding
MAL	-1.24	9.04	0.000633	protein-coding
TOM1L1	0.68	8	0.000633	protein-coding
AASS	1.14	9.69	0.000633	protein-coding
ZNF808	0.62	8.82	0.000633	protein-coding
RORA	0.86	9.51	0.000635	protein-coding
MIR10A	-0.75	4.01	0.000641	miRNA
TCF21	-0.78	10.92	0.000642	protein-coding
SNORD60	-0.88	7.8	0.000643	snoRNA
RN7SL141P	1.02	8.71	0.000643	pseudo
ROS1	1.24	10.5	0.000645	protein-coding
SDC1	-0.7	9.63	0.000649	protein-coding
LOC102725070	1.43	6.79	0.000649	pseudo
RICTOR	0.97	9.13	0.000651	protein-coding
POLR3B	0.72	7.55	0.000651	protein-coding
HOXA4	-1.18	7.79	0.000652	protein-coding
THUMPD3	0.76	8	0.000653	protein-coding
MFN1	0.73	8.22	0.000655	protein-coding
IL6ST	0.89	11.26	0.000657	protein-coding
SLC35E2B	-0.59	9.19	0.000658	protein-coding
TIMP4	0.95	7.43	0.000658	protein-coding
GNA14	-0.71	8.39	0.000659	protein-coding
RYBP	0.65	9.45	0.00066	protein-coding
PLEKHJ1	-0.59	8.8	0.000662	protein-coding
HSPA5	0.95	11.24	0.000662	protein-coding
ANXA1	0.64	12.72	0.000669	protein-coding
GALNT3	0.84	7.41	0.000669	protein-coding
MYO9A	0.95	8.7	0.00067	protein-coding
DENND4C	0.72	9.83	0.00067	protein-coding
HSP90B3P	0.59	6.24	0.000673	pseudo
RTF1	0.68	9.09	0.000673	protein-coding
ALCAM	0.91	10.65	0.000675	protein-coding
PRR14L	0.6	8.28	0.000676	protein-coding
PTPLAD1	0.84	9.09	0.000676	protein-coding
MOSPD2	1.01	8.3	0.000676	protein-coding
FKBP14	0.89	7.31	0.000676	protein-coding
2021-03-02	-0.66	9.31	0.000677	protein-coding
CBWD5	0.69	8.85	0.000677	protein-coding
HAX1	-0.73	9.09	0.000677	protein-coding
RPL35P5	-0.63	9.63	0.000677	pseudo
CMTM7	-0.65	9.67	0.000678	protein-coding
ZNF184	0.65	7.05	0.000678	protein-coding
PHKB	0.8	9.54	0.000678	protein-coding
UBR1	0.87	8.79	0.000678	protein-coding
HNRNPA3P3	0.59	4.65	0.000678	pseudo
RABAC1	-0.62	9.81	0.000679	protein-coding
TMEM256	-0.74	8.76	0.00068	protein-coding
ATP7A	0.75	8.51	0.00068	protein-coding
SNORD24	-0.89	9.01	0.00068	snoRNA
ME2	0.59	8.88	0.000682	protein-coding
HNRNPU-AS1	1.03	9.08	0.000682	protein-coding
KLHL4	0.9	5.55	0.000682	protein-coding
HECTD1	0.89	8.95	0.000682	protein-coding
RHBDD2	-0.69	11.25	0.000682	protein-coding
GPM6A	-0.7	8.34	0.000682	protein-coding
CDC34	-0.66	9.29	0.000683	protein-coding
NMD3	0.7	8.52	0.000683	protein-coding
IFT57	0.77	9.26	0.000685	protein-coding
GGTLC1	-0.96	8.64	0.000685	protein-coding
RNU4ATAC	-0.81	10.81	0.000687	snRNA
HMMR	0.64	4.77	0.000688	protein-coding
LY6E	-0.93	10.21	0.000688	protein-coding
WFDC1	-0.71	9.09	0.000696	protein-coding
TES	0.8	10.53	0.000696	protein-coding
FILIP1L	0.9	8.61	0.000699	protein-coding
RAB3GAP2	0.91	8.38	0.000704	protein-coding
POLR2J3	-0.63	11.01	0.000706	protein-coding
NME3	-0.63	8.6	0.000708	protein-coding
UBXN2B	0.7	8.59	0.000708	protein-coding
MDK	-0.7	9.32	0.00071	protein-coding
CLIC3	-0.87	8.65	0.000711	protein-coding
HSPA12B	-0.61	8.41	0.000712	protein-coding
RAPGEF2	0.82	8.79	0.000712	protein-coding
C9orf142	-0.75	8.93	0.000712	protein-coding
WWP1	0.72	9.92	0.000712	protein-coding
VPS13C	0.98	9.35	0.000712	protein-coding
ANKHD1	0.7	9.24	0.000712	protein-coding
CBX7	-0.7	9.19	0.00072	protein-coding
DDX21	1.53	8.6	0.00072	protein-coding
TOR1AIP2	0.77	9.35	0.000725	protein-coding
TAB2	0.73	9.42	0.000725	protein-coding
CPAMD8	-0.68	8.87	0.000727	protein-coding
CASP3	0.67	7.5	0.000727	protein-coding
RNU5D-1	-1.85	4.87	0.000729	snRNA
GNAI3	0.61	8.68	0.000733	protein-coding
CCPG1	0.74	7.88	0.000733	protein-coding
UGGT1	0.79	9.22	0.000733	protein-coding
OR7E13P	-0.63	5.67	0.000736	pseudo
ALDH1L2	0.89	6.87	0.000736	protein-coding
SEC24D	0.78	9.32	0.000736	protein-coding
PDE4DIP	0.68	7.86	0.000737	protein-coding
UBR5	1.06	8.83	0.000741	protein-coding
PTPRK	0.79	9.18	0.000741	protein-coding
RNU6ATAC4P	-0.68	5.26	0.000744	pseudo
CPSF3	0.6	7.71	0.000744	protein-coding
C1orf85	-0.74	9.73	0.000748	protein-coding
PLA2G4A	0.65	6.65	0.000751	protein-coding
GPR98	0.99	7.65	0.000751	protein-coding
COPE	-0.83	9.33	0.000751	protein-coding
ERCC6	0.97	7.75	0.000753	protein-coding
TRIM2	0.81	7.89	0.00076	protein-coding
NUDT14	-0.8	8.25	0.000766	protein-coding
ZNF33B	0.96	7.68	0.000767	protein-coding
VPS41	0.9	8.29	0.000767	protein-coding
SNORD78	1.22	7.55	0.000769	snoRNA
SMARCAD1	0.81	7.77	0.000769	protein-coding
UBR2	0.7	9.5	0.000771	protein-coding
ADAM9	0.64	10.45	0.000777	protein-coding
TMEM229B	-0.87	6.4	0.000783	protein-coding
SENP5	0.86	8.93	0.000783	protein-coding
HSPH1	1.87	9.13	0.000785	protein-coding
RN7SKP269	-0.65	8.28	0.000786	pseudo
NBEAL1	0.69	9.23	0.000788	protein-coding
LYRM2	0.86	8.34	0.00079	protein-coding
XRN2	0.82	8.83	0.000791	protein-coding
F8A2	-0.68	10.56	0.000792	protein-coding
MYO1B	0.87	10.62	0.000792	protein-coding
FAM174A	-0.69	8.72	0.000793	protein-coding
ATP2B1	0.93	8.91	0.000794	protein-coding
SDCCAG8	0.85	8.5	0.000794	protein-coding
PTGES3P1	0.84	6.39	0.000794	pseudo
PCBD1	-0.77	9.56	0.000795	protein-coding
RPS7	-0.69	9.19	0.000795	protein-coding
SP100	0.98	9.62	0.000796	protein-coding
SYF2	0.72	7.37	0.000798	protein-coding
HLTF	0.91	7.31	0.0008	protein-coding
KMT2C	0.67	10.3	0.000803	protein-coding
MCM6	0.59	7.02	0.000806	protein-coding
PCDHB2	-0.62	7.67	0.000808	protein-coding
ZNF718	0.59	7	0.00081	protein-coding
UQCC2	-0.68	9.33	0.00081	protein-coding
AKAP12	1.01	8.83	0.00081	protein-coding
ATP6V1F	-0.71	10.71	0.00081	protein-coding
AGR2	1.05	8.3	0.00081	protein-coding
SLC30A9	0.75	8.89	0.000817	protein-coding
RNVU1-6	-0.79	7.59	0.000817	snRNA
RNU6-925P	-0.95	7.75	0.00082	pseudo
TRIB2	-0.6	9.06	0.00082	protein-coding
RFX7	0.65	8.49	0.00082	protein-coding
IFI16	1.02	10.29	0.00082	protein-coding
PPP2R3A	0.74	7.54	0.00082	protein-coding
NMRAL1	-0.7	8.48	0.000821	protein-coding
MRC1	1.17	10.4	0.000826	protein-coding
NCBP1	0.6	9.1	0.000827	protein-coding
KDM5B	0.82	8.85	0.000827	protein-coding
VPS13B	0.94	8.67	0.000827	protein-coding
SSH3	-0.63	8.55	0.00083	protein-coding
FAM35DP	0.96	8.59	0.000834	pseudo
ZNF429	0.9	6.91	0.00084	protein-coding
MYO5C	0.88	8.59	0.000841	protein-coding
WDR3	0.88	6.7	0.000842	protein-coding
CNTLN	0.69	7.26	0.000843	protein-coding
SCARNA8	-0.72	7.23	0.000845	snoRNA
LTBP3	-0.62	10.04	0.000851	protein-coding
NUFIP1	0.65	8.25	0.000852	protein-coding
ZNF204P	1.01	6.89	0.000852	pseudo
RN7SL384P	1.29	6.19	0.000853	pseudo
TET2	0.88	8.75	0.000853	protein-coding
HLA-DMA	-0.6	11.94	0.000853	protein-coding
FAM127B	-0.73	10.22	0.000853	protein-coding
PIGQ	-0.67	8.65	0.000853	protein-coding
NEDD1	0.66	7.79	0.000855	protein-coding
MAP1B	1.02	8.95	0.000856	protein-coding
KIF20A	0.73	5.53	0.000856	protein-coding
NMUR1	-0.69	8.27	0.000856	protein-coding
SNORD61	-0.71	6.69	0.000858	snoRNA
EPS15	0.67	10.54	0.00086	protein-coding
ECD	0.72	9.88	0.000861	protein-coding
ENOX2	0.76	7.44	0.000863	protein-coding
CCT5	0.96	9.12	0.000864	protein-coding
OTUD4	0.71	8.14	0.000865	protein-coding
TRAPPC1	-0.66	10.97	0.000867	protein-coding
SCIN	0.73	6.98	0.000867	protein-coding
CD82	-0.62	10.3	0.000867	protein-coding
GALNT7	0.75	7.59	0.000868	protein-coding
MFNG	-0.97	8.84	0.000869	protein-coding
VPS8	0.67	7.95	0.00088	protein-coding
CAMK2N1	-0.73	10.63	0.00088	protein-coding
SLC6A14	1.61	10.28	0.00088	protein-coding
EMD	-0.63	9.72	0.000881	protein-coding
HNRNPA1	0.75	10.49	0.000881	protein-coding
ADAM10	0.77	10.5	0.000881	protein-coding
STARD4	0.8	8.18	0.000883	protein-coding
DPYD	0.83	10.08	0.000884	protein-coding
CYGB	-0.7	9.4	0.000885	protein-coding
SLC25A13	0.63	8.75	0.000886	protein-coding
ZNF594	0.84	5.89	0.000886	protein-coding
PDE6D	-0.61	9.11	0.000892	protein-coding
TROVE2	0.78	8.94	0.000893	protein-coding
LTC4S	-0.95	8.79	0.000895	protein-coding
SGK223	-0.64	8.44	0.000904	protein-coding
PSTPIP2	0.8	7.91	0.000907	protein-coding
WDR52	0.82	7.28	0.000908	protein-coding
ACOT4	-0.7	6.27	0.000911	protein-coding
SLC25A32	0.61	10.13	0.000912	protein-coding
SHARPIN	-0.65	9.45	0.00092	protein-coding
PWP1	0.79	8.25	0.000921	protein-coding
CCL5	-1.15	10.31	0.000922	protein-coding
LOC101059935	1.27	6.79	0.000925	protein-coding
SEC23A	0.61	9.82	0.000926	protein-coding
TMTC3	0.59	8.82	0.000927	protein-coding
DDX47	0.76	9.28	0.000927	protein-coding
NF1	0.78	9.76	0.000927	protein-coding
TP53BP2	0.93	9.43	0.000931	protein-coding
PHIP	0.95	8.99	0.000934	protein-coding
DOPEY1	0.97	8.26	0.000937	protein-coding
GIGYF2	0.77	9.07	0.000937	protein-coding
DDX5	0.83	11.29	0.000937	protein-coding
CUL1	0.74	9.57	0.00094	protein-coding
SEL1L	0.89	9.27	0.000941	protein-coding
POLA1	0.68	7.43	0.000943	protein-coding
WDR36	0.77	8.23	0.000945	protein-coding
MBNL1	0.59	11.68	0.000946	protein-coding
ARHGEF12	0.79	10.33	0.000947	protein-coding
C19orf43	-0.63	9.79	0.000947	protein-coding
SLC39A13	-0.69	9.77	0.000952	protein-coding
GDAP2	0.88	9.39	0.000952	protein-coding
EML4	0.94	10.15	0.000952	protein-coding
CYP27A1	-0.65	10.16	0.000954	protein-coding
NAA35	0.6	8.87	0.000954	protein-coding
ZNF841	1.03	7.75	0.000958	protein-coding
DYNLL1	-0.67	10.3	0.000958	protein-coding
ST6GALNAC5	-0.64	9.23	0.000959	protein-coding
FLJ45950	1.23	4.87	0.00096	uncharacterized
CEP55	0.66	5.84	0.00096	protein-coding
NAA25	0.72	8.83	0.000961	protein-coding
STT3B	0.59	10.74	0.000965	protein-coding
ADRBK2	0.68	9.13	0.000965	protein-coding
RN7SKP224	-0.7	8.54	0.000965	pseudo
HNRNPA3P1	0.66	6.94	0.000968	pseudo
ITGB7	-0.6	7.98	0.000969	protein-coding
HIST2H2BC	-0.59	10.99	0.000976	pseudo
METTL23	-0.6	8.81	0.000976	protein-coding
CCDC93	0.75	8.81	0.000979	protein-coding
RP2	0.62	8.03	0.000984	protein-coding
ELOVL6	0.66	6.62	0.000986	protein-coding
EZH2	0.89	6.93	0.000988	protein-coding
ZMYND11	0.71	8.93	0.000989	protein-coding
TMEM39B	-0.63	8.16	0.000992	protein-coding
ADCY4	-0.74	9.48	0.000992	protein-coding
CANX	0.68	12.23	0.000992	protein-coding
MYRF	-0.74	9.02	0.000992	protein-coding
H1FX	-0.74	8.87	0.000993	protein-coding
HEY2	-0.85	7.62	0.000995	protein-coding
DCLRE1A	0.61	6.58	0.000998	protein-coding
SPTY2D1	0.75	6.96	0.001	protein-coding
KYNU	1.11	8.06	0.001	protein-coding
AMD1	0.96	9.21	0.00101	protein-coding
CYB561A3	-0.68	8.82	0.00101	protein-coding
ZNF426	0.62	8.22	0.00101	protein-coding
SNW1	0.78	8.36	0.00101	protein-coding
DNAJC13	1.1	8.83	0.00101	protein-coding
NBL1	-0.59	9.72	0.00101	protein-coding
GABPB1	0.7	8.6	0.00101	protein-coding
HIBCH	0.71	7.55	0.00101	protein-coding
SLC39A10	0.63	7.74	0.00101	protein-coding
ZNF567	0.73	5.95	0.00101	protein-coding
DOK2	-0.76	8.79	0.00102	protein-coding
CCDC25	0.7	7.77	0.00102	protein-coding
CSPP1	0.6	7.85	0.00102	protein-coding
MFAP1	0.62	6.68	0.00102	protein-coding
HLX	-0.72	8.38	0.00102	protein-coding
FREM2	1.16	8.12	0.00102	protein-coding
GNL3	1.22	8.35	0.00103	protein-coding
COQ10B	0.6	9.55	0.00103	protein-coding
FBXO38	0.87	9.17	0.00103	protein-coding
ANGPT2	1.48	7.63	0.00103	protein-coding
SCML1	0.91	7.82	0.00103	protein-coding
ARHGEF25	-0.75	8.73	0.00104	protein-coding
NDUFA11	-0.61	8.23	0.00104	protein-coding
MKI67	0.75	6.43	0.00104	protein-coding
VEGFB	-0.65	9.34	0.00104	protein-coding
JAK1	0.96	10.93	0.00104	protein-coding
NDUFB4	-0.67	9.8	0.00105	protein-coding
SLC1A3	1.31	7.99	0.00105	protein-coding
MYOZ1	-1.7	7.6	0.00105	protein-coding
KANK3	-0.63	8.29	0.00105	protein-coding
HDHD3	-0.63	7.93	0.00106	protein-coding
L3MBTL3	0.78	7.4	0.00106	protein-coding
TRNT1	0.82	6.93	0.00106	protein-coding
KIAA1324L	1.08	9.92	0.00106	protein-coding
SNORD55	-0.67	8.19	0.00107	snoRNA
PPP1R14A	-0.92	9.44	0.00107	protein-coding
CST7	-0.71	9.74	0.00107	protein-coding
KIAA1109	1.07	9.46	0.00107	protein-coding
CSDE1	0.83	11.82	0.00107	protein-coding
ALDH3B1	-0.76	10.12	0.00109	protein-coding
BACH1	0.72	7.29	0.00109	protein-coding
ARAP2	0.93	8.61	0.00109	protein-coding
LRP10	-0.6	10.5	0.00109	protein-coding
ZNF700	0.75	7.02	0.0011	protein-coding
ACSL4	1.11	9.09	0.0011	protein-coding
RHOG	-0.6	10.81	0.00111	protein-coding
PHB2	-0.64	10.5	0.00111	protein-coding
KDELR1	-0.7	10.17	0.00111	protein-coding
ANKRD20A5P	0.67	5.99	0.00111	pseudo
HNRNPA1L2	0.67	7.4	0.00111	protein-coding
CASKIN2	-0.68	9.14	0.00111	protein-coding
MMP28	-0.72	8.91	0.00111	protein-coding
GOPC	0.69	8.14	0.00111	protein-coding
SNORA68	-0.77	11.26	0.00111	snoRNA
HSPA4	0.8	8.52	0.00111	protein-coding
SCAPER	0.85	8.18	0.00112	protein-coding
PTCH1	-0.73	8.92	0.00112	protein-coding
RN7SL350P	-0.59	5.69	0.00115	pseudo
KLHDC3	-0.74	10.13	0.00115	protein-coding
RHOT1	0.61	9.37	0.00115	protein-coding
FOXP2	0.62	6.71	0.00115	protein-coding
GARS	0.75	9.66	0.00116	protein-coding
FAM89B	-0.74	9.87	0.00116	protein-coding
HIST2H2AB	-0.92	9.48	0.00116	protein-coding
ACACA	0.92	8.63	0.00116	protein-coding
SAMD9	1.3	7.94	0.00116	protein-coding
NYNRIN	-0.66	8.78	0.00116	protein-coding
ZNF260	0.89	7.75	0.00116	protein-coding
DSC2	0.62	8.3	0.00117	protein-coding
CRNKL1	0.61	8.04	0.00118	protein-coding
RN7SL617P	-0.7	7.88	0.00118	pseudo
RN7SKP35	0.68	7.43	0.00118	pseudo
ZNF330	0.69	8.42	0.00118	protein-coding
FNDC3B	0.63	10.73	0.00118	protein-coding
INTS7	0.68	8.3	0.00118	protein-coding
WHSC1L1	0.62	8.89	0.00118	protein-coding
RASA1	0.71	8.77	0.00118	protein-coding
KRIT1	0.59	8.71	0.00118	protein-coding
CHM	0.64	7.53	0.00119	protein-coding
CCM2L	-0.68	8.93	0.00119	protein-coding
C12orf57	-0.84	10.66	0.00119	protein-coding
RSL24D1	0.61	7.99	0.00119	protein-coding
TEX261	-0.6	10.47	0.00119	protein-coding
TTC39B	0.81	6.94	0.00119	protein-coding
BBX	0.9	9.02	0.00119	protein-coding
PON2	0.68	10.84	0.00119	protein-coding
MASTL	0.65	8.31	0.0012	protein-coding
FCER1A	-1.26	7.63	0.0012	protein-coding
WBP2	-0.61	10.09	0.0012	protein-coding
TRMT6	0.64	8.46	0.0012	protein-coding
PRPF18	0.78	8.33	0.00121	protein-coding
PLSCR3	-0.79	8.82	0.00121	protein-coding
MIA-RAB4B	-0.59	8.85	0.00121	lncRNA
TMEM205	-0.78	9.66	0.00121	protein-coding
RNU6-268P	0.8	4.73	0.00121	pseudo
ST3GAL4	-0.62	7.89	0.00121	protein-coding
BCAT1	1.05	7.94	0.00123	protein-coding
MT-TQ	-0.8	12.19	0.00123	tRNA
BCKDHA	-0.67	9.91	0.00124	protein-coding
ZBTB4	-0.6	9.62	0.00124	protein-coding
TAF7	0.65	7.48	0.00124	protein-coding
HDDC3	-0.62	8.51	0.00124	protein-coding
ZNF780B	0.8	7.61	0.00125	protein-coding
C1GALT1	0.73	8.39	0.00125	protein-coding
SMG1	0.79	11.42	0.00125	protein-coding
ZNF507	0.88	7.99	0.00125	protein-coding
LARS	0.83	8.75	0.00125	protein-coding
PKIG	-0.79	9.11	0.00125	protein-coding
MON2	0.69	9.38	0.00125	protein-coding
LAMC1	0.8	10.01	0.00125	protein-coding
ATP5SL	-0.61	9.77	0.00126	protein-coding
PDZD8	0.66	8.87	0.00126	protein-coding
TIPARP	1.11	10.48	0.00126	protein-coding
LOC100130428	0.84	8.43	0.00126	uncharacterized
TMEM2	0.95	10.23	0.00126	protein-coding
FILIP1	0.75	9.2	0.00127	protein-coding
HIST1H2AK	-0.78	7.53	0.00128	protein-coding
PTPN2	0.72	8.59	0.00129	protein-coding
ZNF75A	0.64	7.42	0.00129	protein-coding
ATP5J	-0.62	7.86	0.00129	protein-coding
ARMC7	-0.59	8.05	0.00129	protein-coding
ZNF10	0.77	5.99	0.00129	protein-coding
EXOSC9	0.62	8.07	0.0013	protein-coding
HSP90AB1	0.72	11.58	0.0013	protein-coding
CCNT2	0.73	9.05	0.00131	protein-coding
NLGN1	0.64	5.49	0.00131	protein-coding
DMXL2	0.87	8.8	0.00131	protein-coding
DHX58	-0.63	8.32	0.00131	protein-coding
ZC3H11A	0.86	9.55	0.00132	protein-coding
NR1H2	-0.61	9.42	0.00132	protein-coding
MAP3K13	0.78	8.02	0.00133	protein-coding
INVS	0.66	8.27	0.00133	protein-coding
CDKN2A	-0.59	7.45	0.00133	protein-coding
B3GAT3	-0.6	8.1	0.00134	protein-coding
ST6GALNAC2	-0.71	10.18	0.00134	protein-coding
SNORD116-13	-0.82	6.4	0.00134	snoRNA
SDR16C5	0.98	9.41	0.00134	protein-coding
SMCHD1	0.8	9.73	0.00134	protein-coding
DLG2	0.63	6.84	0.00135	protein-coding
RNU6ATAC3P	-0.67	5.19	0.00135	pseudo
G3BP2	0.62	9.43	0.00135	protein-coding
ZNF442	0.64	7.12	0.00135	protein-coding
PUS7L	0.68	6.82	0.00135	protein-coding
TMEM218	-0.64	9.08	0.00135	protein-coding
ZNF470	0.67	6.6	0.00135	protein-coding
RAB25	-0.69	9.07	0.00135	protein-coding
TSPAN7	-0.73	10.98	0.00135	protein-coding
C15orf59	-0.63	7.34	0.00135	protein-coding
SPAG1	0.59	7.63	0.00135	protein-coding
ANKRD20A8P	0.9	7.13	0.00136	pseudo
UTP15	0.75	7.21	0.00136	protein-coding
DCAKD	-0.65	9.88	0.00137	protein-coding
GPR157	-0.6	8.3	0.00137	protein-coding
OFD1	0.68	7.91	0.00137	protein-coding
TGFBR1	0.68	9.22	0.00137	protein-coding
ICAM3	-0.68	8.68	0.00138	protein-coding
ITIH5	-0.6	9.23	0.00138	protein-coding
BIRC3	1.5	8.81	0.00138	protein-coding
COMT	-0.64	10.42	0.00139	protein-coding
ZNF670	0.86	6.28	0.00139	protein-coding
NEDD4	0.72	7.87	0.00139	protein-coding
ACSL1	1.35	10.45	0.00139	protein-coding
CLHC1	0.65	5.88	0.00139	protein-coding
CERS4	-0.78	9.23	0.0014	protein-coding
DCTN4	0.63	9.35	0.0014	protein-coding
CTNNB1	0.81	11.93	0.0014	protein-coding
ARHGAP15	0.62	8.1	0.0014	protein-coding
USP21	-0.62	9.06	0.0014	protein-coding
FAM189A2	-0.73	10.06	0.0014	protein-coding
TMEM120A	-0.63	8.82	0.0014	protein-coding
CDC40	0.6	8.39	0.0014	protein-coding
AKR1E2	-0.59	7.95	0.0014	protein-coding
HIST1H1C	-0.96	8.65	0.0014	protein-coding
FLRT3	0.8	9.97	0.00141	protein-coding
KIAA0196	0.84	8.44	0.00141	protein-coding
ATP5I	-0.59	9.42	0.00141	protein-coding
SNORD6	-0.94	9.74	0.00141	snoRNA
FXYD6	-0.68	11.22	0.00142	protein-coding
CENPU	1.12	6.26	0.00142	protein-coding
SECISBP2L	1.26	9.92	0.00142	protein-coding
REV1	0.66	8.78	0.00142	protein-coding
SEPW1	-0.69	10.21	0.00143	protein-coding
ITLN2	-0.85	6.92	0.00143	protein-coding
CTSW	-1.15	8.97	0.00143	protein-coding
VPS51	-0.59	9.43	0.00143	protein-coding
MBNL2	0.62	11.05	0.00143	protein-coding
LSP1	-0.61	9.06	0.00143	protein-coding
PCBP4	-0.66	8.12	0.00143	protein-coding
NKTR	0.95	9.1	0.00143	protein-coding
RRM1	0.85	7.95	0.00143	protein-coding
DICER1	0.98	9.9	0.00143	protein-coding
WDR83OS	-0.82	9.05	0.00143	protein-coding
C6orf136	-0.59	7.86	0.00143	protein-coding
SNORD114-2	1.39	4.67	0.00144	snoRNA
VPS45	0.78	9.14	0.00144	protein-coding
CHML	0.82	7.31	0.00144	protein-coding
ZNF471	0.7	6.12	0.00144	protein-coding
EXOC5P1	0.83	6.88	0.00144	pseudo
DCLK1	1.12	7.35	0.00144	protein-coding
MAPK3	-0.7	10.5	0.00145	protein-coding
MYO5A	0.89	8.16	0.00145	protein-coding
RPL31P57	0.77	5.81	0.00145	pseudo
SQLE	0.84	9.28	0.00145	protein-coding
MT-TM	-0.6	10.51	0.00147	tRNA
B3GNT1	-0.9	7.71	0.00147	protein-coding
PDGFB	-0.68	8.14	0.00147	protein-coding
TLR4	0.94	9.98	0.00147	protein-coding
ABCB7	0.71	8.15	0.00148	protein-coding
ATP6V1A	0.77	9.15	0.00148	protein-coding
EID3	1.3	8.12	0.00148	protein-coding
LRRC32	-0.7	10.6	0.00148	protein-coding
OSBP	0.64	9.27	0.00148	protein-coding
ACOT2	-0.87	8.76	0.00148	protein-coding
KIF15	0.6	4.92	0.00148	protein-coding
PHLDB2	0.7	8.58	0.00149	protein-coding
RIPK2	0.79	9.19	0.0015	protein-coding
TMEM179B	-0.66	11.06	0.0015	protein-coding
MYOF	0.93	10.49	0.00151	protein-coding
GNPTAB	0.63	9.05	0.00151	protein-coding
GAPT	0.77	6.6	0.00151	protein-coding
GRAP	-0.88	8.72	0.00151	protein-coding
KPNB1	0.78	9.86	0.00151	protein-coding
SMG1P1	0.67	11.12	0.00152	pseudo
C19orf33	-0.75	9.65	0.00152	protein-coding
PCNX	0.68	9.39	0.00152	protein-coding
FARSB	0.72	9.46	0.00152	protein-coding
SLC7A5P2	0.64	11.74	0.00152	pseudo
AGTRAP	-0.69	9.74	0.00153	protein-coding
GFM1	0.76	7.64	0.00153	protein-coding
NCBP2	0.65	8.05	0.00153	protein-coding
S100A3	-1.63	8.15	0.00154	protein-coding
ANKRD22	1.37	6.45	0.00154	protein-coding
TFPI	0.74	10.28	0.00154	protein-coding
ARHGAP11A	0.91	5.37	0.00154	protein-coding
TAF1	0.6	8.48	0.00154	protein-coding
PLS3	0.78	10.36	0.00154	protein-coding
FNBP4	0.61	9.95	0.00155	protein-coding
SNRPC	-0.72	8.57	0.00155	protein-coding
FAM102B	0.65	8	0.00155	protein-coding
FBXW7	0.63	7.54	0.00155	protein-coding
CCDC43	0.62	7.68	0.00155	protein-coding
TBC1D30	0.59	7.1	0.00155	protein-coding
ACRC	0.67	6.39	0.00155	protein-coding
HIST1H4L	-0.85	7.4	0.00156	protein-coding
MAPK10	0.59	8.22	0.00156	protein-coding
PDE4D	0.8	9.38	0.00156	protein-coding
SSFA2	0.77	10.36	0.00156	protein-coding
KDM5A	0.75	8.32	0.00157	protein-coding
SNORD115-32	-1.09	5.52	0.00158	snoRNA
COG5	0.74	9.66	0.00158	protein-coding
PIGA	1.06	8.51	0.00159	protein-coding
TYROBP	-0.74	12.22	0.00159	protein-coding
RIT1	0.69	8.75	0.0016	protein-coding
RNU6-702P	-0.69	7.15	0.0016	pseudo
STARD10	-0.62	9.61	0.0016	protein-coding
SOSTDC1	-1.69	7.97	0.00161	protein-coding
IRF2BP2	-0.62	10.41	0.00161	protein-coding
CAPRIN1	0.6	10.73	0.00161	protein-coding
ZNF165	0.89	6.75	0.00163	protein-coding
ISLR	-0.74	9.42	0.00163	protein-coding
PRKDC	0.76	8.62	0.00163	protein-coding
COMMD6	-0.72	9.41	0.00164	protein-coding
GTPBP4	0.66	7.68	0.00165	protein-coding
NECAB1	1.07	8.91	0.00166	protein-coding
AKAP13	0.8	10.78	0.00166	protein-coding
TRAPPC8	0.6	7.62	0.00166	protein-coding
TRGV7	-0.61	6.76	0.00167	pseudo
NUDCD1	0.79	7.65	0.00167	protein-coding
F13A1	1	10.73	0.00167	protein-coding
MANEA	0.59	8.61	0.00167	protein-coding
EFNA4	-0.61	7.87	0.00167	protein-coding
USMG5	-0.72	10.68	0.00168	protein-coding
ORAI3	-0.62	9.1	0.00168	protein-coding
CDPF1	-0.68	8.25	0.00168	protein-coding
NDUFAB1	-0.58	8.54	0.00168	protein-coding
CENPN	0.59	7.79	0.00168	protein-coding
FOXF1	-1.01	9.25	0.00169	protein-coding
RNU6-595P	0.78	4.31	0.00169	pseudo
SSSCA1	-0.7	9.04	0.00169	protein-coding
CNOT1	0.82	10.41	0.00169	protein-coding
TNIK	0.75	9.09	0.0017	protein-coding
ZKSCAN8	0.67	8.78	0.0017	protein-coding
ARCN1	0.59	9.65	0.0017	protein-coding
TIMM17B	-0.64	8.28	0.00171	protein-coding
ACSM3	1.08	7.16	0.00172	protein-coding
ZRANB3	0.59	6.53	0.00172	protein-coding
IQCG	0.86	7.64	0.00172	protein-coding
CCDC102B	0.84	8.21	0.00172	protein-coding
ABHD17A	-0.62	9.5	0.00172	protein-coding
BTG3	0.68	9.05	0.00172	protein-coding
VAMP2	-0.77	9.51	0.00173	protein-coding
PDZK1IP1	-0.82	9.03	0.00173	protein-coding
C6orf48	-0.6	9.7	0.00175	lncRNA
LSMEM1	1.06	5.94	0.00175	protein-coding
AAAS	-0.63	9.31	0.00176	protein-coding
SMU1	0.69	10.27	0.00176	protein-coding
CHEK1	0.8	6.19	0.00177	protein-coding
CDIPT	-0.86	10.11	0.00177	protein-coding
PAPOLG	0.73	9.08	0.00178	protein-coding
DDX42	0.61	8.94	0.00178	protein-coding
MAPRE1	0.72	9.73	0.00178	protein-coding
CD52	-0.77	10.77	0.00178	protein-coding
DZIP3	0.62	7.19	0.00178	protein-coding
IRAK4	0.63	8.23	0.00179	protein-coding
NDUFS1	0.61	8.95	0.00179	protein-coding
PNISR	0.9	9.09	0.0018	protein-coding
IPO11	0.72	8.12	0.00181	protein-coding
SCAMP2	-0.62	10.91	0.00181	protein-coding
FERMT2	0.62	9.89	0.00182	protein-coding
USP24	0.75	8.73	0.00182	protein-coding
ZFPL1	-0.61	9.33	0.00182	protein-coding
TLR2	0.97	8.78	0.00182	protein-coding
PPT2	-0.71	8.42	0.00182	protein-coding
EIF4G2	0.6	11.31	0.00183	protein-coding
INTS6	0.69	8.17	0.00183	protein-coding
LY86	-0.63	8.3	0.00184	protein-coding
ADAMTS9	1.6	10.31	0.00184	protein-coding
GALNT13	-0.71	6.3	0.00184	protein-coding
ETFDH	0.76	7.7	0.00184	protein-coding
METAP1	0.59	9.29	0.00185	protein-coding
SNORD22	0.75	6.87	0.00185	snoRNA
ARID5B	0.9	10.13	0.00186	protein-coding
MMRN2	-0.64	9.23	0.00186	protein-coding
CFD	-0.62	10.94	0.00186	protein-coding
TMEM160	-0.72	10.15	0.00186	protein-coding
MNS1	0.96	6.15	0.00186	protein-coding
ZNF84	0.75	7.84	0.00186	protein-coding
RPL36A-HNRNPH2	-0.72	10.14	0.00186	protein-coding
MUT	0.73	8.52	0.00187	protein-coding
VEPH1	1.05	9.08	0.00188	protein-coding
ZBTB21	0.99	8.89	0.00188	protein-coding
NCOA1	0.6	9.49	0.00188	protein-coding
MCTP1	0.95	8.25	0.00188	protein-coding
ORAI1	-0.67	8.63	0.00188	protein-coding
NAV3	0.62	7.54	0.00188	protein-coding
MGST3	-0.61	11.49	0.00188	protein-coding
MLLT3	0.63	8.29	0.00188	protein-coding
WDHD1	0.63	6.17	0.00189	protein-coding
RN7SL81P	0.7	7.89	0.00189	pseudo
PIK3R1	0.9	10.8	0.00189	protein-coding
RNU2-68P	0.62	6.2	0.00189	pseudo
SIGLEC17P	-0.94	7.61	0.00189	pseudo
SLC25A11	-0.74	9.78	0.0019	protein-coding
SACM1L	0.83	9.45	0.0019	protein-coding
SNX10	0.64	8.8	0.0019	protein-coding
KRTCAP2	-0.72	9.91	0.0019	protein-coding
PKDCC	-0.69	9.44	0.00191	protein-coding
RN7SL834P	1	7.77	0.00192	pseudo
ERCC5	0.73	8.45	0.00192	protein-coding
SLC16A1	0.83	6.94	0.00193	protein-coding
ERBB4	0.94	7.98	0.00193	protein-coding
ADAM17	0.83	9.46	0.00194	protein-coding
UTP20	0.89	7.59	0.00194	protein-coding
LOC101927628	0.81	10.47	0.00194	uncharacterized
AOX1	1.34	8.47	0.00195	protein-coding
ANKRD20A11P	0.7	6.78	0.00196	pseudo
FAM188B	-0.69	9.3	0.00196	protein-coding
APBB3	-0.6	9.14	0.00196	protein-coding
NAPG	0.93	8.61	0.00196	protein-coding
SCN1A	1.02	7	0.00197	protein-coding
PEMT	-0.77	10.07	0.00197	protein-coding
PPWD1	0.71	8.57	0.00197	protein-coding
ABCC9	1.09	9.13	0.00197	protein-coding
FMOD	-0.7	10.13	0.00197	protein-coding
RNU6-890P	0.77	4.75	0.00198	pseudo
DGKH	0.69	8.68	0.00199	protein-coding
PTPRCAP	-0.82	9.12	0.00199	protein-coding
GYPC	-0.6	9.43	0.00199	protein-coding
RPPH1	-0.77	11.49	0.00201	uncharacterized
RNU6-162P	0.88	6.51	0.00201	pseudo
CYLD	0.91	8.37	0.00201	protein-coding
SULT1A2	-0.83	8.77	0.00202	protein-coding
ANO5	0.72	6.52	0.00202	protein-coding
ZNF137P	0.6	5.22	0.00202	pseudo
ZNF302	0.69	8.43	0.00202	protein-coding
WTAP	0.65	10.99	0.00203	protein-coding
NR2F6	-0.59	9.31	0.00203	protein-coding
REP15	0.61	4.83	0.00203	protein-coding
ZNF844	0.85	6.84	0.00203	protein-coding
PPP2R4	-0.59	8.86	0.00204	protein-coding
HOXA7	-0.8	8.19	0.00204	protein-coding
TMEM204	-0.77	11.53	0.00204	protein-coding
RN7SKP97	0.94	5.26	0.00205	pseudo
SNORD57	-0.66	12.19	0.00205	snoRNA
IVNS1ABP	1.01	9.05	0.00206	protein-coding
ARFGAP3	0.8	8.94	0.00206	protein-coding
PUS3	0.67	6.74	0.00206	protein-coding
NSF	0.88	8.46	0.00207	protein-coding
PPP1R11P1	-0.61	8.36	0.00207	pseudo
ZNF682	0.82	7.37	0.00207	protein-coding
ZNF35	0.77	7.17	0.00207	protein-coding
MSH6	0.74	7.61	0.00207	protein-coding
ZNF724P	0.96	5.67	0.00208	protein-coding
TRIL	-0.69	7.29	0.00208	protein-coding
CCNT1	0.61	9.54	0.00209	protein-coding
PDK2	-0.79	9.03	0.0021	protein-coding
WDR48	0.74	8.14	0.0021	protein-coding
IFNAR1	0.62	8.74	0.0021	protein-coding
ITGB1	0.69	10.18	0.0021	protein-coding
HIST1H4F	-0.81	7.97	0.00211	protein-coding
COPA	0.73	10.95	0.00211	protein-coding
NSUN6	0.59	7.87	0.00211	protein-coding
IL18RAP	1.23	7.59	0.00211	protein-coding
RNU6-256P	-0.91	6.5	0.00211	pseudo
ZBTB43	0.76	7.7	0.00211	protein-coding
FSCN1	-0.73	9.38	0.00213	protein-coding
SHPRH	0.75	7.76	0.00214	protein-coding
CDKL5	0.75	8.76	0.00215	protein-coding
MMP8	2.04	5.16	0.00216	protein-coding
ANK3	0.94	8.98	0.00217	protein-coding
[truncated: 516 more rows]
