# Supplementary material for: Comparative Transcriptional Analysis of Pulmonary Arterial Hypertension Associated With Three Different Diseases
Source: Front Cell Dev Biol. 2021 Jul 15;9:672159. doi: 10.3389/fcell.2021.672159 (PMC8319719; doi:10.3389/fcell.2021.672159)
Supplement: Supplementary Table 3 — Annotation results for 1442 CDEGs. [file Table_3.XLSX]

## Sheet: BP
a. Annoatation results for 1158 upregulated CDEGs
GO-ID	Corrected p-value	Number of genes annotated to a term in the input list	Number of genes annotated to a term in the genome	Number of genes in the input gene list with GO annotations	Number of genes in the genome with GO annotations	Description	Genes in test set
44260	1.5881e-33	387	3500	894	14262	cellular macromolecule metabolic process	HNRNPU|PHAX|SMC5|HNRNPR|SMC6|RBPJ|EPRS|SMC3|BACH1|SUV420H1|DCAF6|TBK1|PPP4R2|PSMD5|PSMD1|TYW3|FRS2|DICER1|CD2AP|ACE2|KIAA0368|MTMR2|PRKDC|HIF1A|MTMR6|C5|RAD21|EDEM3|PLK4|NAA50|PRPF38B|EIF2AK3|EIF2AK2|UPF3B|CDC6|SETX|EIF5|TDP2|DZIP3|FARSB|PHF3|CLTC|CHM|MED13|RARS|RIOK2|UPF2|WDR36|SHPRH|RIPK2|ASH1L|BAZ1B|NCOR1|TCP1|GARS|TMF1|RNMT|LMAN1|FGD4|WRN|ADRBK2|USP1|SRSF10|SF3B1|SRSF11|SF3A3|MBD4|USP9X|RIOK3…
43170	3.464e-29	412	4007	894	14262	macromolecule metabolic process	HNRNPU|PHAX|SMC5|HNRNPR|SMC6|RBPJ|EPRS|SMC3|BACH1|SUV420H1|DCAF6|TBK1|PPP4R2|PSMD5|PSMD1|TYW3|FRS2|DICER1|CD2AP|ACE2|KIAA0368|YME1L1|MTMR2|CFH|PRKDC|CFI|HIF1A|MTMR6|C5|RAD21|EDEM3|PLK4|NAA50|PRPF38B|EIF2AK3|EIF2AK2|UPF3B|CDC6|SETX|EIF5|TDP2|DZIP3|FARSB|PHF3|CLTC|CHM|FMN1|MED13|RARS|RIOK2|UPF2|WDR36|SHPRH|RIPK2|ASH1L|BAZ1B|NCOR1|TCP1|GARS|DLD|TMF1|RNMT|LMAN1|FGD4|WRN|ADRBK2|USP1|SRSF10|SF3B1|SRSF1…
90304	3.8497e-27	204	1457	894	14262	nucleic acid metabolic process	HNRNPU|PHAX|SMC5|HNRNPR|SMC6|RBPJ|EPRS|SMC3|BACH1|PWP1|PNN|PPP4R2|CHEK1|EPC2|AQR|ESCO1|TYW3|RECQL|DICER1|ESCO2|CRNKL1|CDC40|XRN1|XRN2|DHX9|PRKDC|BRCC3|RTF1|HIF1A|BRIP1|ERI1|LARS|RAD21|HLTF|PRPF38B|ZRANB2|XRCC4|XRCC5|SMARCA5|UPF3B|IGF1|CDC6|SRPK1|SETX|POLA1|SNW1|TDP2|MPHOSPH10|INTS7|ATM|FARSB|ATR|PHF3|TOP2A|INTS12|TOP2B|RSF1|BRCA2|SYNCRIP|ZNF808|PCM1|MED13|RSRC1|PCF11|RARS|REV3L|DHX15|UTP14A|UPF2|…
6139	8.1401e-25	227	1782	894	14262	nucleobase, nucleoside, nucleotide and nucleic acid metabolic process	HNRNPU|PHAX|SMC5|HNRNPR|SMC6|RBPJ|EPRS|SMC3|BACH1|PWP1|PNN|PPP4R2|CHEK1|EPC2|AQR|ESCO1|TYW3|RECQL|DICER1|ESCO2|CRNKL1|CDC40|XRN1|XRN2|DHX9|PRKDC|BRCC3|RTF1|HIF1A|LDHB|BRIP1|ERI1|LARS|RAD21|HLTF|ATP6V1C1|PRPF38B|ZRANB2|XRCC4|XRCC5|SMARCA5|UPF3B|IGF1|CDC6|SRPK1|SETX|POLA1|SNW1|TDP2|MPHOSPH10|INTS7|ATM|FARSB|ATR|PHF3|TOP2A|INTS12|TOP2B|ADK|RSF1|BRCA2|SYNCRIP|ZNF808|PCM1|MED13|RSRC1|PCF11|RARS|REV3L|…
34641	1.2004e-21	243	2073	894	14262	cellular nitrogen compound metabolic process	HNRNPU|PHAX|SMC5|HNRNPR|SMC6|RBPJ|EPRS|SMC3|BACH1|PWP1|PNN|PPP4R2|TDO2|CHEK1|EPC2|AQR|ESCO1|TYW3|RECQL|DICER1|ESCO2|CRNKL1|CDC40|XRN1|XRN2|DHX9|PRKDC|BRCC3|RTF1|HIF1A|LDHB|BRIP1|ERI1|LARS|RAD21|HLTF|ATP6V1C1|PRPF38B|ZRANB2|XRCC4|XRCC5|SMARCA5|UPF3B|IGF1|CDC6|SRPK1|SETX|POLA1|SNW1|TDP2|MPHOSPH10|INTS7|ATM|FARSB|ATR|PHF3|TOP2A|INTS12|TOP2B|ADK|RSF1|BRCA2|SYNCRIP|ZNF808|PCM1|MED13|RSRC1|PCF11|RARS|R…
44237	1.1647e-19	449	4979	894	14262	cellular metabolic process	HNRNPU|PHAX|SMC5|HNRNPR|SMC6|RBPJ|EPRS|SMC3|BACH1|SUV420H1|DCAF6|TBK1|PPP4R2|TDO2|PSMD5|PSMD1|TYW3|FRS2|DICER1|CD2AP|ACE2|MTHFD2|KIAA0368|FAR1|MTMR2|PRKDC|HIF1A|MTMR6|LDHB|C5|RAD21|EDEM3|PLK4|NAA50|PRPF38B|EIF2AK3|EIF2AK2|UPF3B|CDC6|SETX|EIF5|TDP2|DZIP3|FARSB|PHF3|CLTC|ADK|CHM|MED13|IMPA1|RARS|RIOK2|UPF2|WDR36|SHPRH|RIPK2|ELOVL6|ASH1L|BAZ1B|NCOR1|DPYD|TCP1|GARS|PLCB1|DLD|TMF1|RNMT|SLC7A2|LMAN1|FG…
6807	9.7355e-19	244	2191	894	14262	nitrogen compound metabolic process	HNRNPU|PHAX|SMC5|HNRNPR|SMC6|RBPJ|EPRS|SMC3|BACH1|PWP1|PNN|PPP4R2|TDO2|CHEK1|EPC2|AQR|ESCO1|TYW3|RECQL|DICER1|ESCO2|CRNKL1|CDC40|XRN1|MTHFD2|XRN2|DHX9|PRKDC|BRCC3|RTF1|HIF1A|LDHB|BRIP1|ERI1|LARS|RAD21|HLTF|ATP6V1C1|PRPF38B|ZRANB2|XRCC4|XRCC5|SMARCA5|UPF3B|IGF1|CDC6|SRPK1|SETX|POLA1|SNW1|TDP2|MPHOSPH10|INTS7|ATM|FARSB|ATR|PHF3|TOP2A|INTS12|TOP2B|ADK|RSF1|BRCA2|SYNCRIP|ZNF808|PCM1|MED13|RSRC1|PCF11…
44238	1.5428e-17	461	5277	894	14262	primary metabolic process	HNRNPU|PHAX|SMC5|HNRNPR|SMC6|RBPJ|EPRS|SMC3|BACH1|SUV420H1|DCAF6|TBK1|PPP4R2|TDO2|PSMD5|PSMD1|TYW3|FRS2|DICER1|CD2AP|ACE2|KIAA0368|YME1L1|FAR1|MTMR2|CFH|PRKDC|CFI|HIF1A|MTMR6|LDHB|C5|RAD21|EDEM3|PLK4|NAA50|PRPF38B|EIF2AK3|EIF2AK2|UPF3B|CDC6|SETX|EIF5|TDP2|DZIP3|FARSB|PHF3|ADK|CHM|OSBPL11|MED13|IMPA1|RARS|RIOK2|UPF2|WDR36|SHPRH|RIPK2|ELOVL6|ASH1L|BAZ1B|NCOR1|AGPS|DPYD|TCP1|GARS|PLCB1|DLD|TMF1|RNMT…
16070	8.7987e-16	132	964	894	14262	RNA metabolic process	CCNT2|HNRNPU|ARID4A|PHAX|HNRNPR|EPRS|NARS|PNN|PPP4R2|PAPOLG|CWC22|PAPOLA|CIR1|CAST|PUS3|SUPT16H|AQR|TYW3|THOC1|PRPF4B|DICER1|THOC2|TRNT1|CRNKL1|CDC40|XRN1|XRN2|PPIG|DDX5|ZCCHC6|DHX9|YTHDC1|DDX1|UTP23|TARS|RTF1|HIF1A|ERI1|LARS|TPR|UTP20|DARS|PRPF38B|ZRANB2|CPSF3|ECD|SMARCA5|UPF3B|SRPK1|SETX|SNW1|COPS2|MPHOSPH10|INTS7|ATM|IARS|NFE2L2|FARSB|RBM27|INTS12|RBM25|DDX46|PPWD1|RSF1|SYNCRIP|PCM1|METTL14|ME…
7049	2.3647e-15	115	794	894	14262	cell cycle	RB1|DCLRE1A|CCNT2|RIF1|ZAK|CEP120|BCCIP|CASC5|SMC3|MKI67|SMC4|SMC2|PSMD5|CDC27|CHEK1|NUSAP1|PSMD1|KNTC1|FBXO5|NBN|KPNA2|USP8|CEP135|ESCO1|LIG4|ESCO2|CD2AP|CLIP1|DMTF1|KIF20B|BLM|PSMD14|CUL3|CUL2|CUL1|NCAPG|UBR2|PDS5B|PDS5A|NPAT|RACGAP1|RAD21|NAE1|EVI5|MAP9|FANCI|CDC6|FBXO30|POLA1|ANLN|TPX2|STAG1|KIF18A|STAG2|CCPG1|JMY|MDM2|CDK1|ATM|ATR|AHCTF1|SYCP2|MCM8|CLTC|KIF11|BRCA2|KIF15|NIPBL|MIS18BP1|RB1CC…
8380	3.5251e-15	61	286	894	14262	RNA splicing	RBM25|DDX46|PPWD1|HNRNPU|PHAX|HNRNPR|SYNCRIP|PNN|PPP4R2|RSRC1|PCF11|CWC22|DHX15|PAPOLA|CIR1|KIAA1429|AQR|NCBP1|NCBP2|THOC1|PRPF4B|PRPF40A|THOC2|PLRG1|SMC1A|CRNKL1|CDC40|PRPF18|SYF2|ZNF638|LUC7L3|PPIG|HNRNPH3|SLU7|SKIV2L2|DDX5|DHX9|YTHDC1|DDX1|WBP4|DDX20|PPP2CA|POLR2B|TGS1|HNRNPA1|SRSF10|SF3B1|SRSF11|SF3A3|RBM39|PRPF38B|HNRNPA3|ZRANB2|CPSF3|CDC5L|UPF3B|SRPK1|PRPF39|SNW1|HNRNPA2B1|MPHOSPH10
6996	1.6727e-14	165	1381	894	14262	organelle organization	RB1|DCLRE1A|CEP120|CASC5|JMJD1C|ARID4A|GCC2|ARID4B|SMC3|SMC4|SUV420H1|SMC2|EPS8|FGF7|COL4A3BP|GOLGA5|RNF19A|CDC27|NUSAP1|SMARCAD1|EPC2|KNTC1|FBXO5|NBN|ARID2|EIF2A|DYNC2H1|USP8|SUPT16H|CEP135|LIG4|TRNT1|CD2AP|CLIP1|ZFYVE16|TBL1XR1|NCL|MORF4L2|HAT1|BLZF1|COPB2|BLM|PRKDC|CUL3|COPB1|CTR9|NCAPG|BRCC3|RTF1|PDS5B|PDS5A|HSP90B1|RACGAP1|CALD1|RAD21|HLTF|TRPM7|MAP9|XRCC5|HSPA4|EIF2AK3|SMARCA5|HOOK3|CDC6|SM…
10467	5.9934e-14	153	1259	894	14262	gene expression	CCNT2|HNRNPU|ARID4A|PHAX|HNRNPR|EPRS|PWP1|EFTUD1|NARS|PNN|PPP4R2|PAPOLG|CWC22|PAPOLA|CIR1|CAST|PUS3|SUPT16H|AQR|EIF1AX|TYW3|THOC1|PRPF4B|DICER1|THOC2|TRNT1|CRNKL1|CDC40|XRN2|PPIG|DDX5|ZCCHC6|CFH|DHX9|YTHDC1|DDX1|UTP23|CFI|TARS|RTF1|HIF1A|C5|BRIP1|ERI1|LARS|HLTF|TPR|UTP20|DARS|PRPF38B|ZRANB2|CPSF3|ECD|SMARCA5|EIF2AK2|UPF3B|SRPK1|SETX|EIF5|SNW1|COPS2|MPHOSPH10|INTS7|DHX29|IARS|RSL24D1|NFE2L2|FARSB|…
6396	9.5e-14	89	567	894	14262	RNA processing	RBM27|INTS12|RBM25|DDX46|PPWD1|HNRNPU|PHAX|HNRNPR|SYNCRIP|PNN|PPP4R2|RSRC1|PCF11|PAPOLG|CWC22|DHX15|PAPOLA|CIR1|UTP14A|KIAA1429|PUS3|WDR36|AQR|NCBP1|NCBP2|DIS3|TYW3|THOC1|PRPF4B|PRPF40A|DICER1|THOC2|PLRG1|TRNT1|SMC1A|CRNKL1|CDC40|KIN|PRPF18|SYF2|ZNF638|XRN2|LUC7L3|PPIG|HNRNPH3|MET|SLU7|SKIV2L2|DDX5|ZCCHC6|NUFIP1|DHX9|YTHDC1|RNMT|DDX1|UTP23|WBP4|DDX20|PPP2CA|ERI1|POLR2B|EXOSC9|TGS1|UTP20|HNRNPA1|S…
22403	1.2983e-13	75	435	894	14262	cell cycle phase	RB1|DCLRE1A|SYCP2|CLTC|CEP120|CASC5|KIF11|BRCA2|SMC3|MKI67|SMC4|KIF15|SMC2|NIPBL|MIS18BP1|CDC27|CHEK1|NUSAP1|KNTC1|FBXO5|NBN|POLK|KPNA2|DLGAP5|CEP55|LRRCC1|PBRM1|KIF23|SMC1A|CKAP5|CD2AP|ASPM|DNAJC2|CLIP1|AIM1|DBF4|NCOR1|KIF2A|BCAT1|KIF20B|BLM|USP16|CUL3|MIS12|CUL2|CUL1|NCAPG|UBR2|PDS5B|PDS5A|PPP2CA|NPAT|RAD21|MAP9|SPAG5|USP9X|MND1|CDC6|CENPE|POLA1|ANLN|NEDD1|TPX2|CENPF|RAD50|STAG1|MPHOSPH9|KIF18A…
60255	1.7283e-13	314	3372	894	14262	regulation of macromolecule metabolic process	RB1|ZAK|ZNF292|JMJD1C|HNRNPU|CCNC|RBPJ|SMC3|BACH1|SUV420H1|DCAF6|PNN|TBK1|PSMD5|GPBP1|CDC27|ZNF845|PSMD1|BBX|EPC2|FBXO5|ZNF721|EIF2A|ZNF160|DNTTIP2|ZNF12|DICER1|ZNF14|ACE2|ZNF718|RFX7|XRN2|SRFBP1|CLOCK|BLZF1|ZNF277|ZNF28|DHX9|PRKDC|MYCBP2|TSHZ2|ZBTB1|BAZ2B|BRCC3|RTF1|HIF1A|CDKN2AIP|MTDH|FXR1|ZNF708|BRIP1|ERI1|MIER3|PDGFD|RAD21|HLTF|HIVEP1|ZNF148|ZNF267|ZNF146|ZNF143|ZNF141|ZNF140|ZNF260|EIF2AK3|S…
279	3.1962e-13	65	351	894	14262	M phase	RB1|DCLRE1A|SYCP2|CLTC|CEP120|CASC5|KIF11|BRCA2|SMC3|MKI67|SMC4|KIF15|SMC2|NIPBL|MIS18BP1|CDC27|CHEK1|NUSAP1|KNTC1|FBXO5|NBN|POLK|KPNA2|DLGAP5|CEP55|LRRCC1|PBRM1|KIF23|SMC1A|CKAP5|CD2AP|ASPM|CLIP1|AIM1|NCOR1|KIF2A|KIF20B|USP16|CUL3|MIS12|NCAPG|UBR2|PDS5B|PDS5A|PPP2CA|RAD21|MAP9|SPAG5|USP9X|MND1|CDC6|CENPE|ANLN|NEDD1|TPX2|CENPF|RAD50|STAG1|MPHOSPH9|KIF18A|STAG2|APC|PRC1|CDK1|ATM
22402	1.0928e-12	88	582	894	14262	cell cycle process	RB1|DCLRE1A|SYCP2|ZAK|CLTC|CEP120|CASC5|KIF11|BRCA2|SMC3|MKI67|SMC4|KIF15|SMC2|NIPBL|PSMD5|MIS18BP1|CDC27|CHEK1|NUSAP1|PSMD1|KNTC1|FBXO5|NBN|POLK|KPNA2|DLGAP5|CEP55|LRRCC1|PBRM1|CEP135|DST|KIF23|SMC1A|CKAP5|CD2AP|ASPM|DNAJC2|CLIP1|AIM1|DBF4|NCOR1|KIF2A|BCAT1|KIF20B|BLM|USP16|PSMD14|CUL3|MIS12|CUL2|CUL1|NCAPG|UBR2|PDS5B|PDS5A|PPP2CA|NPAT|RACGAP1|RAD21|MAP9|SPAG5|USP9X|MND1|CDC6|FBXO30|CENPE|POLA1|…
8152	1.1563e-12	484	5945	894	14262	metabolic process	HNRNPU|PHAX|SMC5|HNRNPR|SMC6|RBPJ|EPRS|SMC3|BACH1|SUV420H1|DCAF6|TBK1|PPP4R2|TDO2|PSMD5|PSMD1|TYW3|FRS2|DICER1|CD2AP|ACE2|MTHFD2|KIAA0368|YME1L1|FAR1|MTMR2|CFH|PRKDC|CFI|HIF1A|MTMR6|LDHB|C5|RAD21|EDEM3|PLK4|NAA50|PRPF38B|EIF2AK3|EIF2AK2|UPF3B|CDC6|SETX|EIF5|TDP2|DZIP3|FARSB|PHF3|CLTC|ADK|CHM|FMN1|OSBPL11|MED13|IMPA1|RARS|RIOK2|UPF2|WDR36|SHPRH|RIPK2|TET2|ELOVL6|ASH1L|BAZ1B|NCOR1|AGPS|DPYD|TCP1|GA…
278	1.2255e-12	67	380	894	14262	mitotic cell cycle	RB1|DCLRE1A|CLTC|CASC5|KIF11|SMC3|SMC4|KIF15|SMC2|NIPBL|PSMD5|MIS18BP1|CDC27|NUSAP1|PSMD1|KNTC1|FBXO5|POLK|KPNA2|DLGAP5|CEP55|LRRCC1|PBRM1|KIF23|SMC1A|CKAP5|CD2AP|ASPM|DNAJC2|CLIP1|AIM1|DBF4|KIF2A|BCAT1|KIF20B|BLM|USP16|PSMD14|CUL3|MIS12|CUL2|CUL1|NCAPG|PDS5B|PDS5A|NPAT|RAD21|MAP9|SPAG5|USP9X|CDC6|CENPE|POLA1|ANLN|NEDD1|TPX2|CENPF|STAG1|MPHOSPH9|KIF18A|PSMC6|STAG2|APC|PRC1|MDM2|CDK1|TAF2
16071	3.1435e-12	65	369	894	14262	mRNA metabolic process	RBM27|RBM25|DDX46|PPWD1|HNRNPU|PHAX|HNRNPR|SYNCRIP|PNN|PPP4R2|RSRC1|PCF11|PAPOLG|CWC22|DHX15|PAPOLA|CIR1|KIAA1429|UPF2|AQR|NCBP1|NCBP2|THOC1|PRPF4B|PRPF40A|THOC2|PLRG1|CRNKL1|CDC40|KIN|PRPF18|XRN1|SYF2|XRN2|LUC7L3|HNRNPH3|MET|SLU7|SKIV2L2|DDX5|DHX9|YTHDC1|RNMT|DDX1|WBP4|DDX20|TGS1|HNRNPA1|SRSF10|SF3B1|SRSF11|SF3A3|RBM39|PRPF38B|HNRNPA3|SSB|ZRANB2|CPSF3|CDC5L|UPF3B|PNRC2|PRPF39|SNW1|HNRNPA2B1|ATM
87	3.6853e-12	50	239	894	14262	M phase of mitotic cell cycle	DCLRE1A|CLTC|CASC5|KIF11|SMC3|SMC4|KIF15|SMC2|NIPBL|MIS18BP1|CDC27|NUSAP1|KNTC1|FBXO5|POLK|DLGAP5|CEP55|LRRCC1|PBRM1|KIF23|SMC1A|CKAP5|CD2AP|ASPM|CLIP1|AIM1|KIF2A|KIF20B|USP16|CUL3|MIS12|NCAPG|PDS5B|PDS5A|RAD21|MAP9|SPAG5|USP9X|CDC6|CENPE|ANLN|NEDD1|TPX2|CENPF|STAG1|MPHOSPH9|KIF18A|STAG2|APC|CDK1
6397	4.5109e-12	58	309	894	14262	mRNA processing	RBM27|RBM25|DDX46|PPWD1|HNRNPU|PHAX|HNRNPR|SYNCRIP|PNN|PPP4R2|RSRC1|PCF11|PAPOLG|CWC22|DHX15|PAPOLA|CIR1|KIAA1429|AQR|NCBP1|NCBP2|THOC1|PRPF4B|PRPF40A|THOC2|PLRG1|CRNKL1|CDC40|KIN|PRPF18|SYF2|XRN2|LUC7L3|HNRNPH3|MET|SLU7|SKIV2L2|DDX5|YTHDC1|RNMT|DDX1|WBP4|DDX20|TGS1|HNRNPA1|SRSF10|SF3B1|SRSF11|SF3A3|RBM39|PRPF38B|HNRNPA3|ZRANB2|CPSF3|CDC5L|PRPF39|SNW1|HNRNPA2B1
48285	4.7713e-12	50	241	894	14262	organelle fission	DCLRE1A|CLTC|CASC5|KIF11|SMC3|SMC4|KIF15|SMC2|NIPBL|OPA1|MIS18BP1|CDC27|NUSAP1|KNTC1|FBXO5|POLK|DNM1L|DLGAP5|CEP55|LRRCC1|PBRM1|KIF23|SMC1A|CKAP5|CD2AP|ASPM|CLIP1|AIM1|KIF2A|USP16|CUL3|MIS12|NCAPG|PDS5B|PDS5A|RAD21|MAP9|SPAG5|USP9X|CDC6|CENPE|ANLN|NEDD1|TPX2|CENPF|STAG1|KIF18A|STAG2|APC|CDK1
10556	7.1124e-12	271	2872	894	14262	regulation of macromolecule biosynthetic process	RB1|ZNF292|JMJD1C|CCNC|RBPJ|SMC3|BACH1|SUV420H1|DCAF6|PNN|TBK1|GPBP1|ZNF845|BBX|EPC2|ZNF721|EIF2A|ZNF160|DNTTIP2|ZNF12|ZNF14|ZNF718|RFX7|XRN2|SRFBP1|CLOCK|BLZF1|ZNF277|ZNF28|PRKDC|MYCBP2|TSHZ2|ZBTB1|BAZ2B|RTF1|HIF1A|MTDH|FXR1|ZNF708|BRIP1|MIER3|RAD21|HLTF|HIVEP1|ZNF148|ZNF267|ZNF146|ZNF143|ZNF141|ZNF140|ZNF260|EIF2AK3|SMARCA5|NR1D2|IGF1|CDC6|SMARCA1|CCDC88A|EIF5|SNW1|ZZZ3|STAG2|ZNF37A|RBAK|ZNF136…
31323	7.6664e-12	332	3731	894	14262	regulation of cellular metabolic process	RB1|ZAK|ZNF292|JMJD1C|HNRNPU|CCNC|RBPJ|SMC3|BACH1|SUV420H1|DCAF6|PNN|TBK1|PSMD5|GPBP1|CDC27|CHEK1|ZNF845|PSMD1|BBX|EPC2|FBXO5|ZNF721|EIF2A|ZNF160|DNTTIP2|FRS2|ZNF12|ZNF14|ZNF718|RFX7|XRN2|SRFBP1|CLOCK|BLZF1|ZNF277|ZNF28|DHX9|PRKDC|MYCBP2|TSHZ2|ZBTB1|BAZ2B|BRCC3|RTF1|HIF1A|MTDH|FXR1|C5|ZNF708|BRIP1|MIER3|PDGFD|RAD21|HLTF|HIVEP1|ZNF148|ZNF267|ZNF146|TBC1D8B|ZNF143|ZNF141|ZNF140|ZNF260|EIF2AK3|SMARC…
51301	7.9484e-12	58	314	894	14262	cell division	RB1|DCLRE1A|AHCTF1|CCNT2|SYCP2|CASC5|PIK3CB|KIF11|BRCA2|SMC3|SMC4|SMC2|MIS18BP1|NUSAP1|KNTC1|FBXO5|POLK|CEP55|LRRCC1|LIG4|KIF23|SMC1A|CKAP5|CD2AP|ASPM|AIM1|KIF2A|CCNE2|RASA1|TOP1|KIF20B|USP16|ROCK1|ROCK2|CUL3|MIS12|NCAPG|PDS5B|PDS5A|RACGAP1|RAD21|EVI5|MAP9|SPAG5|USP9X|CDC6|CENPE|ANLN|NEDD1|TPX2|CENPF|STAG1|DIAPH2|STAG2|APC|PRC1|CENPJ|CDK1
280	1.4493e-11	48	232	894	14262	nuclear division	DCLRE1A|USP16|CUL3|MIS12|CLTC|NCAPG|CASC5|KIF11|PDS5B|PDS5A|SMC3|SMC4|KIF15|SMC2|NIPBL|MIS18BP1|RAD21|CDC27|NUSAP1|KNTC1|FBXO5|POLK|DLGAP5|CEP55|MAP9|LRRCC1|PBRM1|SPAG5|USP9X|KIF23|CDC6|SMC1A|CKAP5|CD2AP|CENPE|ANLN|NEDD1|ASPM|TPX2|CENPF|CLIP1|STAG1|KIF18A|AIM1|STAG2|KIF2A|APC|CDK1
7067	1.4493e-11	48	232	894	14262	mitosis	DCLRE1A|USP16|CUL3|MIS12|CLTC|NCAPG|CASC5|KIF11|PDS5B|PDS5A|SMC3|SMC4|KIF15|SMC2|NIPBL|MIS18BP1|RAD21|CDC27|NUSAP1|KNTC1|FBXO5|POLK|DLGAP5|CEP55|MAP9|LRRCC1|PBRM1|SPAG5|USP9X|KIF23|CDC6|SMC1A|CKAP5|CD2AP|CENPE|ANLN|NEDD1|ASPM|TPX2|CENPF|CLIP1|STAG1|KIF18A|AIM1|STAG2|KIF2A|APC|CDK1
51171	1.7117e-11	281	3035	894	14262	regulation of nitrogen compound metabolic process	RB1|ZNF292|JMJD1C|HNRNPU|CCNC|RBPJ|SMC3|BACH1|SUV420H1|DCAF6|PNN|GPBP1|ZNF845|BBX|EPC2|ZNF721|ZNF160|DNTTIP2|ZNF12|ZNF14|ZNF718|RFX7|XRN2|SRFBP1|CLOCK|BLZF1|ZNF277|ZNF28|DHX9|PRKDC|MYCBP2|TSHZ2|ZBTB1|BAZ2B|BRCC3|RTF1|HIF1A|MTDH|ZNF708|BRIP1|MIER3|RAD21|HLTF|HIVEP1|ZNF148|ZNF267|ZNF146|TBC1D8B|ZNF143|ZNF141|ZNF140|ZNF260|SMARCA5|NR1D2|IGF1|CDC6|SMARCA1|SRPK1|CCDC88A|SNW1|ZZZ3|STAG2|ZNF37A|RBAK|ZNF…
6974	2.0147e-11	66	396	894	14262	response to DNA damage stimulus	TOP2A|DCLRE1A|RIF1|ZAK|BCCIP|SMC5|HMGB1|SMC6|BRCA2|SMC3|BACH1|NIPBL|SLK|CHEK1|REV3L|TLK1|EPC2|NBN|POLK|TOPBP1|GEN1|SLC30A9|SHPRH|SUPT16H|RFC1|ESCO1|ATRX|RECQL|LIG4|ESCO2|BAZ1B|SMC1A|TOPORS|KIN|RRM2B|MORF4L2|BLM|SP100|PRKDC|BRCC3|POLD3|WRN|BRIP1|IFI16|RAD21|UBR5|RBBP8|NAE1|FANCI|MBD4|XRCC4|XRCC5|GTF2H1|PTPN11|MPP7|SETX|POLA1|RAD50|APC|TDP2|JMY|CDK1|CEBPZ|ATM|ERCC6|ATR
19222	2.7341e-11	342	3914	894	14262	regulation of metabolic process	RB1|ZAK|ZNF292|JMJD1C|HNRNPU|CCNC|RBPJ|SMC3|BACH1|SUV420H1|DCAF6|PNN|TBK1|PSMD5|GPBP1|CDC27|CHEK1|ZNF845|PSMD1|BBX|EPC2|FBXO5|ZNF721|EIF2A|ZNF160|DNTTIP2|FRS2|ZNF12|DICER1|ZNF14|ACE2|ZNF718|RFX7|XRN2|SRFBP1|CLOCK|BLZF1|ZNF277|ZNF28|DHX9|PRKDC|MYCBP2|TSHZ2|ZBTB1|BAZ2B|BRCC3|RTF1|HIF1A|CDKN2AIP|MTDH|FXR1|C5|ZNF708|BRIP1|ERI1|MIER3|PDGFD|RAD21|HLTF|HIVEP1|ZNF148|ZNF267|ZNF146|TBC1D8B|ZNF143|ZNF141|Z…
19219	2.973e-11	278	3009	894	14262	regulation of nucleobase, nucleoside, nucleotide and nucleic acid metabolic process	RB1|ZNF292|JMJD1C|HNRNPU|CCNC|RBPJ|SMC3|BACH1|SUV420H1|DCAF6|PNN|GPBP1|ZNF845|BBX|EPC2|ZNF721|ZNF160|DNTTIP2|ZNF12|ZNF14|ZNF718|RFX7|XRN2|SRFBP1|CLOCK|BLZF1|ZNF277|ZNF28|DHX9|PRKDC|MYCBP2|TSHZ2|ZBTB1|BAZ2B|BRCC3|RTF1|HIF1A|MTDH|ZNF708|BRIP1|MIER3|RAD21|HLTF|HIVEP1|ZNF148|ZNF267|ZNF146|TBC1D8B|ZNF143|ZNF141|ZNF140|ZNF260|SMARCA5|NR1D2|IGF1|CDC6|SMARCA1|SRPK1|CCDC88A|SNW1|ZZZ3|STAG2|ZNF37A|RBAK|ZNF…
80090	6.1258e-11	315	3549	894	14262	regulation of primary metabolic process	RB1|ZAK|ZNF292|JMJD1C|HNRNPU|CCNC|RBPJ|SMC3|BACH1|SUV420H1|DCAF6|PNN|PSMD5|GPBP1|CDC27|ZNF845|PSMD1|BBX|EPC2|FBXO5|ZNF721|EIF2A|ZNF160|DNTTIP2|ZNF12|ZNF14|ACE2|ZNF718|RFX7|XRN2|SRFBP1|CLOCK|BLZF1|ZNF277|ZNF28|DHX9|PRKDC|MYCBP2|TSHZ2|ZBTB1|BAZ2B|BRCC3|RTF1|HIF1A|MTDH|FXR1|ZNF708|BRIP1|MIER3|PDGFD|RAD21|HLTF|HIVEP1|ZNF148|ZNF267|ZNF146|TBC1D8B|ZNF143|ZNF141|ZNF140|ZNF260|EIF2AK3|SMARCA5|NR1D2|IGF1|…
33036	9.3886e-11	130	1110	894	14262	macromolecule localization	IPO11|NUP107|CSE1L|FMR1|CASC5|GCC2|PHAX|IPO7|IPO5|IPO8|FGF7|COL4A3BP|KPNA4|VPS35|KPNA2|SEC62|KPNA3|KPNA1|SEC63|NSF|CADPS2|COG5|THOC1|ATP11C|ATP11B|THOC2|TRNT1|SYTL2|ZFYVE16|KIF20A|STAM2|BLZF1|COPB2|STXBP3|SAR1B|STXBP4|COPB1|NMD3|ACAT1|HSP90B1|SNX4|SCFD1|SNX2|TPR|G3BP2|SSR1|NUP88|RAB11FIP2|SEC31A|HSPA9|OSBPL8|ATP8B4|NUP155|RDX|UPF3B|RAB27B|HOOK3|KIF18A|NBEA|HOOK1|CHMP2B|MDM2|CDK1|CEP57|AHCTF1|ABCD…
10468	1.3322e-10	269	2923	894	14262	regulation of gene expression	RB1|ZNF292|JMJD1C|HNRNPU|CCNC|RBPJ|BACH1|SUV420H1|DCAF6|PNN|GPBP1|ZNF845|BBX|EPC2|ZNF721|EIF2A|ZNF160|DNTTIP2|ZNF12|DICER1|ZNF14|ZNF718|RFX7|XRN2|SRFBP1|CLOCK|BLZF1|ZNF277|ZNF28|DHX9|PRKDC|MYCBP2|TSHZ2|ZBTB1|BAZ2B|RTF1|HIF1A|CDKN2AIP|MTDH|FXR1|ZNF708|BRIP1|ERI1|MIER3|RAD21|HLTF|HIVEP1|ZNF148|ZNF267|ZNF146|ZNF143|ZNF141|ZNF140|ZNF260|EIF2AK3|SMARCA5|NR1D2|IGF1|SMARCA1|SRPK1|EIF5|SNW1|ZZZ3|ZNF37A|R…
9889	1.6275e-10	277	3040	894	14262	regulation of biosynthetic process	RB1|ZNF292|JMJD1C|CCNC|RBPJ|SMC3|BACH1|SUV420H1|DCAF6|PNN|TBK1|GPBP1|ZNF845|BBX|EPC2|ZNF721|EIF2A|ZNF160|DNTTIP2|ZNF12|ZNF14|ZNF718|RFX7|XRN2|SRFBP1|CLOCK|BLZF1|ZNF277|ZNF28|PRKDC|MYCBP2|TSHZ2|ZBTB1|BAZ2B|RTF1|HIF1A|MTDH|FXR1|ZNF708|BRIP1|MIER3|RAD21|HLTF|HIVEP1|ZNF148|ZNF267|ZNF146|ZNF143|ZNF141|ZNF140|ZNF260|EIF2AK3|SMARCA5|NR1D2|IGF1|CDC6|SMARCA1|CCDC88A|EIF5|SNW1|ZZZ3|STAG2|ZNF37A|RBAK|ZNF136…
16043	1.7485e-10	242	2560	894	14262	cellular component organization	ITSN2|RB1|ITSN1|JMJD1C|GCC2|PHAX|RBPJ|EPRS|FNBP1L|SMC3|SMC4|SUV420H1|SMC2|EPS8|GOLGA5|PSMD5|CDC27|EPC2|FBXO5|EIF2A|DYNC2H1|EPHA4|DICER1|CRNKL1|CD2AP|ZFYVE16|XRN2|BLZF1|MTMR2|STXBP3|SAR1B|PRKDC|CTR9|MYCBP2|NCAPG|BRCC3|RTF1|HIF1A|SNX4|SNX2|RACGAP1|RAD21|ZNHIT6|HLTF|TRPM7|MAP9|SEC31A|XRCC5|RDX|EIF2AK3|SMARCA5|CDC6|SMARCA1|DCLK1|ANLN|CCDC88A|TPX2|STAG1|STAG2|GOLGB1|STRN|EZH2|ATR|CEP57|TOP2A|TOP2B|AHC…
31326	1.8023e-10	275	3016	894	14262	regulation of cellular biosynthetic process	RB1|ZNF292|JMJD1C|CCNC|RBPJ|SMC3|BACH1|SUV420H1|DCAF6|PNN|TBK1|GPBP1|ZNF845|BBX|EPC2|ZNF721|EIF2A|ZNF160|DNTTIP2|ZNF12|ZNF14|ZNF718|RFX7|XRN2|SRFBP1|CLOCK|BLZF1|ZNF277|ZNF28|PRKDC|MYCBP2|TSHZ2|ZBTB1|BAZ2B|RTF1|HIF1A|MTDH|FXR1|ZNF708|BRIP1|MIER3|RAD21|HLTF|HIVEP1|ZNF148|ZNF267|ZNF146|ZNF143|ZNF141|ZNF140|ZNF260|EIF2AK3|SMARCA5|NR1D2|IGF1|CDC6|SMARCA1|CCDC88A|EIF5|SNW1|ZZZ3|STAG2|ZNF37A|RBAK|ZNF136…
33554	3.702e-10	85	620	894	14262	cellular response to stress	TOP2A|DCLRE1A|RIF1|ZAK|CCDC47|BCCIP|SMC5|HMGB1|SMC6|BRCA2|SMC3|BACH1|ERO1L|NIPBL|COL4A3BP|SLK|RB1CC1|CHEK1|REV3L|TLK1|EPC2|NBN|POLK|TOPBP1|EIF2A|GEN1|SLC30A9|SHPRH|SUPT16H|RFC1|ESCO1|MYOF|ATRX|RECQL|LIG4|ESCO2|BAZ1B|SMC1A|TOPORS|KIN|RRM2B|MORF4L2|TFEC|PTPLAD1|BECN1|BLM|HDAC2|SP100|DHX9|PRKDC|BRCC3|HIF1A|POLD3|FGD4|WRN|BRIP1|IFI16|RAD21|UBR5|RBBP8|NAE1|MAP3K2|FANCI|MBD4|XRCC4|HSPA5|XRCC5|EIF2AK3|E…
6281	3.972e-10	53	300	894	14262	DNA repair	TOP2A|DCLRE1A|BCCIP|SMC5|HMGB1|SMC6|BRCA2|SMC3|BACH1|SLK|CHEK1|REV3L|EPC2|NBN|POLK|TOPBP1|GEN1|SLC30A9|SHPRH|SUPT16H|RFC1|ESCO1|ATRX|RECQL|LIG4|ESCO2|BAZ1B|SMC1A|KIN|RRM2B|MORF4L2|BLM|PRKDC|BRCC3|POLD3|WRN|BRIP1|RAD21|RBBP8|FANCI|MBD4|XRCC4|XRCC5|GTF2H1|MPP7|SETX|POLA1|RAD50|TDP2|JMY|ATM|ERCC6|ATR
46907	4.0985e-10	89	665	894	14262	intracellular transport	CEP57|IPO11|NUP107|CSE1L|CLTC|KIAA1033|SRP54|CHM|GCC2|PHAX|CLINT1|IPO7|IPO5|EEA1|IPO8|GOLGA5|OPA1|RSRC1|KIF5B|TLK1|KPNA4|VPS35|ERC1|KPNA2|SEC62|TNPO1|KPNA3|KPNA1|SEC63|UPF2|HSP90AA1|NCBP1|NCBP2|COG5|VPS13A|THOC1|AP3B1|THOC2|TRNT1|SYTL2|LSG1|ZFYVE16|VAMP7|STAM2|BLZF1|SLC25A13|COPB2|SEC23A|NLGN1|SAR1B|STXBP4|COPB1|USO1|SLC1A3|VPS26A|ATP2C1|RGPD1|MALT1|NAPG|LMAN1|SCFD1|SNX2|SRP72|TGS1|TPR|SSR1|VPS54…
51641	5.9404e-10	116	976	894	14262	cellular localization	IPO11|NUP107|CSE1L|CEP120|CASC5|GCC2|PHAX|IPO7|IPO5|IPO8|FGF7|GOLGA5|KIF5B|NUSAP1|KPNA4|VPS35|KPNA2|SEC62|KPNA3|KPNA1|SEC63|COG5|THOC1|THOC2|TRNT1|SYTL2|ZFYVE16|STAM2|BLZF1|COPB2|STXBP3|SAR1B|STXBP4|COPB1|SLC1A3|VPS26A|SCFD1|SNX2|TPR|G3BP2|SSR1|SEC31A|HSPA9|NUP155|EIF2AK3|MYO5A|HOOK3|DCLK1|KIF18A|HOOK1|MDM2|CDK1|CEP57|CLTC|KIAA1033|SRP54|CHM|MIA3|CLINT1|SYNE2|EEA1|NIPBL|PCM1|OPA1|RSRC1|TLK1|ERC1|…
44267	6.9504e-10	209	2151	894	14262	cellular protein metabolic process	HSP90AA4P|ZAK|EPRS|SUV420H1|DCAF6|RPS6KA3|TBK1|GOLGA5|PPP4R2|PSMD5|CDC27|CHEK1|PSMD1|EIF2A|SEC63|EPHA4|FRS2|CD2AP|KIAA0368|MTMR2|PRKDC|CTR9|TWF1|BRCC3|RTF1|MTMR6|C5|BRIP1|LARS|DPH3|STK38L|TRPM7|EDEM3|PLK4|NAA50|ZRANB1|YES1|EIF2AK3|EIF2AK2|DCLK1|SRPK1|EIF5|ATM|DHX29|FBXL5|DZIP3|FARSB|ATR|HBS1L|USPL1|FKBP14|CHM|IDE|IKBKAP|RSRC1|RARS|RIOK2|ARIH1|CCT2|MST4|RIPK2|BAZ1B|TOPORS|CANX|TCP1|G2E3|PTPLAD1|GA…
9987	8.3966e-10	676	9346	894	14262	cellular process	ITSN2|RB1|NCKAP1|IPO11|NUP107|ITSN1|HNRNPU|PHAX|SMC5|HNRNPR|SMC6|RBPJ|EPRS|FNBP1L|SMC3|BACH1|SMC4|SUV420H1|DCAF6|SMC2|EPS8|TBK1|PPP4R2|TDO2|PSMD5|PSMD1|VPS35|TYW3|FRS2|DICER1|FNDC3A|CD2AP|SYTL2|ACE2|ZFYVE16|MTHFD2|PSME4|KIAA0368|FAR1|MTMR2|ABCB7|SAR1B|PRKDC|NCAPG|VPS26A|HIF1A|GIGYF2|MTMR6|LDHB|C5|RAD21|SSR1|NUP88|EDEM3|PLK4|NAA50|PRPF38B|RDX|EIF2AK3|EIF2AK2|UPF3B|CDC6|SETX|EIF5|TDP2|FAT1|STRN|DZI…
6259	1.0912e-09	74	517	894	14262	DNA metabolic process	TOP2A|DCLRE1A|TOP2B|MCM8|BCCIP|SMC5|HMGB1|SMC6|RBPJ|BRCA2|SMC3|BACH1|SLK|CHEK1|REV3L|EPC2|NBN|POLK|TOPBP1|KPNA2|GEN1|SLC30A9|SHPRH|SUPT16H|RFC1|ESCO1|SWAP70|ATRX|RECQL|LIG4|ESCO2|BAZ1B|SMC1A|KIN|DNAJC2|DBF4|RRM2B|CCNE2|MORF4L2|XRN2|TOP1|MCM6|BLM|PRKDC|NOL8|BRCC3|HSPD1|POLD3|WRN|BRIP1|TGS1|RAD21|RBBP8|NAE1|FANCI|MBD4|RRM1|XRCC4|XRCC5|GTF2H1|MND1|NAP1L1|IGF1|CDC6|MPP7|SETX|POLA1|CENPF|RAD50|TDP2|JM…
45449	1.4912e-09	242	2617	894	14262	regulation of transcription	RB1|ZNF292|JMJD1C|CCNC|RBPJ|BACH1|SUV420H1|DCAF6|PNN|GPBP1|ZNF845|BBX|EPC2|ZNF721|ZNF160|DNTTIP2|ZNF12|ZNF14|ZNF718|RFX7|XRN2|SRFBP1|CLOCK|BLZF1|ZNF277|ZNF28|PRKDC|MYCBP2|TSHZ2|ZBTB1|BAZ2B|RTF1|HIF1A|MTDH|ZNF708|BRIP1|MIER3|RAD21|HLTF|HIVEP1|ZNF148|ZNF267|ZNF146|ZNF143|ZNF141|ZNF140|ZNF260|SMARCA5|NR1D2|IGF1|SMARCA1|SNW1|ZZZ3|ZNF37A|RBAK|ZNF136|EZH2|ZNF254|ZNF253|ZNF131|AHCTF1|ZNF493|ZNF43|RSF1|I…
50794	5.7619e-09	482	6211	894	14262	regulation of cellular process	ITSN2|RB1|ZNF292|ITSN1|HNRNPU|RBPJ|SMC3|BACH1|SUV420H1|DCAF6|EPS8|TBK1|CNST|PSMD5|GPBP1|PSMD1|BBX|ZNF160|DNTTIP2|FRS2|ZNF12|DICER1|ZNF14|CD2AP|ACE2|ZFYVE16|RFX7|RABL3|SRFBP1|CLOCK|ZNF277|ZNF28|PRKDC|IQGAP1|BAZ2B|IQGAP2|HIF1A|MTDH|C5|PDGFD|RAD21|SSR1|ZNF148|ZNF267|ZNF146|PLK4|ZNF143|ZNF141|ZNF140|ZNF260|RDX|EIF2AK3|EIF2AK2|NR1D2|CDC6|EIF5|ZNF37A|STRN|ZNF136|EZH2|ZNF254|ZNF253|ZNF131|ZNF493|ADK|SNX…
8104	6.3972e-09	108	920	894	14262	protein localization	IPO11|NUP107|CSE1L|CASC5|GCC2|PHAX|IPO7|IPO5|IPO8|FGF7|KPNA4|VPS35|KPNA2|SEC62|KPNA3|KPNA1|SEC63|NSF|CADPS2|COG5|TRNT1|SYTL2|ZFYVE16|KIF20A|STAM2|BLZF1|COPB2|STXBP3|SAR1B|STXBP4|COPB1|NMD3|HSP90B1|SNX4|SCFD1|SNX2|TPR|G3BP2|SSR1|NUP88|RAB11FIP2|SEC31A|HSPA9|NUP155|RDX|RAB27B|HOOK3|KIF18A|NBEA|HOOK1|CHMP2B|MDM2|CDK1|CEP57|AHCTF1|CLTC|GDI2|SRP54|SNX13|CHM|MIA3|SYNE2|NIPBL|PCM1|TLK1|ERC1|TNPO1|CEP290…
51649	1.612e-08	102	864	894	14262	establishment of localization in cell	IPO11|NUP107|CSE1L|GCC2|PHAX|IPO7|IPO5|IPO8|FGF7|GOLGA5|KIF5B|NUSAP1|KPNA4|VPS35|KPNA2|SEC62|KPNA3|KPNA1|SEC63|COG5|THOC1|THOC2|TRNT1|SYTL2|ZFYVE16|STAM2|BLZF1|COPB2|STXBP3|SAR1B|STXBP4|COPB1|SLC1A3|VPS26A|SCFD1|SNX2|TPR|SSR1|SEC31A|HSPA9|NUP155|EIF2AK3|MYO5A|HOOK3|DCLK1|KIF18A|HOOK1|CEP57|CLTC|KIAA1033|SRP54|CHM|MIA3|CLINT1|EEA1|OPA1|RSRC1|TLK1|ERC1|TNPO1|DLGAP5|UPF2|HSP90AA1|NCBP1|NCBP2|VPS13A|…
7059	5.304e-08	23	83	894	14262	chromosome segregation	TOP2A|USP9X|RIOK3|MIS12|NCAPG|CASC5|PDS5B|SMC3|SMC1A|SMC4|FBXO30|SMC2|SRPK1|CENPE|NIPBL|CENPF|STAG1|KIF18A|STAG2|RAD21|NUSAP1|POLK|DLGAP5
45184	5.304e-08	92	766	894	14262	establishment of protein localization	CEP57|IPO11|AHCTF1|NUP107|CSE1L|CLTC|GDI2|SRP54|SNX13|CHM|GCC2|MIA3|PHAX|IPO7|IPO5|IPO8|TLK1|KPNA4|VPS35|ERC1|KPNA2|SEC62|TNPO1|KPNA3|CEP290|KPNA1|SEC63|NSF|CADPS2|COG5|VPS13A|VPS13B|AP3B1|TRNT1|SYTL2|LSG1|ZFYVE16|VAMP7|RABEP1|CANX|ATG4A|KIF20A|STAM2|BLZF1|EXOC1|RAB1A|COPB2|SEC23A|NLGN1|STXBP3|SAR1B|STXBP4|COPB1|USO1|NMD3|NAPG|HSP90B1|SNX4|LMAN1|SCFD1|SNX2|SRP72|TPR|SSR1|VPS54|NUP88|RAB11FIP2|EPS…
15031	1.182e-07	90	755	894	14262	protein transport	CEP57|IPO11|AHCTF1|NUP107|CSE1L|CLTC|GDI2|SRP54|SNX13|CHM|GCC2|MIA3|PHAX|IPO7|IPO5|IPO8|TLK1|KPNA4|VPS35|ERC1|KPNA2|SEC62|TNPO1|KPNA3|CEP290|KPNA1|SEC63|NSF|CADPS2|COG5|VPS13A|VPS13B|AP3B1|TRNT1|SYTL2|LSG1|ZFYVE16|VAMP7|RABEP1|CANX|ATG4A|KIF20A|STAM2|BLZF1|EXOC1|RAB1A|COPB2|SEC23A|NLGN1|STXBP3|SAR1B|STXBP4|COPB1|USO1|NMD3|NAPG|HSP90B1|SNX4|LMAN1|SCFD1|SNX2|SRP72|TPR|SSR1|VPS54|NUP88|RAB11FIP2|EPS…
19538	1.7142e-07	232	2608	894	14262	protein metabolic process	HSP90AA4P|ZAK|EPRS|SUV420H1|DCAF6|RPS6KA3|TBK1|GOLGA5|PPP4R2|PSMD5|CDC27|CHEK1|PSMD1|EIF2A|SEC63|EPHA4|FRS2|CD2AP|ACE2|KIAA0368|YME1L1|MTMR2|CFH|PRKDC|CTR9|CFI|TWF1|BRCC3|RTF1|MTMR6|NLN|C5|ZNF708|BRIP1|LARS|DPH3|STK38L|TRPM7|EDEM3|PLK4|NAA50|ZRANB1|YES1|EIF2AK3|EIF2AK2|DCLK1|SRPK1|EIF5|ATM|DHX29|FBXL5|DZIP3|FARSB|ATR|HBS1L|USPL1|FKBP14|CHM|IDE|IKBKAP|RSRC1|RARS|RIOK2|ARIH1|CCT2|MST4|RIPK2|BAZ1B|T…
6511	1.997e-07	45	277	894	14262	ubiquitin-dependent protein catabolic process	USP15|USPL1|USP16|PSMD14|UBA6|USP32|CUL3|CUL2|USP34|CUL1|UBR3|RNF6|UBR2|UBR1|HSP90B1|PSMD5|CDC27|UBR5|USP1|PSMD1|ARIH1|MPDZ|EDEM3|RNF20|USP8|USP47|USP25|USP7|HSPA5|USP9X|FBXO11|FBXO30|TOPORS|CD2AP|ITCH|PSMC6|TBL1XR1|TTC3|KIAA0368|MDM2|RLIM|CDK1|FBXL5|PRMT9|BIRC2
30163	2.6689e-07	51	339	894	14262	protein catabolic process	USPL1|USP32|USP34|IDE|PSMD5|CDC27|PSMD1|ARIH1|USP8|USP47|USP7|ADAM10|FBXO11|TOPORS|CD2AP|ACE2|TBL1XR1|NCL|KIAA0368|YME1L1|ADAM9|PRMT9|BIRC2|USP15|USP16|PSMD14|UBA6|CUL3|CUL2|CUL1|UBR3|RNF6|UBR2|UBR1|HSP90B1|UBR5|USP1|MPDZ|EDEM3|RNF20|USP25|HSPA5|USP9X|FBXO30|ITCH|PSMC6|TTC3|MDM2|RLIM|CDK1|FBXL5
51603	3.235e-07	48	311	894	14262	proteolysis involved in cellular protein catabolic process	USP15|USPL1|USP16|PSMD14|UBA6|USP32|CUL3|CUL2|USP34|CUL1|UBR3|RNF6|UBR2|IDE|UBR1|HSP90B1|PSMD5|CDC27|UBR5|USP1|PSMD1|ARIH1|MPDZ|EDEM3|RNF20|USP8|USP47|USP25|USP7|HSPA5|USP9X|ADAM10|FBXO11|FBXO30|TOPORS|CD2AP|ITCH|PSMC6|TBL1XR1|TTC3|KIAA0368|MDM2|RLIM|CDK1|ADAM9|FBXL5|PRMT9|BIRC2
50789	3.235e-07	493	6540	894	14262	regulation of biological process	ITSN2|RB1|ZNF292|ITSN1|HNRNPU|RBPJ|SMC3|BACH1|SUV420H1|DCAF6|EPS8|TBK1|CNST|PSMD5|GPBP1|PSMD1|BBX|ZNF160|DNTTIP2|FRS2|ZNF12|DICER1|ZNF14|CD2AP|SYTL2|ACE2|ZFYVE16|RFX7|RABL3|SRFBP1|CLOCK|ZNF277|ZNF28|CFH|PRKDC|CFI|IQGAP1|BAZ2B|IQGAP2|HIF1A|MTDH|C5|PDGFD|RAD21|SSR1|ZNF148|ZNF267|ZNF146|PLK4|ZNF143|ZNF141|ZNF140|ZNF260|RDX|EIF2AK3|EIF2AK2|NR1D2|CDC6|EIF5|ZNF37A|STRN|ZNF136|EZH2|ZNF254|ZNF253|ZNF131|…
43632	3.2473e-07	45	282	894	14262	modification-dependent macromolecule catabolic process	USP15|USPL1|USP16|PSMD14|UBA6|USP32|CUL3|CUL2|USP34|CUL1|UBR3|RNF6|UBR2|UBR1|HSP90B1|PSMD5|CDC27|UBR5|USP1|PSMD1|ARIH1|MPDZ|EDEM3|RNF20|USP8|USP47|USP25|USP7|HSPA5|USP9X|FBXO11|FBXO30|TOPORS|CD2AP|ITCH|PSMC6|TBL1XR1|TTC3|KIAA0368|MDM2|RLIM|CDK1|FBXL5|PRMT9|BIRC2
19941	3.2473e-07	45	282	894	14262	modification-dependent protein catabolic process	USP15|USPL1|USP16|PSMD14|UBA6|USP32|CUL3|CUL2|USP34|CUL1|UBR3|RNF6|UBR2|UBR1|HSP90B1|PSMD5|CDC27|UBR5|USP1|PSMD1|ARIH1|MPDZ|EDEM3|RNF20|USP8|USP47|USP25|USP7|HSPA5|USP9X|FBXO11|FBXO30|TOPORS|CD2AP|ITCH|PSMC6|TBL1XR1|TTC3|KIAA0368|MDM2|RLIM|CDK1|FBXL5|PRMT9|BIRC2
44257	4.1587e-07	48	314	894	14262	cellular protein catabolic process	USP15|USPL1|USP16|PSMD14|UBA6|USP32|CUL3|CUL2|USP34|CUL1|UBR3|RNF6|UBR2|IDE|UBR1|HSP90B1|PSMD5|CDC27|UBR5|USP1|PSMD1|ARIH1|MPDZ|EDEM3|RNF20|USP8|USP47|USP25|USP7|HSPA5|USP9X|ADAM10|FBXO11|FBXO30|TOPORS|CD2AP|ITCH|PSMC6|TBL1XR1|TTC3|KIAA0368|MDM2|RLIM|CDK1|ADAM9|FBXL5|PRMT9|BIRC2
51276	8.9174e-07	67	524	894	14262	chromosome organization	RB1|TOP2A|SYCP2|CHD9|JMJD1C|ARID4A|RSF1|ARID4B|BRCA2|CHD2|SMC3|MYSM1|CHD1|SMC4|SUV420H1|SMC2|NIPBL|NUSAP1|SMARCAD1|TLK1|EPC2|NBN|POLK|ARID2|DLGAP5|KDM6A|PBRM1|SHPRH|SUPT16H|RFC1|LIG4|BAZ1A|ASH1L|BAZ1B|SMC1A|NCOR1|TBL1XR1|MORF4L2|HAT1|BLM|HDAC2|USP16|PRKDC|CTR9|MIS12|NCAPG|BRCC3|RTF1|PDS5B|WRN|HLTF|RNF20|SUZ12|XRCC5|SMARCA5|NAP1L1|SMARCA1|FBXO30|MPP7|CENPE|CENPF|RAD50|KIF18A|STAG2|APC|CDK1|EZH2
44265	1.276e-06	59	441	894	14262	cellular macromolecule catabolic process	USPL1|USP32|USP34|IDE|PSMD5|CDC27|PSMD1|ARIH1|UPF2|USP8|USP47|USP7|NCBP1|NCBP2|ADAM10|FBXO11|TOPORS|CD2AP|XRN1|TBL1XR1|KIAA0368|XRN2|ADAM9|PRMT9|BIRC2|USP15|USP16|PSMD14|UBA6|CUL3|CUL2|CUL1|UBR3|RNF6|UBR2|UBR1|HSP90B1|UBR5|USP1|MPDZ|EDEM3|RNF20|MBD4|USP25|HSPA5|USP9X|UPF3B|GTF2H1|FBXO30|PNRC2|ITCH|PSMC6|TTC3|MDM2|RLIM|CDK1|ATM|FBXL5|ABCE1
6302	1.3177e-06	18	62	894	14262	double-strand break repair	BLM|XRCC4|XRCC5|PRKDC|RECQL|LIG4|BRCC3|BAZ1B|BRCA2|BACH1|SETX|POLA1|BRIP1|RAD50|TDP2|RAD21|NBN|POLK
75	2.1114e-06	24	108	894	14262	cell cycle checkpoint	RB1|BLM|ZAK|CASC5|PTPN11|BRCC3|CDC6|SMC1A|BACH1|CENPE|CENPF|BRIP1|DLG1|CCNE2|APC|TPR|CHEK1|CDK1|RBBP8|ATM|KNTC1|NAE1|NBN|ATR
70647	3.3675e-06	40	255	894	14262	protein modification by small protein conjugation or removal	USP15|USP16|PSMD14|UBA6|USP32|CUL3|CTR9|CUL1|RNF6|BRCC3|MYSM1|DCAF6|CAND1|CDC27|USP1|CIR1|NAE1|MPDZ|RNF20|SUZ12|USP8|USP7|ZRANB1|USP9X|WWP1|FBXO11|FBXO30|TOPORS|SENP1|ITCH|TTC3|MDM2|G2E3|RLIM|TRIP12|FBXL5|PRMT9|DZIP3|BIRC2|TRIM33
9057	4.8371e-06	63	503	894	14262	macromolecule catabolic process	USPL1|USP32|USP34|IDE|PSMD5|CDC27|PSMD1|ARIH1|UPF2|USP8|USP47|USP7|NCBP1|NCBP2|ADAM10|FBXO11|TOPORS|CD2AP|ACE2|XRN1|TBL1XR1|NCL|KIAA0368|XRN2|YME1L1|ADAM9|PRMT9|BIRC2|USP15|USP16|PSMD14|UBA6|CUL3|CUL2|CUL1|UBR3|RNF6|UBR2|UBR1|HSP90B1|UBR5|USP1|MPDZ|EDEM3|RNF20|MBD4|USP25|HSPA5|USP9X|MGA|UPF3B|GTF2H1|FBXO30|PNRC2|ITCH|PSMC6|TTC3|MDM2|RLIM|CDK1|ATM|FBXL5|ABCE1
6260	6.9682e-06	32	185	894	14262	DNA replication	TOP2A|BLM|MCM8|NOL8|BRCA2|POLD3|WRN|TGS1|CHEK1|REV3L|NAE1|POLK|RRM1|SUPT16H|RFC1|RECQL|LIG4|NAP1L1|IGF1|CDC6|MPP7|POLA1|KIN|DNAJC2|CENPF|RAD50|DBF4|RRM2B|CCNE2|TOP1|MCM6|ATR
34613	8.4948e-06	56	433	894	14262	cellular protein localization	CEP57|IPO11|CSE1L|CLTC|SRP54|CHM|GCC2|IPO7|IPO5|NIPBL|PCM1|IPO8|FGF7|TLK1|KPNA4|KPNA2|SEC62|TNPO1|KPNA3|KPNA1|SEC63|AP3B1|TRNT1|TOPORS|SYTL2|AIM1|ZFYVE16|STAM2|BLZF1|COPB2|SEC23A|NLGN1|SAR1B|STXBP4|COPB1|USO1|NAPG|SNX2|TNKS2|SRP72|TPR|SSR1|RANBP2|HSPA9|NOP58|KLHL2|HOOK3|ARCN1|PIKFYVE|VPS41|MDM2|CDK1|RAB3GAP2|CTNNB1|VPS45|SEC24D
43412	1.0235e-05	150	1606	894	14262	macromolecule modification	ZAK|PLOD2|SUV420H1|ERO1L|DCAF6|RPS6KA3|COL4A3BP|TBK1|SLK|GOLGA5|PPP4R2|RNF19A|CDC27|CHEK1|CIR1|MAP3K7|EIF2A|PUS3|EPHA4|USP8|USP7|CASK|ADAM10|FRS2|PRPF4B|VRK2|FBXO11|HAT1|ADAM9|MTMR2|PSMD14|UBA6|PRKDC|CUL3|CTR9|CUL1|TWF1|BRCC3|RTF1|MTMR6|MTM1|C5|UBR5|DPH3|STK38L|TRPM7|NAE1|MPDZ|PLK4|NAA50|ZRANB1|YES1|EIF2AK3|EIF2AK2|EIF2S1|FBXO30|DCLK1|SRPK1|FER|MDM2|CDK1|ATM|STT3B|FBXL5|DZIP3|ATR|USP32|CHM|PIK3CB…
70727	1.0408e-05	56	436	894	14262	cellular macromolecule localization	CEP57|IPO11|CSE1L|CLTC|SRP54|CHM|GCC2|IPO7|IPO5|NIPBL|PCM1|IPO8|FGF7|TLK1|KPNA4|KPNA2|SEC62|TNPO1|KPNA3|KPNA1|SEC63|AP3B1|TRNT1|TOPORS|SYTL2|AIM1|ZFYVE16|STAM2|BLZF1|COPB2|SEC23A|NLGN1|SAR1B|STXBP4|COPB1|USO1|NAPG|SNX2|TNKS2|SRP72|TPR|SSR1|RANBP2|HSPA9|NOP58|KLHL2|HOOK3|ARCN1|PIKFYVE|VPS41|MDM2|CDK1|RAB3GAP2|CTNNB1|VPS45|SEC24D
43687	1.0652e-05	124	1265	894	14262	post-translational protein modification	ZAK|SUV420H1|ERO1L|DCAF6|RPS6KA3|COL4A3BP|TBK1|SLK|GOLGA5|CDC27|CHEK1|CIR1|MAP3K7|EIF2A|EPHA4|USP8|USP7|CASK|ADAM10|FRS2|PRPF4B|VRK2|FBXO11|HAT1|ADAM9|MTMR2|PSMD14|UBA6|PRKDC|CUL3|CTR9|CUL1|TWF1|BRCC3|RTF1|MTMR6|MTM1|C5|STK38L|TRPM7|NAE1|MPDZ|PLK4|ZRANB1|YES1|EIF2AK3|EIF2AK2|EIF2S1|FBXO30|DCLK1|SRPK1|FER|MDM2|CDK1|ATM|FBXL5|DZIP3|ATR|USP32|PIK3CB|IKBKAP|MYSM1|RSRC1|TLK1|RIOK2|ERC1|SCYL2|MST4|PPP1…
6913	1.3313e-05	27	145	894	14262	nucleocytoplasmic transport	CEP57|IPO11|NUP107|PHAX|IPO7|MALT1|IPO5|RSRC1|TGS1|TPR|KPNA4|KPNA2|HNRNPA1|TNPO1|SRSF10|KPNA3|KPNA1|UPF2|RANBP2|HSPA9|NOP58|NUP155|NCBP1|NCBP2|THOC1|THOC2|LSG1
51169	1.517e-05	27	146	894	14262	nuclear transport	CEP57|IPO11|NUP107|PHAX|IPO7|MALT1|IPO5|RSRC1|TGS1|TPR|KPNA4|KPNA2|HNRNPA1|TNPO1|SRSF10|KPNA3|KPNA1|UPF2|RANBP2|HSPA9|NOP58|NUP155|NCBP1|NCBP2|THOC1|THOC2|LSG1
6464	1.5438e-05	143	1525	894	14262	protein modification process	ZAK|PLOD2|SUV420H1|ERO1L|DCAF6|RPS6KA3|COL4A3BP|TBK1|SLK|GOLGA5|PPP4R2|RNF19A|CDC27|CHEK1|CIR1|MAP3K7|EIF2A|EPHA4|USP8|USP7|CASK|ADAM10|FRS2|PRPF4B|VRK2|FBXO11|HAT1|ADAM9|MTMR2|PSMD14|UBA6|PRKDC|CUL3|CTR9|CUL1|TWF1|BRCC3|RTF1|MTMR6|MTM1|C5|UBR5|DPH3|STK38L|TRPM7|NAE1|MPDZ|PLK4|NAA50|ZRANB1|YES1|EIF2AK3|EIF2AK2|EIF2S1|FBXO30|DCLK1|SRPK1|FER|MDM2|CDK1|ATM|STT3B|FBXL5|DZIP3|ATR|USP32|CHM|PIK3CB|IKBK…
65007	1.85e-05	506	6928	894	14262	biological regulation	ITSN2|RB1|ZNF292|ITSN1|HNRNPU|RBPJ|SMC3|BACH1|SUV420H1|DCAF6|EPS8|TBK1|CNST|PSMD5|GPBP1|PSMD1|BBX|ZNF160|DNTTIP2|FRS2|ZNF12|DICER1|ZNF14|CD2AP|SYTL2|ACE2|ZFYVE16|RFX7|RABL3|SRFBP1|CLOCK|ZNF277|ZNF28|CFH|PRKDC|CFI|IQGAP1|BAZ2B|IQGAP2|HIF1A|MTDH|C5|PDGFD|RAD21|SSR1|ZNF148|ZNF267|ZNF146|PLK4|ZNF143|ZNF141|ZNF140|ZNF260|RDX|EIF2AK3|EIF2AK2|NR1D2|CDC6|EIF5|ZNF37A|STRN|ZNF136|EZH2|ZNF254|ZNF253|ZNF131|…
6310	1.9366e-05	22	105	894	14262	DNA recombination	BLM|XRCC4|XRCC5|PRKDC|SWAP70|ATRX|RECQL|LIG4|SMC5|MND1|HMGB1|SMC6|RBPJ|BRCA2|HSPD1|KIN|WRN|RAD50|RAD21|CHEK1|ATM|NBN
34645	2.6388e-05	104	1030	894	14262	cellular macromolecule biosynthetic process	CCNT2|ARID4A|EPRS|PWP1|EFTUD1|NARS|PAPOLG|CHEK1|PAPOLA|CAST|SUPT16H|EIF1AX|RECQL|LIG4|CCNE2|XRN2|BLM|TARS|RTF1|HIF1A|BRIP1|LARS|HLTF|TPR|NAE1|DARS|ECD|SMARCA5|EIF2AK2|IGF1|CDC6|POLA1|EIF5|COPS2|DHX29|STT3B|IARS|RSL24D1|NFE2L2|FARSB|ATR|PHF3|TOP2A|HBS1L|ALAS2|MCM8|GBE1|CHM|RSF1|BRCA2|ZNF808|PCM1|MED13|OPA1|MAN1A2|RARS|REV3L|POLK|EIF5B|RFC1|ASH1L|TOPORS|KIN|DNAJC2|DBF4|NCOR1|RRM2B|GARS|TOP1|MCM6|GT…
9059	3.7938e-05	105	1051	894	14262	macromolecule biosynthetic process	CCNT2|ARID4A|EPRS|PWP1|EFTUD1|NARS|PAPOLG|CHEK1|PAPOLA|CAST|SUPT16H|EIF1AX|RECQL|LIG4|ACE2|CCNE2|XRN2|BLM|TARS|RTF1|HIF1A|BRIP1|LARS|HLTF|TPR|NAE1|DARS|ECD|SMARCA5|EIF2AK2|IGF1|CDC6|POLA1|EIF5|COPS2|DHX29|STT3B|IARS|RSL24D1|NFE2L2|FARSB|ATR|PHF3|TOP2A|HBS1L|ALAS2|MCM8|GBE1|CHM|RSF1|BRCA2|ZNF808|PCM1|MED13|OPA1|MAN1A2|RARS|REV3L|POLK|EIF5B|RFC1|ASH1L|TOPORS|KIN|DNAJC2|DBF4|NCOR1|RRM2B|GARS|TOP1|MC…
50657	0.00015189	20	101	894	14262	nucleic acid transport	UPF2|RANBP2|AHCTF1|NUP107|NUP155|NCBP1|NCBP2|FMR1|THOC1|UPF3B|PHAX|THOC2|CKAP5|LRPPRC|HNRNPA2B1|TPR|G3BP2|NUP88|HNRNPA1|SRSF10
50658	0.00015189	20	101	894	14262	RNA transport	UPF2|RANBP2|AHCTF1|NUP107|NUP155|NCBP1|NCBP2|FMR1|THOC1|UPF3B|PHAX|THOC2|CKAP5|LRPPRC|HNRNPA2B1|TPR|G3BP2|NUP88|HNRNPA1|SRSF10
51236	0.00015189	20	101	894	14262	establishment of RNA localization	UPF2|RANBP2|AHCTF1|NUP107|NUP155|NCBP1|NCBP2|FMR1|THOC1|UPF3B|PHAX|THOC2|CKAP5|LRPPRC|HNRNPA2B1|TPR|G3BP2|NUP88|HNRNPA1|SRSF10
44085	0.00016297	101	1034	894	14262	cellular component biogenesis	CASC5|PHAX|EPRS|PSMD5|SMARCAD1|KNTC1|FBXO5|KPNA3|EIF2A|DICER1|RPGRIP1L|CRNKL1|CD2AP|MTMR2|BLM|STXBP3|DDX1|CUL3|UTP23|RTF1|ACAT1|HSP90B1|RACGAP1|ERI1|CALD1|ZNHIT6|UTP20|MPDZ|DARS|HSPA4|RDX|EIF2AK3|SMARCA5|ANLN|CCDC88A|MDM2|CDK1|MPHOSPH10|STRN|RSL24D1|CEP57|AHCTF1|SYCP2|SRP54|RSF1|IDE|IKBKAP|CLINT1|PCM1|MED13|OPA1|RB1CC1|ME1|ME2|UTP14A|HSP90AA1|WDR36|SHPRH|NCBP1|NCBP2|DIS3|GNL2|NCOR1|TCP1|SLU7|BIRC…
10564	0.00018338	24	138	894	14262	regulation of cell cycle process	RB1|PLK4|ROCK2|MYCBP2|IGF1|BRCA2|SMC3|SMC1A|FBXO30|CENPE|ANLN|TPX2|CENPF|STAG2|APC|TPR|MDM2|NUSAP1|PHIP|ATM|KNTC1|FBXO5|KIF20B|DLGAP5
42770	0.00018576	19	94	894	14262	DNA damage response, signal transduction	MBD4|BLM|SP100|ZAK|PTPN11|BRCC3|BRCA2|SMC1A|BACH1|TOPORS|BRIP1|IFI16|CHEK1|CDK1|ATM|NAE1|ERCC6|NBN|ATR
7017	0.00018822	35	247	894	14262	microtubule-based process	CEP120|DOCK7|CASC5|KIF11|BRCA2|SMC3|KIF15|PCM1|OPA1|KIF5B|RNF19A|NUSAP1|KIF21A|FBXO5|KPNA2|DYNC2H1|CEP135|SPAG5|KIF23|HOOK3|SMC1A|CKAP5|LRPPRC|KTN1|CENPE|KIF18A|NCOR1|KIF2A|PRC1|HOOK1|KIF16B|CENPJ|CTNNB1|KIF20A|KIF20B
910	0.000201	13	48	894	14262	cytokinesis	AHCTF1|ROCK1|ROCK2|CUL3|BRCA2|ANLN|DIAPH2|AIM1|RACGAP1|APC|PRC1|RASA1|NUSAP1
9452	0.00020707	5	6	894	14262	RNA capping	NCBP1|NCBP2|RNMT|TGS1|MET
6403	0.00022364	20	104	894	14262	RNA localization	UPF2|RANBP2|AHCTF1|NUP107|NUP155|NCBP1|NCBP2|FMR1|THOC1|UPF3B|PHAX|THOC2|CKAP5|LRPPRC|HNRNPA2B1|TPR|G3BP2|NUP88|HNRNPA1|SRSF10
16197	0.00022628	16	71	894	14262	endosome transport	MON2|VPS13A|KIAA1033|GCC2|VPS26A|HOOK3|DCLK1|EEA1|PIKFYVE|ZFYVE16|VAMP7|HOOK1|VPS54|VPS35|ERC1|EPS15
6457	0.00025992	27	170	894	14262	protein folding	HSP90AA4P|FKBP14|PPWD1|CWC27|ERO1L|HSP90B1|HSPD1|LMAN1|DNAJC21|SACS|UGGT1|CCT5|SEC63|HSP90AB3P|RANBP2|HSPA9|HSP90AA2|CCT2|HSP90AA1|DNAJC2|DNAJC7|SLMAP|CANX|TCP1|DNAJC10|PPIG|PPIL4
70	0.00028253	11	36	894	14262	mitotic sister chromatid segregation	CENPE|NIPBL|KIF18A|NUSAP1|NCAPG|PDS5B|POLK|SMC1A|SMC4|DLGAP5|SMC2
377	0.00029475	18	89	894	14262	RNA splicing, via transesterification reactions with bulged adenosine as nucleophile	SF3A3|NCBP1|YTHDC1|NCBP2|DDX1|WBP4|DDX20|PHAX|CRNKL1|SNW1|RSRC1|TGS1|HNRNPA2B1|HNRNPH3|HNRNPA1|SRSF10|SLU7|SF3B1
398	0.00029475	18	89	894	14262	nuclear mRNA splicing, via spliceosome	SF3A3|NCBP1|YTHDC1|NCBP2|DDX1|WBP4|DDX20|PHAX|CRNKL1|SNW1|RSRC1|TGS1|HNRNPA2B1|HNRNPH3|HNRNPA1|SRSF10|SLU7|SF3B1
7062	0.00030408	7	14	894	14262	sister chromatid cohesion	NIPBL|STAG2|PDS5B|POLK|SMC3|SMC1A|FBXO30
375	0.00031165	19	98	894	14262	RNA splicing, via transesterification reactions	SF3A3|NCBP1|YTHDC1|NCBP2|DDX1|WBP4|DDX20|PHAX|CRNKL1|SNW1|RSRC1|TGS1|HNRNPA2B1|MPHOSPH10|HNRNPH3|HNRNPA1|SRSF10|SLU7|SF3B1
6886	0.00032607	45	364	894	14262	intracellular protein transport	CEP57|COPB2|SEC23A|IPO11|NLGN1|SAR1B|STXBP4|CSE1L|COPB1|CLTC|USO1|SRP54|CHM|GCC2|IPO7|NAPG|IPO5|IPO8|SNX2|SRP72|TPR|SSR1|TLK1|KPNA4|KPNA2|SEC62|TNPO1|KPNA3|KPNA1|SEC63|RANBP2|HSPA9|NOP58|KLHL2|AP3B1|TRNT1|ARCN1|SYTL2|ZFYVE16|VPS41|RAB3GAP2|VPS45|SEC24D|STAM2|BLZF1
819	0.00035622	11	37	894	14262	sister chromatid segregation	CENPE|NIPBL|KIF18A|NUSAP1|NCAPG|PDS5B|POLK|SMC1A|SMC4|DLGAP5|SMC2
51716	0.00051234	95	988	894	14262	cellular response to stimulus	TOP2A|DCLRE1A|RIF1|ZAK|CCDC47|BCCIP|SMC5|HMGB1|SMC6|BRCA2|SMC3|BACH1|ERO1L|NIPBL|COL4A3BP|SLK|RB1CC1|KYNU|CHEK1|REV3L|TLK1|EPC2|NBN|POLK|TOPBP1|EIF2A|GEN1|SLC30A9|SHPRH|SUPT16H|RFC1|ESCO1|RIPK2|MYOF|ATRX|RECQL|LIG4|DICER1|ESCO2|BAZ1B|SMC1A|TOPORS|TLR1|KIN|RRM2B|MORF4L2|TFEC|PTPLAD1|PHIP|TLR2|BECN1|BLM|HDAC2|SP100|DHX9|PRKDC|STXBP4|BRCC3|HIF1A|HSP90B1|POLD3|FGD4|WRN|BRIP1|IFI16|RAD21|UBR5|RBBP8|NA…
10165	0.00051234	7	15	894	14262	response to X-ray	NIPBL|BLM|XRCC4|LIG4|BRCC3|ERCC6|BRCA2
22607	0.00054256	89	912	894	14262	cellular component assembly	CEP57|AHCTF1|SYCP2|SRP54|CASC5|PHAX|RSF1|IDE|IKBKAP|EPRS|CLINT1|PCM1|MED13|OPA1|PSMD5|RB1CC1|ME1|SMARCAD1|KNTC1|ME2|FBXO5|KPNA3|EIF2A|HSP90AA1|SHPRH|NCBP1|NCBP2|DICER1|RPGRIP1L|CRNKL1|CD2AP|NCOR1|TCP1|SLU7|BIRC2|BECN1|MTMR2|BLM|NLGN1|NUFIP1|USP16|ROCK1|STXBP3|DDX1|CUL3|MIS12|DDX20|RTF1|MALT1|NAPG|ACAT1|HSP90B1|HSPD1|FGD4|LIMA1|RACGAP1|CALD1|POLR2B|BMS1|TGS1|ZNHIT6|SRSF10|EPS15|MPDZ|SF3A3|DARS|RRM…
44419	0.00054848	41	327	894	14262	interspecies interaction between organisms	RB1|ANKRD17|SP100|CCNT2|DDX3X|COPB1|CUL2|CUL1|IDE|IPO7|SMC2|IPO5|HSPD1|SYNCRIP|TBK1|SLK|WAPAL|ITGAV|KPNA2|HNRNPA1|TNPO1|SF3B1|MPDZ|KPNA1|CENPU|USP7|MMP1|THOC1|EIF2AK2|WWP1|THOC2|SRPK1|ACE2|POLA1|KIN|ITCH|DLG1|MDM2|TOP1|ABCE1|TLR2
22618	0.0005923	16	77	894	14262	ribonucleoprotein complex assembly	SF3A3|NUFIP1|NCBP1|NCBP2|DDX1|DDX20|PHAX|DICER1|CRNKL1|BMS1|TGS1|ZNHIT6|SRSF10|SLU7|EIF3A|EIF2A
48193	0.00073205	22	132	894	14262	Golgi vesicle transport	COPB2|SEC23A|MON2|SAR1B|COG5|COPB1|CLTC|USO1|VPS13A|GCC2|CLINT1|NAPG|ARCN1|LMAN1|SCFD1|VAMP7|GOLGA5|VPS41|GOPC|SEC24D|BLZF1|SEC31A
51726	0.00074129	51	447	894	14262	regulation of cell cycle	RB1|CCNT2|ZAK|BCCIP|CASC5|BRCA2|SMC3|BACH1|CHEK1|NUSAP1|KNTC1|FBXO5|NBN|DLGAP5|DST|SMC1A|CCNE2|PHIP|KIF20B|BLM|HDAC2|ROCK2|CUL3|MYCBP2|CUL2|CUL1|BRCC3|BRIP1|TPR|PGGT1B|RBBP8|NAE1|PLK4|GTF2H1|PTPN11|IGF1|CDC6|FBXO30|CENPE|ANLN|TPX2|CENPF|DLG1|STAG2|APC|JMY|MDM2|CDK1|CEBPZ|ATM|ATR
22613	0.00094776	28	194	894	14262	ribonucleoprotein complex biogenesis	NUFIP1|DDX1|UTP23|DDX20|PHAX|ERI1|EXOSC9|BMS1|TGS1|ZNHIT6|UTP20|SRSF10|UTP14A|EIF2A|SF3A3|NOP58|WDR36|NCBP1|NCBP2|DIS3|KRR1|DICER1|GNL2|CRNKL1|MPHOSPH10|SLU7|RSL24D1|EIF3A
10948	0.00095676	11	41	894	14262	negative regulation of cell cycle process	RB1|CENPE|CENPF|STAG2|APC|TPR|MDM2|ATM|SMC3|SMC1A|FBXO30
15931	0.0009928	20	116	894	14262	nucleobase, nucleoside, nucleotide and nucleic acid transport	UPF2|RANBP2|AHCTF1|NUP107|NUP155|NCBP1|NCBP2|FMR1|THOC1|UPF3B|PHAX|THOC2|CKAP5|LRPPRC|HNRNPA2B1|TPR|G3BP2|NUP88|HNRNPA1|SRSF10
43933	0.00099438	73	723	894	14262	macromolecular complex subunit organization	CEP57|AHCTF1|SRP54|PHAX|RSF1|IDE|IKBKAP|EPRS|CLINT1|MED13|OPA1|PSMD5|SMARCAD1|KNTC1|FBXO5|KPNA3|EIF2A|HSP90AA1|SHPRH|SUPT16H|NCBP1|NCBP2|DICER1|BAZ1B|CRNKL1|CD2AP|TCP1|XRN2|SLU7|BIRC2|MTMR2|BLM|NLGN1|NUFIP1|USP16|STXBP3|DDX1|MIS12|DDX20|RTF1|MALT1|NAPG|ACAT1|HSPD1|POLR2B|BMS1|TGS1|ZNHIT6|SRSF10|EPS15|MPDZ|SF3A3|DARS|RRM1|HSPA4|EIF2AK3|SMARCA5|GTF2H1|NAP1L1|MPP7|CENPE|ANLN|CENPF|KIF18A|APC|CENPJ|M…
51252	0.0010037	157	1853	894	14262	regulation of RNA metabolic process	RB1|ZNF570|JMJD1C|HNRNPU|ARID4A|RBPJ|BACH1|DCAF6|ZNF84|CWC22|ZNF845|CIR1|ZNF567|ARID2|ZNF440|ZNF160|CASK|ZNF12|ZNF14|ZNF91|ZNF718|ZNF92|DMTF1|RFX7|TBL1XR1|HAT1|ZNF799|CLOCK|ZNF675|ZNF432|BLZF1|ZNF277|ZNF431|ZNF28|ZNF791|DHX9|PRKDC|TSHZ2|BAZ2B|HIF1A|MTDH|NPAT|ZNF708|BRIP1|ZNF429|RAD21|HLTF|HIVEP1|ZNF426|TASP1|ZNF148|ZNF302|ZNF267|ZNF146|ZNF143|ZNF141|ZNF140|SMARCA5|NFXL1|NR1D2|IGF1|SMARCA1|SRPK1|S…
226	0.0010204	23	145	894	14262	microtubule cytoskeleton organization	CEP135|SPAG5|CEP120|DOCK7|CASC5|KIF23|KIF11|HOOK3|BRCA2|SMC3|SMC1A|CKAP5|PCM1|KIF18A|NCOR1|KIF2A|PRC1|HOOK1|CENPJ|RNF19A|NUSAP1|CTNNB1|FBXO5
65003	0.0010822	69	675	894	14262	macromolecular complex assembly	CEP57|AHCTF1|SRP54|PHAX|RSF1|IDE|IKBKAP|EPRS|CLINT1|MED13|OPA1|PSMD5|SMARCAD1|KNTC1|FBXO5|KPNA3|EIF2A|HSP90AA1|SHPRH|NCBP1|NCBP2|DICER1|CRNKL1|CD2AP|TCP1|SLU7|BIRC2|MTMR2|BLM|NLGN1|NUFIP1|USP16|STXBP3|DDX1|MIS12|DDX20|RTF1|MALT1|NAPG|ACAT1|HSPD1|POLR2B|BMS1|TGS1|ZNHIT6|SRSF10|EPS15|MPDZ|SF3A3|DARS|RRM1|HSPA4|EIF2AK3|SMARCA5|GTF2H1|NAP1L1|MPP7|CENPE|ANLN|CENPF|APC|CENPJ|MDM2|CDK1|TAF7|CTNNB1|GOPC|…
71173	0.0011763	6	12	894	14262	spindle assembly checkpoint	CENPE|CENPF|APC|TPR|CASC5|ATM
51028	0.0012688	17	91	894	14262	mRNA transport	UPF2|RANBP2|AHCTF1|NUP107|NUP155|NCBP1|NCBP2|FMR1|THOC1|UPF3B|THOC2|LRPPRC|TPR|G3BP2|NUP88|HNRNPA1|SRSF10
70646	0.0013148	12	50	894	14262	protein modification by small protein removal	USP8|USP7|ZRANB1|USP15|USP16|PSMD14|USP9X|USP32|USP1|BRCC3|MYSM1|SENP1
51052	0.0016098	21	130	894	14262	regulation of DNA metabolic process	BLM|BRCC3|IGF1|CDC6|BRCA2|SMC3|SMC1A|FBXO30|PPP2CA|CCDC88A|RAD50|STAG2|TNKS2|USP1|CDK1|SMARCAD1|CIR1|NBN|KPNA2|KPNA1|ATR
32875	0.0020486	4	5	894	14262	regulation of DNA endoreduplication	STAG2|SMC3|SMC1A|FBXO30
32876	0.0020486	4	5	894	14262	negative regulation of DNA endoreduplication	STAG2|SMC3|SMC1A|FBXO30
6370	0.0020486	4	5	894	14262	mRNA capping	NCBP1|NCBP2|RNMT|MET
6468	0.0024106	66	656	894	14262	protein amino acid phosphorylation	ZAK|PIK3CB|IKBKAP|RPS6KA3|COL4A3BP|TBK1|SLK|GOLGA5|RSRC1|CHEK1|TLK1|RIOK2|ERC1|MAP3K7|SCYL2|EIF2A|EPHA4|MST4|CHUK|RIPK2|CASK|ADAM10|FRS2|PRPF4B|IRAK4|VRK2|BAZ1B|TGFBR1|AIM1|PIK3CA|ADAM9|PTPLAD1|SGK3|MET|TLR2|ROCK1|ROCK2|PRKDC|TWF1|FGD4|C5|ADRBK2|STK38L|TRPM7|MAPK6|MAP3K2|PLK4|YES1|RIOK3|EIF2AK3|EIF2AK2|PTPN11|CDC42BPA|EIF2S1|DCLK1|HIPK3|SRPK1|FER|TAOK3|TAOK1|CDK1|PKN2|ATM|ERCC6|FRK|ATR
32446	0.0026758	28	207	894	14262	protein modification by small protein conjugation	UBA6|CUL3|CTR9|CUL1|RNF6|DCAF6|CAND1|CDC27|CIR1|NAE1|MPDZ|RNF20|SUZ12|WWP1|FBXO11|FBXO30|TOPORS|ITCH|TTC3|MDM2|G2E3|RLIM|TRIP12|FBXL5|PRMT9|DZIP3|BIRC2|TRIM33
7010	0.002682	49	448	894	14262	cytoskeleton organization	CEP120|DOCK7|CASC5|FMN1|KIF11|BRCA2|SMC3|SYNE2|EPS8|PCM1|FGF7|RNF19A|NUSAP1|FBXO5|CEP135|DST|KIF23|SMC1A|CKAP5|ERBB2IP|NCOR1|KIF2A|ROCK1|ROCK2|CUL3|ATP2C1|HSP90B1|FGD4|LIMA1|RACGAP1|CALD1|VPS54|RICTOR|TRPM7|SPAG5|HOOK3|CDC42BPA|ANLN|DIAPH2|KIF18A|DLG1|FMNL2|PRC1|HOOK1|CENPJ|JMY|NF1|CTNNB1|ATR
7249	0.0027042	13	62	894	14262	I-kappaB kinase/NF-kappaB cascade	CHUK|IKBKAP|IRAK4|TANK|MALT1|TBK1|G3BP2|PTPLAD1|ERC1|AZI2|MAP3K7|ZNF675|TLR2
44248	0.0028639	75	776	894	14262	cellular catabolic process	USPL1|USP32|USP34|IDE|ALDH1L2|TDO2|PSMD5|RB1CC1|KYNU|CDC27|PSMD1|ARIH1|ACADM|HIBCH|UPF2|USP8|USP47|USP7|NCBP1|NCBP2|ADAM10|PLA2G4A|FBXO11|TOPORS|CD2AP|XRN1|TBL1XR1|DPYD|KIAA0368|XRN2|ADAM9|ATG4A|BCAT1|PRMT9|BIRC2|BECN1|USP15|USP16|PSMD14|UBA6|CUL3|CUL2|CUL1|ETFDH|HSD17B4|UBR3|RNF6|UBR2|UBR1|HSP90B1|UBR5|USP1|MPDZ|EDEM3|RNF20|MBD4|USP25|HSPA5|USP9X|IDH1|UPF3B|GTF2H1|FBXO30|PNRC2|ITCH|PSMC6|SUCLA2|…
726	0.0030749	6	14	894	14262	non-recombinational repair	POLA1|XRCC4|XRCC5|PRKDC|RECQL|LIG4
31577	0.0030749	6	14	894	14262	spindle checkpoint	CENPE|CENPF|APC|TPR|CASC5|ATM
16579	0.0031441	11	47	894	14262	protein deubiquitination	USP8|USP7|ZRANB1|USP15|USP16|PSMD14|USP9X|USP32|USP1|BRCC3|MYSM1
6508	0.0035067	71	730	894	14262	proteolysis	USPL1|USP32|USP34|IDE|SENP6|PSMD5|NRD1|CAPN7|CDC27|PSMD1|PMPCB|ARIH1|NSF|USP8|USP47|USP7|MMP1|ADAM10|MMP8|FBXO11|TOPORS|CD2AP|SENP1|ACE2|TBL1XR1|KIAA0368|YME1L1|ADAM9|ATG4A|DLD|PRMT9|BIRC2|USP15|USP16|PSMD14|UBA6|CUL3|CFI|CUL2|CUL1|UBR3|RNF6|UBR2|UBR1|MALT1|HSP90B1|DPP4|NLN|ZNF708|UBR5|USP1|MPDZ|EDEM3|RNF20|USP25|HSPA5|USP9X|ECD|FBXO30|ITCH|PSMC6|APC|FAP|TTC3|MDM2|RLIM|CDK1|TPP2|FBXL5|METAP1|META…
31570	0.003607	13	64	894	14262	DNA integrity checkpoint	BLM|ZAK|PTPN11|BRCC3|CDC6|BACH1|BRIP1|CHEK1|CDK1|ATM|NAE1|NBN|ATR
16567	0.003607	26	190	894	14262	protein ubiquitination	UBA6|CUL3|CTR9|CUL1|RNF6|DCAF6|CAND1|CDC27|CIR1|MPDZ|RNF20|SUZ12|WWP1|FBXO11|FBXO30|ITCH|TTC3|MDM2|G2E3|RLIM|TRIP12|FBXL5|PRMT9|DZIP3|BIRC2|TRIM33
16310	0.0038973	75	785	894	14262	phosphorylation	ZAK|PIK3CB|IKBKAP|PIK3C2A|RPS6KA3|COL4A3BP|TBK1|SLK|GOLGA5|RSRC1|CHEK1|TLK1|RIOK2|ERC1|MAP3K7|SCYL2|EIF2A|EPHA4|MST4|CHUK|RIPK2|CASK|ADAM10|FRS2|PRPF4B|IRAK4|VRK2|BAZ1B|TGFBR1|AIM1|PIK3CA|ADAM9|PIK3C3|PTPLAD1|NDUFS1|SGK3|TOP1|DLD|MET|TLR2|ATP6V1A|ROCK1|ROCK2|PRKDC|TWF1|FGD4|C5|UGP2|ADRBK2|STK38L|TRPM7|MAPK6|ATP6V1D|ATP6V1C1|MAP3K2|PLK4|YES1|RIOK3|EIF2AK3|EIF2AK2|PTPN11|CDC42BPA|EIF2S1|DCLK1|HIPK3…
6275	0.0044251	14	74	894	14262	regulation of DNA replication	BLM|IGF1|CDC6|BRCA2|SMC3|SMC1A|FBXO30|PPP2CA|CCDC88A|STAG2|TNKS2|CDK1|NBN|ATR
7051	0.0044764	11	49	894	14262	spindle organization	NCOR1|KIF2A|SPAG5|PRC1|CEP120|KIF23|FBXO5|KIF11|SMC3|SMC1A|CKAP5
6303	0.0045833	5	10	894	14262	double-strand break repair via nonhomologous end joining	POLA1|XRCC4|XRCC5|PRKDC|LIG4
7094	0.0045833	5	10	894	14262	mitotic cell cycle spindle assembly checkpoint	CENPE|CENPF|APC|TPR|ATM
51168	0.0051382	12	58	894	14262	nuclear export	UPF2|HSPA9|LSG1|NUP107|NCBP1|NCBP2|THOC1|PHAX|THOC2|HNRNPA1|SRSF10|MALT1
44249	0.0052611	140	1682	894	14262	cellular biosynthetic process	CCNT2|ARID4A|EPRS|PWP1|EFTUD1|NARS|FGF7|PAPOLG|CHEK1|PAPOLA|AZI2|CAST|SUPT16H|EIF1AX|RECQL|ATP11C|LIG4|ATP11B|ACSL3|CCNE2|MTHFD2|XRN2|FAR1|ATP6V1A|BLM|IREB2|GMPS|SLC1A3|TARS|RTF1|HIF1A|BRIP1|LARS|HLTF|TPR|DPH3|NAE1|ATP6V1D|ATP6V1C1|DARS|ATP8B4|ECD|SMARCA5|EIF2AK2|IGF1|CDC6|POLA1|GCLC|EIF5|COPS2|DHX29|STT3B|IARS|RSL24D1|NFE2L2|FARSB|ATR|PHF3|TOP2A|HBS1L|ALAS2|MCM8|GBE1|ADK|CHM|RSF1|BRCA2|PIK3C2A|Z…
34621	0.0054775	40	355	894	14262	cellular macromolecular complex subunit organization	AHCTF1|NUFIP1|DDX1|MIS12|DDX20|SRP54|PHAX|RSF1|CLINT1|HSPD1|PSMD5|BMS1|TGS1|ZNHIT6|FBXO5|SRSF10|EPS15|EIF2A|SF3A3|HSP90AA1|SHPRH|SUPT16H|NCBP1|NCBP2|HSPA4|SMARCA5|NAP1L1|DICER1|BAZ1B|CRNKL1|MPP7|CENPE|ANLN|CENPF|KIF18A|CENPJ|TCP1|XRN2|SLU7|EIF3A
16192	0.0055193	59	589	894	14262	vesicle-mediated transport	ITSN2|ITSN1|CLTC|KIAA1033|GCC2|MIA3|FNBP1L|CLINT1|EEA1|GOLGA4|GOLGA5|MRC1|ITGAV|VPS35|ERC1|NSF|COG5|VPS13A|AP3B1|SYTL2|ZFYVE16|VAMP7|RABEP1|GARS|KIF20A|ERGIC2|BLZF1|EXOC1|RAB1A|COPB2|SEC23A|NLGN1|STXBP3|SAR1B|COPB1|USO1|GNAI3|VPS26A|NAPG|SNX4|LMAN1|SCFD1|SNX2|VPS54|EPS15|SEC31A|ARFGEF1|MON2|HOOK3|DCLK1|ARCN1|PIKFYVE|HOOK1|VPS41|RAB18|CTNNB1|GOPC|VPS45|SEC24D
71479	0.0058664	3	3	894	14262	cellular response to ionizing radiation	NIPBL|ATM|ATR
51170	0.0063048	14	77	894	14262	nuclear import	CEP57|RANBP2|NOP58|IPO11|IPO7|IPO5|TGS1|TPR|KPNA4|KPNA2|HNRNPA1|TNPO1|KPNA3|KPNA1
6355	0.0063048	148	1804	894	14262	regulation of transcription, DNA-dependent	RB1|ZNF570|JMJD1C|ARID4A|RBPJ|BACH1|DCAF6|ZNF84|ZNF845|CIR1|ZNF567|ARID2|ZNF440|ZNF160|CASK|ZNF12|ZNF14|ZNF91|ZNF718|ZNF92|DMTF1|RFX7|TBL1XR1|HAT1|ZNF799|CLOCK|ZNF675|ZNF432|BLZF1|ZNF277|ZNF431|ZNF28|ZNF791|PRKDC|TSHZ2|BAZ2B|HIF1A|MTDH|NPAT|ZNF708|BRIP1|ZNF429|RAD21|HLTF|HIVEP1|ZNF426|TASP1|ZNF148|ZNF302|ZNF267|ZNF146|ZNF143|ZNF141|ZNF140|SMARCA5|NFXL1|NR1D2|IGF1|SMARCA1|SNW1|ZNF37A|CNOT2|JMY|MDM…
16444	0.0063048	7	22	894	14262	somatic cell DNA recombination	XRCC4|PRKDC|SWAP70|LIG4|HMGB1|NBN|HSPD1
2562	0.0063048	7	22	894	14262	somatic diversification of immune receptors via germline recombination within a single locus	XRCC4|PRKDC|SWAP70|LIG4|HMGB1|NBN|HSPD1
30071	0.0063048	7	22	894	14262	regulation of mitotic metaphase/anaphase transition	CENPE|CENPF|APC|MYCBP2|TPR|ATM|DLGAP5
16447	0.0063048	6	16	894	14262	somatic recombination of immunoglobulin gene segments	XRCC4|PRKDC|SWAP70|LIG4|NBN|HSPD1
7052	0.0063048	6	16	894	14262	mitotic spindle organization	KIF2A|PRC1|KIF23|KIF11|SMC3|SMC1A
77	0.0065276	12	60	894	14262	DNA damage checkpoint	BLM|BRIP1|ZAK|CHEK1|CDK1|PTPN11|ATM|NAE1|BRCC3|NBN|BACH1|ATR
6793	0.0065276	86	948	894	14262	phosphorus metabolic process	ZAK|PIK3CB|IKBKAP|PIK3C2A|RPS6KA3|COL4A3BP|TBK1|SLK|GOLGA5|IMPA1|RSRC1|CHEK1|TLK1|RIOK2|ERC1|MAP3K7|SCYL2|EIF2A|EPHA4|MST4|PPP1R12A|CHUK|RIPK2|SACM1L|CASK|ADAM10|FRS2|PRPF4B|IRAK4|VRK2|BAZ1B|TGFBR1|AIM1|PIK3CA|ADAM9|PIK3C3|PTPLAD1|NDUFS1|SGK3|TOP1|BDP1|DLD|MET|TLR2|ATP6V1A|MTMR2|ROCK1|ROCK2|PRKDC|TWF1|MTMR6|MTM1|PPP2CA|FGD4|C5|UGP2|ADRBK2|STK38L|TRPM7|MAPK6|ATP6V1D|ATP6V1C1|MAP3K2|PLK4|YES1|RIOK3…
6796	0.0065276	86	948	894	14262	phosphate metabolic process	ZAK|PIK3CB|IKBKAP|PIK3C2A|RPS6KA3|COL4A3BP|TBK1|SLK|GOLGA5|IMPA1|RSRC1|CHEK1|TLK1|RIOK2|ERC1|MAP3K7|SCYL2|EIF2A|EPHA4|MST4|PPP1R12A|CHUK|RIPK2|SACM1L|CASK|ADAM10|FRS2|PRPF4B|IRAK4|VRK2|BAZ1B|TGFBR1|AIM1|PIK3CA|ADAM9|PIK3C3|PTPLAD1|NDUFS1|SGK3|TOP1|BDP1|DLD|MET|TLR2|ATP6V1A|MTMR2|ROCK1|ROCK2|PRKDC|TWF1|MTMR6|MTM1|PPP2CA|FGD4|C5|UGP2|ADRBK2|STK38L|TRPM7|MAPK6|ATP6V1D|ATP6V1C1|MAP3K2|PLK4|YES1|RIOK3…
7093	0.0068527	11	52	894	14262	mitotic cell cycle checkpoint	RB1|CENPE|CENPF|DLG1|APC|TPR|CDK1|ATM|KNTC1|NAE1|NBN
2204	0.0068527	5	11	894	14262	somatic recombination of immunoglobulin genes involved in immune response	XRCC4|SWAP70|LIG4|NBN|HSPD1
2208	0.0068527	5	11	894	14262	somatic diversification of immunoglobulins involved in immune response	XRCC4|SWAP70|LIG4|NBN|HSPD1
45190	0.0068527	5	11	894	14262	isotype switching	XRCC4|SWAP70|LIG4|NBN|HSPD1
45841	0.0068527	5	11	894	14262	negative regulation of mitotic metaphase/anaphase transition	CENPE|CENPF|APC|TPR|ATM
71174	0.0068527	5	11	894	14262	mitotic cell cycle spindle checkpoint	CENPE|CENPF|APC|TPR|ATM
7252	0.0068527	5	11	894	14262	I-kappaB phosphorylation	CHUK|ERC1|IKBKAP|MAP3K7|TLR2
34622	0.0073839	36	315	894	14262	cellular macromolecular complex assembly	AHCTF1|NUFIP1|DDX1|MIS12|DDX20|SRP54|PHAX|RSF1|CLINT1|HSPD1|PSMD5|BMS1|TGS1|ZNHIT6|FBXO5|SRSF10|EPS15|EIF2A|SF3A3|HSP90AA1|SHPRH|NCBP1|NCBP2|HSPA4|SMARCA5|NAP1L1|DICER1|CRNKL1|MPP7|CENPE|ANLN|CENPF|CENPJ|TCP1|SLU7|EIF3A
43038	0.0079005	10	45	894	14262	amino acid activation	NARS|DARS|LARS|RARS|TPR|TARS|GARS|IARS|EPRS|FARSB
43039	0.0079005	10	45	894	14262	tRNA aminoacylation	NARS|DARS|LARS|RARS|TPR|TARS|GARS|IARS|EPRS|FARSB
6418	0.0079005	10	45	894	14262	tRNA aminoacylation for protein translation	NARS|DARS|LARS|RARS|TPR|TARS|GARS|IARS|EPRS|FARSB
9058	0.0084244	146	1792	894	14262	biosynthetic process	CCNT2|ARID4A|EPRS|ALDH1L2|PWP1|EFTUD1|NARS|FGF7|PAPOLG|CHEK1|PAPOLA|AZI2|CAST|SUPT16H|EIF1AX|RECQL|ATP11C|LIG4|ATP11B|ACSL3|ALG11|ACE2|CCNE2|MTHFD2|XRN2|FAR1|ATP6V1A|BLM|IREB2|GMPS|SLC1A3|TARS|RTF1|HIF1A|BRIP1|LARS|HLTF|TPR|DPH3|NAE1|ATP6V1D|ATP6V1C1|DARS|ATP8B4|GFPT1|ECD|SMARCA5|EIF2AK2|IGF1|CDC6|POLA1|GCLC|EIF5|COPS2|DHX29|STT3B|IARS|ACBD3|RSL24D1|NFE2L2|FARSB|ATR|PHF3|TOP2A|HBS1L|ALAS2|MCM8|GB…
71103	0.0084644	20	139	894	14262	DNA conformation change	TOP2A|TOP2B|SHPRH|SMARCA5|NCAPG|RSF1|NAP1L1|HMGB1|ASH1L|SMC4|MPP7|SMC2|RAD50|HAT1|CDK1|NUSAP1|TOP1|NBN|MCM6|POLK
6446	0.0092822	10	46	894	14262	regulation of translational initiation	EIF5B|EIF5|NCBP1|NCBP2|DDX1|FMR1|EIF2AK3|EIF2S1|EIF4B|EIF2A
85	0.0092822	4	7	894	14262	G2 phase of mitotic cell cycle	DNAJC2|CENPF|BLM|KPNA2
51319	0.0092822	4	7	894	14262	G2 phase	DNAJC2|CENPF|BLM|KPNA2
6350	0.0095022	38	344	894	14262	transcription	PHF3|GTF3C3|TMF1|CCNT2|ARID4A|RSF1|RTF1|TROVE2|HIF1A|PWP1|ZNF808|PCM1|MED13|TAF1B|OPA1|POLR2B|PAPOLG|HLTF|PAPOLA|CAST|SUPT16H|ECD|SMARCA5|GTF2H1|ASH1L|TOPORS|NCOR1|POLR3B|POLR3C|COPS2|XRN2|TCEA1|TAF7|TRIP11|CEBPZ|ERCC6|TAF2|NFE2L2
33365	0.0095022	21	151	894	14262	protein localization in organelle	CEP57|RANBP2|NOP58|IPO11|SRP54|GCC2|HOOK3|TRNT1|IPO7|TOPORS|IPO5|PCM1|PIKFYVE|SRP72|TPR|MDM2|KPNA4|KPNA2|TNPO1|KPNA3|KPNA1
2200	0.0099074	7	24	894	14262	somatic diversification of immune receptors	XRCC4|PRKDC|SWAP70|LIG4|HMGB1|NBN|HSPD1
16050	0.010171	11	55	894	14262	vesicle organization	EEA1|COPB2|ZFYVE16|VAMP7|COPB1|USO1|GNAI3|FBXO5|EPS15|CLINT1|ARCN1
2381	0.010171	5	12	894	14262	immunoglobulin production involved in immunoglobulin mediated immune response	XRCC4|SWAP70|LIG4|NBN|HSPD1
7076	0.010171	5	12	894	14262	mitotic chromosome condensation	NUSAP1|NCAPG|POLK|SMC4|SMC2
7346	0.010613	23	174	894	14262	regulation of mitotic cell cycle	RB1|MYCBP2|IGF1|CDC6|BRCA2|CENPE|ANLN|TPX2|CENPF|DLG1|APC|TPR|MDM2|CDK1|NUSAP1|PHIP|ATM|KNTC1|NAE1|FBXO5|NBN|KIF20B|DLGAP5
90329	0.01108	6	18	894	14262	regulation of DNA-dependent DNA replication	STAG2|CDC6|NBN|SMC3|SMC1A|FBXO30
34504	0.012104	15	93	894	14262	protein localization in nucleus	CEP57|RANBP2|NOP58|IPO11|IPO7|TOPORS|IPO5|PIKFYVE|TPR|MDM2|KPNA4|KPNA2|TNPO1|KPNA3|KPNA1
6986	0.013813	12	66	894	14262	response to unfolded protein	EDEM3|DNAJC3|HSP90AA1|HSPH1|HSPA5|HSPA4|EIF2AK3|EIF2AK2|CEBPZ|ERO1L|NFE2L2|HSPD1
71216	0.014743	10	49	894	14262	cellular response to biotic stimulus	TLR1|HSPA5|RIPK2|CCDC47|EIF2AK3|EIF2AK2|CEBPZ|ERO1L|NFE2L2|TLR2
16445	0.014913	6	19	894	14262	somatic diversification of immunoglobulins	XRCC4|PRKDC|SWAP70|LIG4|NBN|HSPD1
42147	0.014913	6	19	894	14262	retrograde transport, endosome to Golgi	PIKFYVE|VPS54|GCC2|VPS35|VPS26A|ERC1
6607	0.014982	5	13	894	14262	NLS-bearing substrate import into nucleus	KPNA4|KPNA2|KPNA3|KPNA1|IPO5
6261	0.015339	11	58	894	14262	DNA-dependent DNA replication	POLD3|POLA1|WRN|BLM|RRM2B|CCNE2|RFC1|REV3L|TOP1|MCM6|BRCA2
10332	0.015576	7	26	894	14262	response to gamma radiation	XRCC4|PRKDC|LIG4|ATM|ERCC6|BRCA2|ATR
30261	0.015576	7	26	894	14262	chromosome condensation	TOP2A|CDK1|NUSAP1|NCAPG|POLK|SMC4|SMC2
33205	0.015917	4	8	894	14262	cell cycle cytokinesis	RACGAP1|APC|NUSAP1|BRCA2
51640	0.016095	15	96	894	14262	organelle localization	COPB2|NLGN1|COPB1|CEP120|HOOK3|LRPPRC|ARCN1|CENPE|ASPM|CENPF|PCM1|NIN|KIF18A|NUSAP1|DLGAP5
33152	0.016655	3	4	894	14262	immunoglobulin V(D)J recombination	XRCC4|PRKDC|LIG4
51382	0.016655	3	4	894	14262	kinetochore assembly	CENPE|CENPF|MIS12
45005	0.016655	3	4	894	14262	maintenance of fidelity involved in DNA-dependent DNA replication	WRN|BLM|BRCA2
70271	0.016762	50	507	894	14262	protein complex biogenesis	CEP57|AHCTF1|SRP54|RSF1|IDE|IKBKAP|EPRS|CLINT1|MED13|OPA1|PSMD5|SMARCAD1|KNTC1|FBXO5|KPNA3|HSP90AA1|CD2AP|TCP1|BIRC2|MTMR2|BLM|NLGN1|USP16|STXBP3|MIS12|RTF1|MALT1|NAPG|HSPD1|POLR2B|EPS15|MPDZ|DARS|RRM1|HSPA4|EIF2AK3|SMARCA5|GTF2H1|MPP7|CENPE|ANLN|CENPF|APC|CENPJ|MDM2|CDK1|TAF7|CTNNB1|GOPC|TAF2
6461	0.016762	50	507	894	14262	protein complex assembly	CEP57|AHCTF1|SRP54|RSF1|IDE|IKBKAP|EPRS|CLINT1|MED13|OPA1|PSMD5|SMARCAD1|KNTC1|FBXO5|KPNA3|HSP90AA1|CD2AP|TCP1|BIRC2|MTMR2|BLM|NLGN1|USP16|STXBP3|MIS12|RTF1|MALT1|NAPG|HSPD1|POLR2B|EPS15|MPDZ|DARS|RRM1|HSPA4|EIF2AK3|SMARCA5|GTF2H1|MPP7|CENPE|ANLN|CENPF|APC|CENPJ|MDM2|CDK1|TAF7|CTNNB1|GOPC|TAF2
51783	0.016762	11	59	894	14262	regulation of nuclear division	CENPE|CENPF|APC|MYCBP2|TPR|NUSAP1|PHIP|ATM|IGF1|KIF20B|DLGAP5
7088	0.016762	11	59	894	14262	regulation of mitosis	CENPE|CENPF|APC|MYCBP2|TPR|NUSAP1|PHIP|ATM|IGF1|KIF20B|DLGAP5
34976	0.016762	8	34	894	14262	response to endoplasmic reticulum stress	COL4A3BP|HSPA5|CCDC47|EIF2AK3|EIF2AK2|CEBPZ|ERO1L|NFE2L2
8156	0.016762	8	34	894	14262	negative regulation of DNA replication	BLM|STAG2|CDC6|BRCA2|SMC3|SMC1A|FBXO30|ATR
6405	0.016807	9	42	894	14262	RNA export from nucleus	UPF2|NUP107|NCBP1|NCBP2|THOC1|PHAX|THOC2|HNRNPA1|SRSF10
48284	0.018433	6	20	894	14262	organelle fusion	EEA1|VAMP7|OPA1|USO1|MFN1|GNAI3
71445	0.01846	7	27	894	14262	cellular response to protein stimulus	HSPA5|EIF2AK3|CDK1|EIF2AK2|CEBPZ|ERO1L|NFE2L2
8283	0.01846	44	434	894	14262	cell proliferation	ZAK|CSE1L|CEP120|PDS5B|BRCA2|MKI67|MALT1|KIF15|HSPD1|EPS8|PCM1|FGF7|COL4A3BP|SLK|IFI16|RACGAP1|NRD1|CDC27|UBR5|NBN|EVI5|EPS15|DLGAP5|USP8|STIL|CHUK|RIPK2|XRCC5|LIG4|FRS2|IGF1|HOOK3|POLA1|ASPM|TPX2|CENPF|DLG1|ZEB1|ALMS1|CTNNB1|BCAT1|ZMYND11|MET|BLZF1
80135	0.022766	18	131	894	14262	regulation of cellular response to stress	MAP3K2|BECN1|RIPK2|ZAK|BRCC3|HIPK3|FGD4|NCOR1|TAOK3|MDM2|USP1|CIR1|PTPLAD1|ATM|ERCC6|MAP3K7|ZNF675|ATR
34620	0.023609	6	21	894	14262	cellular response to unfolded protein	HSPA5|EIF2AK3|EIF2AK2|CEBPZ|ERO1L|NFE2L2
19059	0.023609	6	21	894	14262	initiation of viral infection	ACE2|ITCH|XRCC4|XRCC5|WWP1|LIG4
30968	0.023609	6	21	894	14262	endoplasmic reticulum unfolded protein response	HSPA5|EIF2AK3|EIF2AK2|CEBPZ|ERO1L|NFE2L2
31532	0.023609	6	21	894	14262	actin cytoskeleton reorganization	EPS8|FGF7|RICTOR|ATP2C1|CDC42BPA|ATR
6984	0.023768	8	36	894	14262	ER-nucleus signaling pathway	HSPA5|CCDC47|EIF2AK3|EIF2AK2|CEBPZ|ERO1L|NFE2L2|EIF2A
6265	0.024325	4	9	894	14262	DNA topological change	TOP2A|TOP2B|TOP1|HMGB1
6266	0.024325	4	9	894	14262	DNA ligation	TOP2A|XRCC4|LIG4|HMGB1
51327	0.026715	15	102	894	14262	M phase of meiotic cell cycle	SYCP2|UBR2|MND1|BRCA2|SMC3|SMC1A|MKI67|PPP2CA|RAD50|STAG2|RAD21|CHEK1|ATM|FBXO5|NBN
51329	0.026715	15	102	894	14262	interphase of mitotic cell cycle	RB1|BLM|CUL3|CUL2|CUL1|CDC6|NPAT|POLA1|DNAJC2|CENPF|DBF4|MDM2|KPNA2|BCAT1|TAF2
7126	0.026715	15	102	894	14262	meiosis	SYCP2|UBR2|MND1|BRCA2|SMC3|SMC1A|MKI67|PPP2CA|RAD50|STAG2|RAD21|CHEK1|ATM|FBXO5|NBN
34660	0.026715	27	235	894	14262	ncRNA metabolic process	INTS12|UTP23|TARS|EPRS|NARS|ERI1|LARS|EXOSC9|RARS|TPR|UTP20|UTP14A|PUS3|DARS|NOP58|WDR36|SSB|DIS3|KRR1|TYW3|TRNT1|PUS7L|MPHOSPH10|INTS7|GARS|IARS|FARSB
51784	0.026715	5	15	894	14262	negative regulation of nuclear division	CENPE|CENPF|APC|TPR|ATM
45839	0.026715	5	15	894	14262	negative regulation of mitosis	CENPE|CENPF|APC|TPR|ATM
6605	0.027968	24	201	894	14262	protein targeting	CEP57|RANBP2|HSPA9|NOP58|IPO11|NLGN1|STXBP4|SRP54|GCC2|AP3B1|TRNT1|IPO7|IPO5|ZFYVE16|SRP72|TPR|SSR1|KPNA4|KPNA2|SEC62|TNPO1|KPNA3|KPNA1|SEC63
9056	0.028386	86	1006	894	14262	catabolic process	USPL1|USP32|USP34|IDE|ALDH1L2|TDO2|PTER|PSMD5|RB1CC1|KYNU|CDC27|PSMD1|ARIH1|ACADM|HIBCH|UPF2|USP8|USP47|USP7|NCBP1|NCBP2|ADAM10|PLA2G4A|FBXO11|TOPORS|CD2AP|ACE2|XRN1|TBL1XR1|NCL|DPYD|KIAA0368|XRN2|YME1L1|ADAM9|NCOA7|ATG4A|BCAT1|PLCB1|PRMT9|BIRC2|BECN1|USP15|USP16|PSMD14|UBA6|CUL3|CUL2|CUL1|ETFDH|HSD17B4|UBR3|RNF6|UBR2|UBR1|HSP90B1|LDHB|UBR5|USP1|MPDZ|EDEM3|RNF20|MBD4|USP25|HSPA5|USP9X|PNPLA8|MGA|…
51321	0.028752	15	103	894	14262	meiotic cell cycle	SYCP2|UBR2|MND1|BRCA2|SMC3|SMC1A|MKI67|PPP2CA|RAD50|STAG2|RAD21|CHEK1|ATM|FBXO5|NBN
70925	0.030596	10	55	894	14262	organelle assembly	CENPE|BECN1|CENPF|NCOR1|RB1CC1|BMS1|MIS12|FBXO5|EIF3A|EIF2A
6606	0.031534	12	74	894	14262	protein import into nucleus	CEP57|RANBP2|NOP58|IPO11|TPR|KPNA4|KPNA2|TNPO1|KPNA3|IPO7|KPNA1|IPO5
723	0.032493	7	30	894	14262	telomere maintenance	WRN|BLM|RAD50|RFC1|XRCC5|PRKDC|NBN
380	0.033314	3	5	894	14262	alternative nuclear mRNA splicing, via spliceosome	RSRC1|HNRNPA1|SLU7
51103	0.033314	3	5	894	14262	DNA ligation involved in DNA repair	XRCC4|LIG4|HMGB1
51383	0.033314	3	5	894	14262	kinetochore organization	CENPE|CENPF|MIS12
2328	0.033314	3	5	894	14262	pro-B cell differentiation	XRCC4|PRKDC|LIG4
70934	0.033314	3	5	894	14262	CRD-mediated mRNA stabilization	SYNCRIP|DHX9|HNRNPU
7064	0.033314	3	5	894	14262	mitotic sister chromatid cohesion	NIPBL|PDS5B|SMC1A
33151	0.035128	4	10	894	14262	V(D)J recombination	XRCC4|PRKDC|LIG4|HMGB1
6983	0.035128	4	10	894	14262	ER overload response	HSPA5|CCDC47|EIF2AK3|CEBPZ
51325	0.036326	15	106	894	14262	interphase	RB1|BLM|CUL3|CUL2|CUL1|CDC6|NPAT|POLA1|DNAJC2|CENPF|DBF4|MDM2|KPNA2|BCAT1|TAF2
10212	0.036381	11	66	894	14262	response to ionizing radiation	NIPBL|BLM|XRCC4|PRKDC|LIG4|ATM|BRCC3|ERCC6|TOPBP1|BRCA2|ATR
33043	0.0375	27	242	894	14262	regulation of organelle organization	ROCK2|MYCBP2|NEXN|FMN1|LIMA1|NIPBL|TNKS2|TPR|NUSAP1|TLK1|RICTOR|DLGAP5|PLK4|RDX|PLA2G4A|IGF1|CENPE|CCDC88A|TPX2|CENPF|APC|RASA1|TAF7|CTNNB1|PHIP|ATM|KIF20B
7034	0.0375	7	31	894	14262	vacuolar transport	ZFYVE16|VAMP7|HOOK1|GCC2|VPS26A|AP3B1|HOOK3
32200	0.0375	7	31	894	14262	telomere organization	WRN|BLM|RAD50|RFC1|XRCC5|PRKDC|NBN
43161	0.038042	18	139	894	14262	proteasomal ubiquitin-dependent protein catabolic process	EDEM3|PSMD14|HSPA5|CUL3|CUL1|FBXO30|TOPORS|CD2AP|HSP90B1|PSMC6|PSMD5|TBL1XR1|CDC27|KIAA0368|CDK1|PSMD1|FBXL5|BIRC2
10498	0.038042	18	139	894	14262	proteasomal protein catabolic process	EDEM3|PSMD14|HSPA5|CUL3|CUL1|FBXO30|TOPORS|CD2AP|HSP90B1|PSMC6|PSMD5|TBL1XR1|CDC27|KIAA0368|CDK1|PSMD1|FBXL5|BIRC2
32268	0.03888	52	559	894	14262	regulation of cellular protein metabolic process	ZAK|FMR1|DOCK7|IDE|NIPBL|FGF7|PSMD5|NRD1|RB1CC1|CDC27|PSMD1|ITGAV|FBXO5|NBN|MAP3K7|EIF2A|EIF5B|NCBP1|RIPK2|NCBP2|TGFBR1|ADAM9|PTPLAD1|PHIP|IL6ST|HDAC2|PSMD14|DDX1|IREB2|CUL1|FXR1|PPP2CA|FGD4|PDGFD|EIF4B|MAP3K2|HSPA5|EIF2AK3|IGF1|EIF2S1|HIPK3|CCDC88A|IBTK|GCLC|RAD50|EIF5|PSMC6|MDM2|CDK1|TAF7|ERCC6|METAP1
51297	0.044527	7	32	894	14262	centrosome organization	PCM1|CEP135|CENPJ|CTNNB1|KIF11|BRCA2|CKAP5
6901	0.044527	5	17	894	14262	vesicle coating	COPB2|COPB1|EPS15|CLINT1|ARCN1
a. Annoatation results for 284 downregulated CDEGs
GO-ID	Corrected p-value	Number of genes annotated to a term in the input list	Number of genes annotated to a term in the genome	Number of genes in the input gene list with GO annotations	Number of genes in the genome with GO annotations	Description	Genes in test set
10553	0.0045751	7	64	157	14293	negative regulation of gene-specific transcription from RNA polymerase II promoter	HEY1|FOXF1|NR1H2|HEY2|HES1|AES|SMAD7
30336	0.0045751	7	67	157	14293	negative regulation of cell migration	DLL4|EGFL7|RRAS|TIE1|DAG1|PDGFB|SMAD7
1570	0.0045751	6	45	157	14293	vasculogenesis	EGFL7|SOX17|FOXF1|TNNC1|TIE1|HEY2
51271	0.0045751	7	72	157	14293	negative regulation of cellular component movement	DLL4|EGFL7|RRAS|TIE1|DAG1|PDGFB|SMAD7
40013	0.0045751	7	72	157	14293	negative regulation of locomotion	DLL4|EGFL7|RRAS|TIE1|DAG1|PDGFB|SMAD7
32582	0.011339	7	85	157	14293	negative regulation of gene-specific transcription	HEY1|FOXF1|NR1H2|HEY2|HES1|AES|SMAD7
10551	0.012064	9	154	157	14293	regulation of gene-specific transcription from RNA polymerase II promoter	HEY1|FOXF1|NR1H2|HEY2|HES1|PKN1|GATA2|AES|SMAD7
40012	0.015007	11	241	157	14293	regulation of locomotion	DLL4|SCARB1|EGFL7|ACE|RRAS|FOXF1|TIE1|DAG1|PDGFB|AGER|SMAD7
42987	0.017649	3	9	157	14293	amyloid precursor protein catabolic process	APH1A|PSENEN|CLN3
6821	0.017649	4	23	157	14293	chloride transport	ANO1|CLIC3|FXYD3|NMUR1
32583	0.017853	10	212	157	14293	regulation of gene-specific transcription	HEY1|FOXF1|NR1H2|HEY2|WNT7A|HES1|PKN1|GATA2|AES|SMAD7
30334	0.019083	10	216	157	14293	regulation of cell migration	DLL4|SCARB1|EGFL7|ACE|RRAS|FOXF1|TIE1|DAG1|PDGFB|SMAD7
48514	0.020466	10	220	157	14293	blood vessel morphogenesis	SEMA5A|DLL4|EGFL7|ACE|SOX17|FOXF1|TNNC1|TIE1|HEY2|SMAD7
42982	0.02381	3	11	157	14293	amyloid precursor protein metabolic process	APH1A|PSENEN|CLN3
7219	0.02381	5	50	157	14293	Notch signaling pathway	APH1A|PSENEN|DLL4|HEY1|HES1
9100	0.027524	9	194	157	14293	glycoprotein metabolic process	APH1A|PSENEN|CLN3|ST6GALNAC2|WBP1|MGAT3|MAN1C1|ST8SIA6|ST6GALNAC6
16044	0.027524	13	382	157	14293	cellular membrane organization	SCARB1|RAMP2|RAMP3|TIE1|LRP4|UNC13D|CLN3|PLSCR3|BLOC1S1|MAL|AGRN|LRP10|EMD
51270	0.027524	10	239	157	14293	regulation of cellular component movement	DLL4|SCARB1|EGFL7|ACE|RRAS|FOXF1|TIE1|DAG1|PDGFB|SMAD7
61024	0.027524	13	383	157	14293	membrane organization	SCARB1|RAMP2|RAMP3|TIE1|LRP4|UNC13D|CLN3|PLSCR3|BLOC1S1|MAL|AGRN|LRP10|EMD
1709	0.029285	4	31	157	14293	cell fate determination	SOX17|HES1|GATA2|TBX2
32879	0.031269	19	727	157	14293	regulation of localization	SCARB1|EGFL7|ACE|FOXF1|WFS1|TNNC1|NR1H2|TIE1|PDGFB|LPAR3|GATA2|UNC13D|SMAD7|DLL4|RRAS|DAG1|NOS1|PKIG|EMD
23033	0.039374	39	2097	157	14293	signaling pathway	NXN|RAB1B|RAB1C|PDGFB|ARL2|LPAR3|LTBP2|ADRB1|AGER|APH1A|DLL4|CLN3|RRAS|HEY1|MKNK2|HES1|MAPK3|PSENEN|GDF10|FOXF1|WFS1|ITGA3|NR1H2|TIE1|SH2D3C|RHOG|WNT7A|AES|SMAD7|CARHSP1|SDC1|MAL|NMUR1|PKN1|AGRN|FGFR4|RGL2|LGR5|ARF5
1568	0.048222	10	265	157	14293	blood vessel development	SEMA5A|DLL4|EGFL7|ACE|SOX17|FOXF1|TNNC1|TIE1|HEY2|SMAD7
7166	0.048222	27	1279	157	14293	cell surface receptor linked signaling pathway	NXN|PDGFB|LPAR3|LTBP2|ADRB1|AGER|APH1A|DLL4|CLN3|HEY1|MKNK2|HES1|MAPK3|PSENEN|GDF10|FOXF1|ITGA3|TIE1|WNT7A|AES|SMAD7|SDC1|MAL|NMUR1|AGRN|FGFR4|LGR5
23052	0.048222	52	3127	157	14293	signaling	SEMA5A|CLIC3|HEY1|NOS1|PSENEN|PLLP|ITGA3|SH2D3C|RHOG|AES|BCAM|CARHSP1|MAL|GAS6|ARF5|NXN|RAB1B|RAB1C|SEMA3B|PDGFB|LTBP4|ARL2|LPAR3|LTBP2|ADRB1|AGER|APH1A|DLL4|CLN3|RRAS|SPOCK2|MKNK2|HES1|CACNG4|MAPK3|GDF10|FOXF1|WFS1|NR1H2|TIE1|TNFSF13|WNT7A|SMAD7|MFAP4|SDC1|NMUR1|PKN1|PKIG|AGRN|FGFR4|RGL2|LGR5
3073	0.048461	4	38	157	14293	regulation of systemic arterial blood pressure	ACE|TNNC1|LRP4|ADRB1
30162	0.048461	5	66	157	14293	regulation of proteolysis	CLN3|NR1H2|LTBP4|TRIB2|SMAD7

## Sheet: CC
a. Annoatation results for 1158 upregulated CDEGs
GO-ID	Corrected p-value	Number of genes annotated to a term in the input list	Number of genes annotated to a term in the genome	Number of genes in the input gene list with GO annotations	Number of genes in the genome with GO annotations	Description	Genes in test set
5622	3.7875e-73	886	11279	954	16329	intracellular	ITSN2|SLC4A1AP|NUP107|ZNF292|ITSN1|RBPJ|SUV420H1|TBK1|PPP4R2|TDO2|PSMD5|GPBP1|PSMD1|BBX|WDHD1|DNTTIP2|FRS2|ZNF12|DICER1|ZNF14|CD2AP|ZFYVE16|MTHFD2|RFX7|PSME4|FAR1|CLOCK|ZNF277|ZNF28|MTMR2|ABCB7|SAR1B|NCAPG|IQGAP1|BAZ2B|IQGAP2|MTMR6|HSPH1|PDGFD|ZNF267|EDEM3|PRPF38B|ZNF260|EIF2AK3|EIF2AK2|SETX|EIF5|TDP2|STRN|DZIP3|EZH2|ZNF254|ZNF253|ZNF493|ZNF43|EEA1|NIPBL|EDRF1|MED13|DLGAP5|ZNF486|UPF2|ZNF480|RIPK…
44424	3.1093e-67	864	10928	954	16329	intracellular part	ITSN2|SLC4A1AP|NUP107|ZNF292|ITSN1|RBPJ|SUV420H1|TBK1|PPP4R2|TDO2|PSMD5|GPBP1|PSMD1|BBX|WDHD1|DNTTIP2|FRS2|ZNF12|DICER1|ZNF14|CD2AP|ZFYVE16|MTHFD2|RFX7|PSME4|FAR1|CLOCK|ZNF277|ZNF28|MTMR2|ABCB7|SAR1B|NCAPG|IQGAP1|BAZ2B|IQGAP2|MTMR6|HSPH1|PDGFD|ZNF267|EDEM3|PRPF38B|ZNF260|EIF2AK3|SETX|EIF5|TDP2|STRN|DZIP3|EZH2|ZNF254|ZNF253|ZNF493|ZNF43|EEA1|NIPBL|EDRF1|MED13|DLGAP5|ZNF486|UPF2|ZNF480|RIPK2|TEX10|…
5634	8.695e-53	529	5177	954	16329	nucleus	RB1|IPO11|SLC4A1AP|NUP107|ZNF292|HNRNPU|PHAX|SMC5|HNRNPR|SMC6|RBPJ|SMC3|BACH1|SMC4|SUV420H1|DCAF6|SMC2|GPBP1|BBX|WDHD1|ZNF160|DNTTIP2|WDR75|ZNF12|ZNF14|RFX7|PSME4|KIAA0368|SRFBP1|CLOCK|ZNF277|ZNF28|MTMR2|PRKDC|NCAPG|IQGAP1|BAZ2B|HIF1A|MTMR6|MTDH|RAD21|NUP88|ZNF148|ZNF267|ZNF146|PLK4|ZNF143|PRPF38B|ZNF141|ZNF140|ZNF260|UPF3B|NR1D2|CDC6|SETX|ZNF37A|TDP2|ZNF136|EZH2|ZNF254|CEP57|PHF3|ZNF253|ZNF131|Z…
43229	3.7839e-47	754	9304	954	16329	intracellular organelle	RB1|IPO11|SLC4A1AP|NUP107|ZNF292|ITSN1|HNRNPU|PHAX|SMC5|HNRNPR|SMC6|RBPJ|FNBP1L|SMC3|BACH1|SMC4|SUV420H1|DCAF6|SMC2|EPS8|TBK1|CNST|PPP4R2|GPBP1|BBX|VPS35|CEP97|WDHD1|ZNF160|DNTTIP2|WDR75|FRS2|ZNF12|FNDC3A|ZNF14|CD2AP|SYTL2|ZFYVE16|MTHFD2|RFX7|PSME4|KIAA0368|YME1L1|FAR1|SRFBP1|CLOCK|ZNF277|ZNF28|MTMR2|ABCB7|SAR1B|PRKDC|NCAPG|VPS26A|IQGAP1|BAZ2B|IQGAP2|HIF1A|MTMR6|MTDH|LDHB|PDGFD|RAD21|CEP70|SSR1|N…
43227	5.499e-47	703	8338	954	16329	membrane-bounded organelle	RB1|IPO11|SLC4A1AP|NUP107|ZNF292|ITSN1|HNRNPU|PHAX|SMC5|HNRNPR|SMC6|RBPJ|FNBP1L|SMC3|BACH1|SMC4|SUV420H1|DCAF6|SMC2|TBK1|CNST|GPBP1|BBX|VPS35|WDHD1|ZNF160|DNTTIP2|WDR75|FRS2|ZNF12|FNDC3A|ZNF14|CD2AP|SYTL2|ZFYVE16|MTHFD2|RFX7|PSME4|KIAA0368|YME1L1|FAR1|SRFBP1|CLOCK|ZNF277|ZNF28|MTMR2|ABCB7|SAR1B|PRKDC|NCAPG|VPS26A|IQGAP1|BAZ2B|HIF1A|MTMR6|MTDH|LDHB|PDGFD|RAD21|SSR1|NUP88|ZNF148|ZNF267|ZNF146|EDEM3…
43226	5.499e-47	754	9318	954	16329	organelle	RB1|IPO11|SLC4A1AP|NUP107|ZNF292|ITSN1|HNRNPU|PHAX|SMC5|HNRNPR|SMC6|RBPJ|FNBP1L|SMC3|BACH1|SMC4|SUV420H1|DCAF6|SMC2|EPS8|TBK1|CNST|PPP4R2|GPBP1|BBX|VPS35|CEP97|WDHD1|ZNF160|DNTTIP2|WDR75|FRS2|ZNF12|FNDC3A|ZNF14|CD2AP|SYTL2|ZFYVE16|MTHFD2|RFX7|PSME4|KIAA0368|YME1L1|FAR1|SRFBP1|CLOCK|ZNF277|ZNF28|MTMR2|ABCB7|SAR1B|PRKDC|NCAPG|VPS26A|IQGAP1|BAZ2B|IQGAP2|HIF1A|MTMR6|MTDH|LDHB|PDGFD|RAD21|CEP70|SSR1|N…
43231	7.5685e-47	702	8331	954	16329	intracellular membrane-bounded organelle	RB1|IPO11|SLC4A1AP|NUP107|ZNF292|ITSN1|HNRNPU|PHAX|SMC5|HNRNPR|SMC6|RBPJ|FNBP1L|SMC3|BACH1|SMC4|SUV420H1|DCAF6|SMC2|TBK1|CNST|GPBP1|BBX|VPS35|WDHD1|ZNF160|DNTTIP2|WDR75|FRS2|ZNF12|FNDC3A|ZNF14|CD2AP|SYTL2|ZFYVE16|MTHFD2|RFX7|PSME4|KIAA0368|YME1L1|FAR1|SRFBP1|CLOCK|ZNF277|ZNF28|MTMR2|ABCB7|SAR1B|PRKDC|NCAPG|VPS26A|IQGAP1|BAZ2B|HIF1A|MTMR6|MTDH|LDHB|PDGFD|RAD21|SSR1|NUP88|ZNF148|ZNF267|ZNF146|EDEM3…
44428	3.0069e-37	239	1740	954	16329	nuclear part	RB1|NUP107|HNRNPU|PHAX|HNRNPR|RBPJ|SMC3|MKI67|SUV420H1|SMC2|RPS6KA3|PNN|CDC27|CHEK1|FBXO5|WDHD1|AQR|WDR75|CRNKL1|CDC40|PSME4|XRN2|KIF20A|KIF20B|CLOCK|DHX9|PRKDC|CTR9|MYCBP2|NMD3|BRCC3|RTF1|HIF1A|MTMR6|CDKN2AIP|MTDH|FXR1|ERI1|RAD21|NUP88|ZNF146|PLK4|PRPF38B|XRCC4|XRCC5|SMARCA5|CDC6|SMARCA1|SETX|POLA1|SNW1|TDP2|MPHOSPH10|INTS7|ATM|EZH2|ATR|TOP2A|INTS12|TOP2B|AHCTF1|SRP54|RSF1|IKBKAP|KIF11|BRCA2|WDR…
44446	1.5091e-30	448	4796	954	16329	intracellular organelle part	RB1|NUP107|HNRNPU|PHAX|HNRNPR|RBPJ|SMC3|SMC4|SUV420H1|SMC2|EPS8|TBK1|CNST|PPP4R2|CEP97|WDHD1|WDR75|FNDC3A|CD2AP|ZFYVE16|PSME4|KIAA0368|FAR1|CLOCK|MTMR2|ABCB7|SAR1B|PRKDC|NCAPG|VPS26A|IQGAP1|HIF1A|MTMR6|MTDH|PDGFD|RAD21|CEP70|SSR1|NUP88|ZNF146|EDEM3|PLK4|PRPF38B|EIF2AK3|CDC6|SETX|TDP2|STRN|EZH2|CEP57|CLTC|SRP54|WDR43|EEA1|NIPBL|MED13|DLGAP5|CEP55|SHPRH|TEX10|MYOF|ELOVL6|BAZ1A|BAZ1B|GNL2|GNL3|LSG1|…
44422	4.2059e-30	451	4863	954	16329	organelle part	RB1|NUP107|HNRNPU|PHAX|HNRNPR|RBPJ|SMC3|SMC4|SUV420H1|SMC2|EPS8|TBK1|CNST|PPP4R2|CEP97|WDHD1|WDR75|FNDC3A|CD2AP|ZFYVE16|PSME4|KIAA0368|FAR1|CLOCK|MTMR2|ABCB7|SAR1B|PRKDC|NCAPG|VPS26A|IQGAP1|HIF1A|MTMR6|MTDH|PDGFD|RAD21|CEP70|SSR1|NUP88|ZNF146|EDEM3|PLK4|PRPF38B|RDX|EIF2AK3|CDC6|SETX|TDP2|STRN|EZH2|CEP57|CLTC|SRP54|WDR43|EEA1|NIPBL|MED13|DLGAP5|CEP55|SHPRH|TEX10|MYOF|ELOVL6|BAZ1A|BAZ1B|GNL2|GNL3|L…
31981	3.0479e-28	183	1316	954	16329	nuclear lumen	RB1|CCNT2|FMR1|ARID4A|PHAX|HNRNPR|RBPJ|SMC3|MKI67|IPO5|RPS6KA3|PNN|CDC27|CHEK1|NUSAP1|SMARCAD1|CIR1|FBXO5|NBN|KPNA2|KPNA1|CAST|WDHD1|SUPT16H|THOC1|WDR75|CRNKL1|CCNE2|TBL1XR1|NCL|MORF4L2|PSME4|XRN2|MATR3|KIF20A|PPIG|KIF20B|CLOCK|BLM|DDX5|DHX9|YTHDC1|PRKDC|CTR9|UTP23|CUL1|NMD3|RTF1|HIF1A|CDKN2AIP|MTDH|FXR1|NPAT|ERI1|TPR|UTP20|ZNF146|PLK4|FANCI|XRCC5|CPSF3|SMARCA5|CDC6|PALB2|FBXO30|SETX|POLA1|TDP2|M…
70013	2.6362e-27	209	1643	954	16329	intracellular organelle lumen	RB1|PHAX|HNRNPR|RBPJ|SMC3|MKI67|RPS6KA3|PNN|CDC27|CHEK1|FBXO5|WDHD1|WDR75|CRNKL1|PSME4|XRN2|FAR1|KIF20A|KIF20B|CLOCK|BLZF1|DHX9|PRKDC|CTR9|NMD3|RTF1|HIF1A|CDKN2AIP|MTDH|FXR1|BRIP1|ERI1|ZNF146|EDEM3|PLK4|XRCC5|SMARCA5|CDC6|ACADSB|SETX|POLA1|TDP2|CALU|MPHOSPH10|INTS7|ATM|EZH2|ATR|TOP2A|INTS12|TOP2B|AHCTF1|FKBP14|SRP54|IDE|IKBKAP|BRCA2|WDR43|COIL|SYNCRIP|PCM1|MED13|ZMYM2|RSRC1|PCF11|ACADM|UTP14A|TEX…
43233	1.6474e-26	210	1678	954	16329	organelle lumen	RB1|PHAX|HNRNPR|RBPJ|SMC3|MKI67|RPS6KA3|PNN|CDC27|CHEK1|FBXO5|WDHD1|WDR75|CRNKL1|PSME4|XRN2|FAR1|KIF20A|KIF20B|CLOCK|BLZF1|DHX9|PRKDC|CTR9|NMD3|RTF1|HIF1A|CDKN2AIP|MTDH|FXR1|BRIP1|ERI1|ZNF146|EDEM3|PLK4|XRCC5|SMARCA5|IGF1|CDC6|ACADSB|SETX|POLA1|TDP2|CALU|MPHOSPH10|INTS7|ATM|EZH2|ATR|TOP2A|INTS12|TOP2B|AHCTF1|FKBP14|SRP54|IDE|IKBKAP|BRCA2|WDR43|COIL|SYNCRIP|PCM1|MED13|ZMYM2|RSRC1|PCF11|ACADM|UTP14…
31974	3.6748e-26	212	1713	954	16329	membrane-enclosed lumen	RB1|PHAX|HNRNPR|RBPJ|SMC3|MKI67|RPS6KA3|PNN|CDC27|CHEK1|FBXO5|WDHD1|WDR75|CRNKL1|PSME4|XRN2|FAR1|KIF20A|KIF20B|CLOCK|BLZF1|DHX9|PRKDC|CTR9|NMD3|RTF1|HIF1A|CDKN2AIP|MTDH|FXR1|NLN|BRIP1|ERI1|ZNF146|EDEM3|PLK4|XRCC5|SMARCA5|IGF1|CDC6|ACADSB|SETX|POLA1|TDP2|CALU|MPHOSPH10|INTS7|ATM|EZH2|ATR|TOP2A|INTS12|TOP2B|AHCTF1|FKBP14|SRP54|IDE|IKBKAP|BRCA2|WDR43|COIL|SYNCRIP|PCM1|MED13|ZMYM2|RSRC1|PCF11|ACADM|U…
5654	4.6612e-24	139	930	954	16329	nucleoplasm	RB1|CCNT2|FMR1|ARID4A|PHAX|HNRNPR|RPS6KA3|PNN|CDC27|CHEK1|CIR1|FBXO5|NBN|KPNA2|KPNA1|CAST|WDHD1|SUPT16H|THOC1|CRNKL1|CCNE2|TBL1XR1|NCL|PSME4|KIF20A|PPIG|KIF20B|CLOCK|BLM|YTHDC1|PRKDC|CTR9|CUL1|NMD3|RTF1|HIF1A|CDKN2AIP|NPAT|TPR|UTP20|FANCI|XRCC5|CPSF3|SMARCA5|CDC6|PALB2|FBXO30|SETX|POLA1|TDP2|MDM2|CDK1|INTS7|ATM|EZH2|ATR|RBM27|TOP2A|INTS12|TOP2B|RBM25|AHCTF1|DDX3X|DDX46|MCM8|SRP54|IKBKAP|HMGB1|BRC…
43228	1.3827e-21	256	2431	954	16329	non-membrane-bounded organelle	RB1|NUP107|SMC5|SMC6|RBPJ|FNBP1L|SMC3|MKI67|SMC4|SUV420H1|SMC2|EPS8|PNN|PPP4R2|CDC27|CHEK1|KIF21A|FBXO5|SEC62|CEP97|DYNC2H1|MTUS1|WDR75|ANK2|CD2AP|KIAA0368|XRN2|AKAP9|KIF20A|KIF20B|DHX9|MYCBP2|NCAPG|TWF1|NMD3|IQGAP1|RTF1|IQGAP2|HIF1A|CDKN2AIP|MTDH|FXR1|BRIP1|RACGAP1|ERI1|RAD21|CEP70|STK38L|ZNF146|MAP9|PLK4|XRCC5|RDX|SMARCA5|MYO5A|CDC6|SETX|POLA1|ANLN|TPX2|STAG1|STAG2|MYO5C|MPHOSPH10|STRN|ATM|ATR|…
43232	1.3827e-21	256	2431	954	16329	intracellular non-membrane-bounded organelle	RB1|NUP107|SMC5|SMC6|RBPJ|FNBP1L|SMC3|MKI67|SMC4|SUV420H1|SMC2|EPS8|PNN|PPP4R2|CDC27|CHEK1|KIF21A|FBXO5|SEC62|CEP97|DYNC2H1|MTUS1|WDR75|ANK2|CD2AP|KIAA0368|XRN2|AKAP9|KIF20A|KIF20B|DHX9|MYCBP2|NCAPG|TWF1|NMD3|IQGAP1|RTF1|IQGAP2|HIF1A|CDKN2AIP|MTDH|FXR1|BRIP1|RACGAP1|ERI1|RAD21|CEP70|STK38L|ZNF146|MAP9|PLK4|XRCC5|RDX|SMARCA5|MYO5A|CDC6|SETX|POLA1|ANLN|TPX2|STAG1|STAG2|MYO5C|MPHOSPH10|STRN|ATM|ATR|…
44464	1.6076e-17	938	15003	954	16329	cell part	ITSN2|SLC4A1AP|NUP107|ZNF292|ITSN1|RBPJ|SUV420H1|TBK1|PPP4R2|TDO2|PSMD5|GPBP1|PSMD1|BBX|WDHD1|DNTTIP2|FRS2|ZNF12|DICER1|ZNF14|CD2AP|ACE2|ZFYVE16|MTHFD2|RFX7|PSME4|FAR1|CLOCK|ZNF277|ZNF28|MTMR2|ABCB7|SAR1B|NCAPG|IQGAP1|BAZ2B|IQGAP2|MTMR6|C5|HSPH1|PDGFD|ZNF267|C5ORF42|EDEM3|PRPF38B|ZNF260|EIF2AK3|EIF2AK2|SETX|EIF5|KIAA1598|TDP2|FAT1|STRN|DZIP3|EZH2|ZNF254|ZNF253|ZNF493|ZNF43|EEA1|NIPBL|EDRF1|MED13|…
15630	1.6076e-17	92	577	954	16329	microtubule cytoskeleton	RB1|CEP57|INVS|RIF1|CLTC|CEP120|SMEK2|KIF11|BRCA2|SMC3|KIF15|PCM1|PPP4R2|OPA1|KIF5B|RNF19A|CDC27|CHEK1|NUSAP1|KIF21A|CEP170|KNTC1|FBXO5|TOPBP1|CEP97|CEP290|DLGAP5|CEP55|LRRCC1|DYNC2H1|CEP135|DST|STRBP|MYOF|MTUS1|CKAP2|KIF23|RPGRIP1L|CKAP5|ASPM|CLIP1|AIM1|NCOR1|KIF2A|TBL1XR1|KIF16B|KIAA0368|TCP1|AKAP9|KIF20A|KIF20B|EXOC1|SDCCAG8|ROCK1|ROCK2|DHX9|DCTN4|CUL3|MYCBP2|PPP2CA|WRN|RACGAP1|TNKS2|CEP70|EVI…
5623	1.6076e-17	938	15004	954	16329	cell	ITSN2|SLC4A1AP|NUP107|ZNF292|ITSN1|RBPJ|SUV420H1|TBK1|PPP4R2|TDO2|PSMD5|GPBP1|PSMD1|BBX|WDHD1|DNTTIP2|FRS2|ZNF12|DICER1|ZNF14|CD2AP|ACE2|ZFYVE16|MTHFD2|RFX7|PSME4|FAR1|CLOCK|ZNF277|ZNF28|MTMR2|ABCB7|SAR1B|NCAPG|IQGAP1|BAZ2B|IQGAP2|MTMR6|C5|HSPH1|PDGFD|ZNF267|C5ORF42|EDEM3|PRPF38B|ZNF260|EIF2AK3|EIF2AK2|SETX|EIF5|KIAA1598|TDP2|FAT1|STRN|DZIP3|EZH2|ZNF254|ZNF253|ZNF493|ZNF43|EEA1|NIPBL|EDRF1|MED13|…
5737	3.6916e-15	569	7636	954	16329	cytoplasm	ITSN2|IPO11|SLC4A1AP|ITSN1|HNRNPU|PHAX|HNRNPR|EPRS|FNBP1L|SMC3|BACH1|SMC4|SMC2|TBK1|CNST|PPP4R2|TDO2|GPBP1|VPS35|CEP97|WDHD1|FRS2|DICER1|FNDC3A|CD2AP|SYTL2|ZFYVE16|MTHFD2|KIAA0368|YME1L1|FAR1|SRFBP1|CLOCK|MTMR2|ABCB7|SAR1B|NCAPG|VPS26A|IQGAP1|HIF1A|MTMR6|MTDH|LDHB|HSPH1|PDGFD|CEP70|SSR1|NUP88|ZNF148|ZNF146|EDEM3|PLK4|NAA50|RDX|EIF2AK3|UPF3B|CDC6|SETX|EIF5|STRN|DZIP3|FARSB|CEP57|CLTC|KIAA1033|SRP5…
5813	7.3622e-15	41	159	954	16329	centrosome	CEP57|ROCK1|ROCK2|DHX9|DCTN4|CEP120|BRCA2|KIF15|WRN|PCM1|PPP4R2|TNKS2|OPA1|RNF19A|CDC27|CEP170|CEP97|CEP290|DLGAP5|CEP55|CNTLN|LRRCC1|PLK4|RBM39|CEP135|MYOF|RPGRIP1L|HOOK3|CKAP5|NEDD1|NIN|APC|CENPJ|KIAA0368|TCP1|ALMS1|AKAP9|CTNNB1|KIF20B|EXOC1|SDCCAG8
5730	2.2741e-14	74	458	954	16329	nucleolus	DDX47|FMR1|WDR3|IKBKAP|HMGB1|RBPJ|MKI67|WDR43|IPO5|COIL|OPA1|NUSAP1|NBN|UTP14A|KDM6A|CAST|DIS3|TEX10|WDR75|DDX52|GNL2|GNL3|NCL|MORF4L2|XRN2|G2E3|TOP1|KIF20B|SKIV2L2|BLM|DDX5|SP100|NUFIP1|DHX9|UTP23|NOL8|NMD3|RTF1|HIF1A|CDKN2AIP|MTDH|FXR1|WRN|BCLAF1|IFI16|ERI1|EXOSC9|BMS1|UTP20|HNRNPA1|CCT5|ZNF146|PLK4|RNF20|NOP58|HNRNPA3|SSB|KRR1|SMARCA5|CDC5L|NOC3L|OXR1|FBXO30|SETX|POLA1|RSL1D1|HNRNPA2B1|MDM2|ES…
5815	2.5836e-14	54	271	954	16329	microtubule organizing center	CEP57|CEP120|SMEK2|BRCA2|KIF15|PCM1|PPP4R2|OPA1|RNF19A|CDC27|CHEK1|CEP170|TOPBP1|CEP97|CEP290|DLGAP5|CEP55|LRRCC1|CEP135|MYOF|MTUS1|RPGRIP1L|CKAP5|KIF2A|KIAA0368|TCP1|AKAP9|KIF20B|EXOC1|SDCCAG8|ROCK1|ROCK2|DHX9|DCTN4|WRN|TNKS2|CEP70|EVI5|CCT5|CNTLN|PLK4|RBM39|CEP350|CEP152|LCA5|HOOK3|NEDD1|NIN|KIF18A|APC|SLMAP|CENPJ|ALMS1|CTNNB1
32991	4.2511e-14	283	3159	954	16329	macromolecular complex	RB1|NUP107|HNRNPU|HNRNPR|RBPJ|SMC3|SMC4|DCAF6|SMC2|EPS8|PNN|CNST|PSMD5|CDC27|PSMD1|KIF21A|EIF2A|DYNC2H1|AQR|COG5|MTUS1|DICER1|CRNKL1|CDC40|CD2AP|PSME4|KIF20A|KIF20B|CLOCK|DHX9|PRKDC|CTR9|MYCBP2|NCAPG|VPS26A|IQGAP1|BRCC3|HIF1A|FXR1|C5|BRIP1|RACGAP1|ERI1|RAD21|ZNHIT6|NUP88|ATP6V1C1|MAP9|SEC31A|PRPF38B|XRCC4|XRCC5|SMARCA5|MYO5A|IGF1|SMARCA1|POLA1|TPX2|SNW1|MYO5C|MPHOSPH10|STRN|INTS7|FBXL5|EZH2|CEP57…
5819	5.7167e-14	40	161	954	16329	spindle	RB1|INVS|RIF1|ROCK2|CUL3|CLTC|KIF11|SMC3|KIF15|PPP2CA|RACGAP1|CDC27|NUSAP1|CEP170|KNTC1|FBXO5|TOPBP1|EVI5|DLGAP5|MAP9|SPAG5|CEP350|MTUS1|CKAP2|KIF23|CDC6|CENPE|NEDD1|ASPM|TPX2|CENPF|KIF18A|AIM1|NCOR1|PRC1|TBL1XR1|ALMS1|CDK1|ATM|KIF20B
16604	1.8192e-13	43	190	954	16329	nuclear body	RBM27|RB1|BLM|RBM25|SP100|DDX3X|DDX46|YTHDC1|CTR9|WBP4|DDX20|SRP54|RNF6|PHAX|COIL|NPAT|PNN|PCM1|ZMYM2|RSRC1|TGS1|CIR1|TOPBP1|SRSF10|SF3B1|SF3A3|RBM39|NOP58|THOC1|CDC5L|PRPF40A|NOC3L|PLRG1|CRNKL1|TOPORS|LSG1|PRPF18|TDP2|ZNF638|PSME4|LUC7L3|PPIG|SLU7
5694	1.1063e-12	71	463	954	16329	chromosome	RB1|TOP2B|AHCTF1|NUP107|RIF1|SYCP2|CHD9|CASC5|ARID4A|SMC5|ARID4B|HMGB1|SMC6|CHD2|SMC3|MKI67|CHD1|SMC4|SUV420H1|SMC2|MIS18BP1|CHEK1|WAPAL|KNTC1|NBN|TOPBP1|PBRM1|SHPRH|SUPT16H|RFC1|ATRX|LIG4|PRPF4B|PRPF40A|BAZ1A|BAZ1B|SMC1A|CLIP1|AIM1|TCP1|BIRC2|BLM|HDAC2|SP100|NUFIP1|MIS12|NCAPG|PDS5B|PDS5A|POLD3|PPP2CA|TNKS2|RAD21|FANCI|RNF20|SUZ12|MBD4|CENPU|SPAG5|XRCC5|SMARCA5|LRPPRC|CENPE|POLA1|CENPF|RAD50|STA…
43234	3.48e-11	233	2601	954	16329	protein complex	RB1|NUP107|HNRNPU|RBPJ|SMC3|SMC4|DCAF6|SMC2|EPS8|PNN|CNST|PSMD5|CDC27|PSMD1|KIF21A|EIF2A|DYNC2H1|COG5|MTUS1|CD2AP|PSME4|KIF20A|KIF20B|CLOCK|DHX9|PRKDC|CTR9|MYCBP2|NCAPG|VPS26A|IQGAP1|BRCC3|HIF1A|C5|RACGAP1|RAD21|NUP88|ATP6V1C1|MAP9|SEC31A|XRCC4|XRCC5|SMARCA5|MYO5A|IGF1|SMARCA1|POLA1|TPX2|MYO5C|STRN|INTS7|FBXL5|EZH2|CEP57|TOP2A|INVS|INTS12|TOP2B|CLTC|KIAA1033|CHM|RSF1|IDE|IKBKAP|KIF11|BRCA2|KIF15|…
5829	4.6824e-11	139	1317	954	16329	cytosol	UBXN2B|ITSN1|PHAX|EPRS|NARS|RPS6KA3|COL4A3BP|SLK|TDO2|NRD1|PPIP5K2|CDC27|CIR1|VPS35|FBXO5|AZI2|MAP3K7|KPNA1|EIF2A|NSF|USP8|CEP135|EIF1AX|COG5|CASK|FNDC3A|CCNE2|AKAP9|STAM2|ATP6V1A|COPB2|STXBP3|PDE1A|COPB1|IREB2|GMPS|CUL1|TARS|VPS26A|UBR1|HSP90B1|LARS|CEP70|NUP88|ECT2|PLK4|DARS|STIL|YES1|XRCC4|IDH1|CDC6|EIF2S2|EIF2S1|CCDC88A|GCLC|DIAPH2|DLG1|EIF5|NBEA|CAPRIN1|CHMP2B|MDM2|CDK1|TAB2|IARS|NFE2L2|FARS…
44430	1.0461e-10	110	964	954	16329	cytoskeletal part	RB1|RIF1|CEP120|SMEK2|SMC3|EPS8|PNN|PPP4R2|KIF5B|RNF19A|CDC27|CHEK1|NUSAP1|KIF21A|KNTC1|FBXO5|CEP97|DYNC2H1|CEP135|MTUS1|ADAM10|RPGRIP1L|CD2AP|CLIP1|TBL1XR1|KIF16B|KIAA0368|AKAP9|KIF20A|KIF20B|DHX9|CUL3|IQGAP1|RACGAP1|CALD1|CEP70|EVI5|MPDZ|MAP9|CNTLN|PLK4|CEP350|MYO5A|HOOK3|CDC6|ANLN|TPX2|KIF18A|DLG1|DLG2|HOOK1|MYO5C|CDK1|STRN|ATM|CEP57|INVS|CLTC|KIF11|BRCA2|KIF15|PCM1|OPA1|PSD3|CEP170|TOPBP1|CEP…
44451	5.7771e-10	76	584	954	16329	nucleoplasm part	RBM27|RB1|INTS12|RBM25|DDX3X|DDX46|SRP54|ARID4A|PHAX|IKBKAP|COIL|PNN|PCM1|MED13|ZMYM2|OPA1|RSRC1|PCF11|CIR1|TOPBP1|KDM6A|CAST|TEX10|THOC1|PRPF40A|PLRG1|CRNKL1|TOPORS|LSG1|NCOR1|ZEB1|PRPF18|TBL1XR1|ZNF638|PSME4|LUC7L3|PPIG|CLOCK|SLU7|BLM|GTF3C3|HDAC2|SP100|ZNF350|NUFIP1|YTHDC1|PRKDC|CTR9|WBP4|DDX20|RNF6|HIF1A|NPAT|POLR2B|TGS1|NRIP1|SRSF10|SF3B1|SF3A3|SUZ12|RBM39|NOP58|MGA|CDC5L|GTF2H1|NOC3L|TDP2|P…
16607	9.2015e-10	28	114	954	16329	nuclear speck	RBM27|RBM25|DDX3X|DDX46|CTR9|WBP4|SRP54|PNN|PCM1|RSRC1|CIR1|SRSF10|SF3B1|SF3A3|RBM39|THOC1|CDC5L|PRPF40A|NOC3L|PLRG1|CRNKL1|TOPORS|PRPF18|ZNF638|PSME4|LUC7L3|PPIG|SLU7
5856	9.6495e-10	141	1402	954	16329	cytoskeleton	RB1|RIF1|CEP120|SMEK2|FNBP1L|SMC3|EPS8|PNN|PPP4R2|KIF5B|RNF19A|CDC27|CHEK1|NUSAP1|KIF21A|KNTC1|FBXO5|SEC62|CEP97|CAST|DYNC2H1|SLC30A9|CEP135|MTUS1|CASK|ADAM10|ANK2|RPGRIP1L|FRMD4B|CD2AP|CLIP1|TBL1XR1|KIF16B|KIAA0368|AKAP9|KIF20A|UTRN|KIF20B|DHX9|CUL3|MYCBP2|TWF1|IQGAP1|IQGAP2|ARHGAP21|RACGAP1|CALD1|TTC21B|CEP70|STK38L|EVI5|MPDZ|MAP9|CNTLN|PLK4|CEP350|RDX|MYO5A|HOOK3|CDC6|ANLN|TPX2|KIF18A|DLG1|STA…
5681	4.6624e-08	28	134	954	16329	spliceosomal complex	DDX5|WBP4|DDX20|PPWD1|HNRNPU|HNRNPR|SYNCRIP|PNN|CWC22|DHX15|HNRNPA1|SF3B1|SF3A3|PRPF38B|HNRNPA3|AQR|API5|CDC5L|PRPF4B|PLRG1|CRNKL1|CDC40|SNW1|PRPF18|SYF2|HNRNPA2B1|SLU7|SKIV2L2
44427	4.8979e-08	54	391	954	16329	chromosomal part	RB1|NUP107|RIF1|SYCP2|CHD9|CASC5|ARID4A|ARID4B|CHD2|SMC3|MKI67|CHD1|SMC4|SUV420H1|SMC2|MIS18BP1|WAPAL|KNTC1|NBN|PBRM1|SHPRH|RFC1|ATRX|BAZ1B|SMC1A|CLIP1|AIM1|TCP1|BIRC2|BLM|HDAC2|NUFIP1|MIS12|NCAPG|PDS5B|PDS5A|POLD3|PPP2CA|TNKS2|RAD21|SUZ12|MBD4|CENPU|SPAG5|XRCC5|CENPE|POLA1|CENPF|RAD50|STAG1|STAG2|APC|CENPN|ATR
793	8.1209e-08	27	129	954	16329	condensed chromosome	BLM|NUP107|SYCP2|MIS12|NCAPG|CASC5|HMGB1|SMC3|MKI67|SMC4|SUV420H1|SMC2|CHEK1|WAPAL|KNTC1|TOPBP1|CENPU|SPAG5|SMARCA5|LIG4|BAZ1B|SMC1A|LRPPRC|CENPE|CENPF|AIM1|CENPN
30529	7.8683e-06	58	503	954	16329	ribonucleoprotein complex	SRP54|PPWD1|HNRNPU|HNRNPR|SYNCRIP|PNN|CWC22|DHX15|UTP14A|EIF2A|WDR36|AQR|NCBP1|PRPF4B|DICER1|PLRG1|CRNKL1|CDC40|PRPF18|SYF2|NCL|CANX|HNRNPH3|SLU7|SKIV2L2|DDX5|NUFIP1|DHX9|DDX1|WBP4|DDX20|TROVE2|FXR1|BRIP1|SRP72|ERI1|TGS1|ZNHIT6|DNAJC21|UTP20|HNRNPA1|SF3B1|SF3A3|PRPF38B|NOP58|HNRNPA3|SSB|API5|KRR1|CPSF3|CDC5L|EIF2S1|PNRC2|RSL1D1|SNW1|HNRNPA2B1|MPHOSPH10|RSL24D1
228	1.9706e-05	27	167	954	16329	nuclear chromosome	BLM|HDAC2|NUFIP1|SYCP2|SMC3|SUV420H1|SMC2|POLD3|TNKS2|RAD21|CHEK1|WAPAL|NBN|TOPBP1|SUZ12|PBRM1|XRCC5|ATRX|BAZ1A|SMC1A|LRPPRC|POLA1|RAD50|AIM1|TCP1|BIRC2|ATR
922	3.9898e-05	14	56	954	16329	spindle pole	SPAG5|ROCK2|CUL3|CKAP2|SMC3|PPP2CA|NEDD1|ASPM|CENPF|PRC1|ALMS1|KNTC1|TOPBP1|DLGAP5
44444	5.3797e-05	364	5141	954	16329	cytoplasmic part	ITSN1|HNRNPU|GCC2|PHAX|EPRS|FNBP1L|RPS6KA3|GOLGA4|TBK1|CNST|GOLGA5|PPP4R2|TDO2|CDC27|CHEK1|VPS35|FBXO5|SEC62|CEP97|SCAPER|EIF2A|SEC63|DYNC2H1|COG5|SACM1L|MTUS1|FRS2|ANK2|DICER1|FNDC3A|ACSL3|CD2AP|SYTL2|ZFYVE16|MTHFD2|KIAA0368|AKAP9|GUF1|YME1L1|FAR1|SRFBP1|KIF20A|KIF20B|BLZF1|MTMR2|GGNBP2|STXBP3|ABCB7|SAR1B|DHX9|PDE1A|VPS26A|MTDH|FXR1|LDHB|NLN|BRIP1|SCFD1|DHX32|RACGAP1|LARS|PDGFD|CEP70|SSR1|NUP88|…
44450	5.9515e-05	14	58	954	16329	microtubule organizing center part	PLK4|CEP135|ROCK1|HOOK3|NEDD1|PCM1|TNKS2|CENPJ|TCP1|CEP170|CEP55|CNTLN|EXOC1|LRRCC1
5876	8.3026e-05	10	31	954	16329	spindle microtubule	KIF18A|NCOR1|SPAG5|PRC1|TBL1XR1|CUL3|CDC27|CDK1|NUSAP1|KNTC1
34399	0.00014855	15	71	954	16329	nuclear periphery	BLM|AHCTF1|SP100|ZNF350|NUFIP1|THOC1|PRPF40A|SMC3|POLA1|KIN|CENPF|SMARCAD1|MATR3|PPIG|EIF3A
5874	0.00014855	35	275	954	16329	microtubule	CEP57|INVS|CUL3|KIF15|RACGAP1|KIF5B|CDC27|NUSAP1|KIF21A|CEP170|KNTC1|MAP9|DYNC2H1|DST|SPAG5|MTUS1|CKAP2|KIF23|HOOK3|CENPE|TPX2|CLIP1|NIN|KIF18A|NCOR1|APC|PRC1|HOOK1|TBL1XR1|KIF16B|CENPJ|VPS41|CDK1|KIF20A|KIF20B
5794	0.0004434	81	886	954	16329	Golgi apparatus	CEP57|UBXN2B|USP32|CLTC|GOLIM4|GCC2|PIK3C2A|CLINT1|MANEA|FGF7|GOLGA4|COL4A3BP|CNST|GOLGA5|MAN1A2|ERC1|NBN|DNM1L|SCYL2|KDM6A|SH3GLB1|DYNC2H1|MST4|COG5|SACM1L|MTUS1|ADAM10|AP3B1|FNDC3A|PJA2|VAMP7|NCL|AKAP9|G2E3|KIF20A|ERGIC2|BLZF1|BECN1|RAB1A|COPB2|SEC23A|TMF1|ROCK1|SAR1B|CUL3|COPB1|USO1|GNAI3|ATP2C1|NAPG|DPP4|LMAN1|FGD4|ARHGAP21|SCFD1|TNKS2|PDGFD|ZNF148|GALNT7|GOLM1|PNPLA8|GALNT1|RDX|RAB27B|HOOK3|…
16363	0.00081552	13	64	954	16329	nuclear matrix	BLM|AHCTF1|ZNF350|NUFIP1|THOC1|PRPF40A|SMC3|POLA1|KIN|CENPF|SMARCAD1|MATR3|PPIG
31258	0.00081552	5	9	954	16329	lamellipodium membrane	DPP4|NCKAP1|FAP|SYNE2|ATR
31410	0.0014982	64	685	954	16329	cytoplasmic vesicle	ITSN1|CLTC|GOLIM4|CASC5|BRCA2|FNBP1L|PIK3C2A|CLINT1|CNST|GOLGA5|SCYL2|CADPS2|HSP90AA1|DST|MYOF|ADAM10|PLA2G4A|AP3B1|FNDC3A|CD2AP|SYTL2|TLR1|AIM1|VAMP7|CANX|KIAA0368|GARS|SGK3|DLD|BECN1|COPB2|SEC23A|GGNBP2|STXBP3|COPB1|GNAI3|HSP90B1|HSPD1|DPP4|IFT74|ARHGAP21|SCFD1|RACGAP1|ATP6V1C1|SEC31A|GALNT7|SPAG9|HSPA5|RAB27B|NAP1L1|IGF1|ARCN1|CCDC88A|ITCH|PIKFYVE|FAP|DMXL2|VPS41|MDM2|CALU|ANP32E|GOPC|ATM|SEC2…
5814	0.001525	9	35	954	16329	centriole	PLK4|NEDD1|CEP135|ROCK1|CENPJ|CEP170|CEP55|CNTLN|LRRCC1
16023	0.0016097	61	647	954	16329	cytoplasmic membrane-bounded vesicle	ITSN1|CLTC|GOLIM4|CASC5|BRCA2|FNBP1L|PIK3C2A|CLINT1|CNST|GOLGA5|SCYL2|CADPS2|HSP90AA1|DST|MYOF|ADAM10|PLA2G4A|AP3B1|FNDC3A|CD2AP|SYTL2|TLR1|AIM1|VAMP7|CANX|KIAA0368|GARS|SGK3|DLD|BECN1|COPB2|SEC23A|GGNBP2|STXBP3|COPB1|GNAI3|HSP90B1|HSPD1|DPP4|IFT74|ARHGAP21|SCFD1|RACGAP1|SEC31A|GALNT7|SPAG9|HSPA5|RAB27B|NAP1L1|IGF1|ARCN1|CCDC88A|FAP|DMXL2|VPS41|MDM2|CALU|ANP32E|GOPC|ATM|SEC24D
775	0.0017111	19	128	954	16329	chromosome, centromeric region	CENPU|PBRM1|NUP107|SPAG5|MIS12|CASC5|BAZ1B|SMC1A|MKI67|SUV420H1|PPP2CA|CENPE|CENPF|CLIP1|AIM1|APC|MIS18BP1|CENPN|KNTC1
31988	0.0018655	62	665	954	16329	membrane-bounded vesicle	ITSN1|CLTC|GOLIM4|CASC5|BRCA2|FNBP1L|PIK3C2A|CLINT1|CNST|GOLGA5|SCYL2|CADPS2|HSP90AA1|DST|MYOF|ADAM10|PLA2G4A|AP3B1|FNDC3A|CD2AP|SYTL2|TLR1|AIM1|VAMP7|CANX|KIAA0368|GARS|SGK3|DLD|BECN1|COPB2|SEC23A|GGNBP2|STXBP3|COPB1|GNAI3|HSP90B1|HSPD1|DPP4|IFT74|ARHGAP21|SCFD1|RACGAP1|SEC31A|GALNT7|SPAG9|HSPA5|RAB27B|NAP1L1|IGF1|ARCN1|CCDC88A|PIKFYVE|FAP|DMXL2|VPS41|MDM2|CALU|ANP32E|GOPC|ATM|SEC24D
242	0.0024083	5	11	954	16329	pericentriolar material	NEDD1|PCM1|TNKS2|TCP1|HOOK3
44454	0.0024352	19	132	954	16329	nuclear chromosome part	SUZ12|BLM|HDAC2|NUFIP1|SYCP2|XRCC5|ATRX|SMC3|SUV420H1|POLD3|POLA1|RAD50|AIM1|TNKS2|TCP1|WAPAL|NBN|BIRC2|ATR
70419	0.003527	4	7	954	16329	nonhomologous end joining complex	XRCC4|XRCC5|PRKDC|LIG4
31982	0.0040385	64	714	954	16329	vesicle	ITSN1|CLTC|GOLIM4|CASC5|BRCA2|FNBP1L|PIK3C2A|CLINT1|CNST|GOLGA5|SCYL2|CADPS2|HSP90AA1|DST|MYOF|ADAM10|PLA2G4A|AP3B1|FNDC3A|CD2AP|SYTL2|TLR1|AIM1|VAMP7|CANX|KIAA0368|GARS|SGK3|DLD|BECN1|COPB2|SEC23A|GGNBP2|STXBP3|COPB1|GNAI3|HSP90B1|HSPD1|DPP4|IFT74|ARHGAP21|SCFD1|RACGAP1|ATP6V1C1|SEC31A|GALNT7|SPAG9|HSPA5|RAB27B|NAP1L1|IGF1|ARCN1|CCDC88A|ITCH|PIKFYVE|FAP|DMXL2|VPS41|MDM2|CALU|ANP32E|GOPC|ATM|SEC2…
16605	0.0059415	8	34	954	16329	PML body	RB1|BLM|SP100|ZMYM2|TDP2|RNF6|TOPBP1|TOPORS
794	0.0060122	10	51	954	16329	condensed nuclear chromosome	BLM|AIM1|SYCP2|CHEK1|WAPAL|TOPBP1|SMC3|SMC1A|LRPPRC|SUV420H1
5850	0.0070072	3	4	954	16329	eukaryotic translation initiation factor 2 complex	EIF2S2|EIF2S1|EIF2A
800	0.0070072	3	4	954	16329	lateral element	BLM|SYCP2|SMC3
776	0.0080509	13	82	954	16329	kinetochore	CENPU|PBRM1|NUP107|SPAG5|MIS12|CASC5|SMC1A|CENPE|CENPF|CLIP1|APC|CENPN|KNTC1
779	0.0089045	12	73	954	16329	condensed chromosome, centromeric region	CENPU|CENPE|CENPF|AIM1|NUP107|SPAG5|MIS12|CASC5|CENPN|KNTC1|SMC1A|SUV420H1
5643	0.012436	11	66	954	16329	nuclear pore	RANBP2|NUP107|NUP155|TPR|KPNA4|NUP88|KPNA2|KPNA3|IPO7|KPNA1|IPO5
31252	0.012436	20	164	954	16329	cell leading edge	NCKAP1|SWAP70|ITSN1|RDX|MYO5A|IQGAP1|CDC42BPA|SYNE2|CD2AP|DPP4|FGD4|CCDC88A|KIF18A|PIK3CA|FAP|RASA1|JMY|CTNNB1|TRPM7|ATR
151	0.01381	17	131	954	16329	ubiquitin ligase complex	RNF20|CUL3|MYCBP2|CUL2|CUL1|WWP1|UBR2|BRCC3|UBR1|FBXO11|FBXO30|DCAF6|CAND1|CDC27|ARIH1|FBXL5|PRMT9
70937	0.01503	3	5	954	16329	CRD-mediated mRNA stability complex	SYNCRIP|DHX9|HNRNPU
5958	0.01503	3	5	954	16329	DNA-dependent protein kinase-DNA ligase 4 complex	XRCC4|PRKDC|LIG4
5635	0.015867	25	229	954	16329	nuclear envelope	NUP107|TXLNG|IPO7|MTMR6|SYNE2|MTDH|IPO5|TNKS2|TPR|BNIP2|KPNA4|NUP88|KPNA2|KPNA3|KPNA1|RANBP2|NUP155|TEX10|MYOF|ATP11B|LRPPRC|POLA1|CENPF|MATR3|NUCB2
46930	0.018066	12	80	954	16329	pore complex	RANBP2|C5|NUP107|NUP155|TPR|KPNA4|NUP88|KPNA2|KPNA3|IPO7|KPNA1|IPO5
30530	0.018281	5	17	954	16329	heterogeneous nuclear ribonucleoprotein complex	HNRNPA2B1|HNRNPU|HNRNPR|HNRNPH3|HNRNPA1
30027	0.019549	12	81	954	16329	lamellipodium	DPP4|NCKAP1|FGD4|CCDC88A|PIK3CA|FAP|SWAP70|ITSN1|RDX|CTNNB1|SYNE2|ATR
15030	0.020285	8	42	954	16329	Cajal body	COIL|NPAT|NOP58|LSG1|DDX46|TGS1|DDX20|PHAX
5793	0.022022	9	52	954	16329	ER-Golgi intermediate compartment	LMAN1|HSPA5|GOLGB1|KIAA0368|DICER1|UGGT2|ERGIC2|UGGT1|NUCB2
5798	0.024442	9	53	954	16329	Golgi-associated vesicle	COPB2|SCFD1|GOLGA5|COPB1|CLTC|VPS41|ADAM10|GOPC|ARCN1
32807	0.024442	2	2	954	16329	DNA ligase IV complex	XRCC4|LIG4
31213	0.024442	2	2	954	16329	RSF complex	SMARCA5|RSF1
35354	0.024442	2	2	954	16329	Toll-like receptor 1-Toll-like receptor 2 protein complex	TLR1|TLR2
70761	0.024442	3	6	954	16329	pre-snoRNP complex	NOP58|NUFIP1|ZNHIT6
796	0.024442	3	6	954	16329	condensin complex	NCAPG|SMC4|SMC2
42588	0.026908	4	12	954	16329	zymogen granule	FAP|GNAI3|PLA2G4A|RAB27B
5942	0.026908	4	12	954	16329	phosphoinositide 3-kinase complex	PIK3CA|PIK3C3|PIK3CB|PIK3C2A
30120	0.028929	7	36	954	16329	vesicle coat	COPB2|SEC23A|COPB1|CLTC|SEC24D|ARCN1|SEC31A
30663	0.036204	4	13	954	16329	COPI coated vesicle membrane	COPB2|GOLGA5|COPB1|ARCN1
8278	0.036858	3	7	954	16329	cohesin complex	RAD21|SMC3|SMC1A
32040	0.036858	3	7	954	16329	small-subunit processome	WDR36|UTP20|UTP14A
5678	0.036858	3	7	954	16329	chromatin assembly complex	NAP1L1|BAZ1A|MPP7
5832	0.036858	3	7	954	16329	chaperonin-containing T-complex	CCT2|TCP1|CCT5
17053	0.036858	7	38	954	16329	transcriptional repressor complex	HDAC2|NCOR1|ZNF350|TBL1XR1|DDX20|RLIM|ARID4A
5801	0.039042	5	21	954	16329	cis-Golgi network	SCFD1|GOLGA5|GOLIM4|HOOK3|DNM1L
5657	0.042876	6	30	954	16329	replication fork	POLD3|POLA1|BLM|HDAC2|RFC1|NBN
14069	0.044462	11	81	954	16329	postsynaptic density	EPS8|NLGN1|DLG1|DLG2|CALD1|PSD3|ADAM10|STRN|GOPC|MPDZ|PJA2
785	0.045241	21	202	954	16329	chromatin	RB1|SUZ12|MBD4|SHPRH|HDAC2|NUFIP1|CHD9|ATRX|ARID4A|ARID4B|PDS5B|BAZ1B|PDS5A|CHD2|SMC3|CHD1|STAG1|STAG2|TCP1|BIRC2|ATR
502	0.04598	9	60	954	16329	proteasome complex	PSMC6|PSMD14|PSMD5|PSME4|ECD|PSMD1|TRIP12|IDE|UBR1
44431	0.047702	45	532	954	16329	Golgi apparatus part	BECN1|COPB2|SEC23A|TMF1|ROCK1|SAR1B|COPB1|CLTC|USO1|GOLIM4|GCC2|ATP2C1|MANEA|LMAN1|ARHGAP21|GOLGA4|SCFD1|CNST|GOLGA5|TNKS2|MAN1A2|PDGFD|ERC1|DNM1L|SH3GLB1|GALNT7|MST4|PNPLA8|COG5|GALNT1|ADAM10|HOOK3|FNDC3A|PJA2|ARCN1|MPHOSPH9|NBEA|GOLGB1|VPS41|GOPC|VPS45|SEC24D|ACBD3|NUCB2|BLZF1
b. Annoatation results for 284 downregulated CDEGs
GO-ID	Corrected p-value	Number of genes annotated to a term in the input list	Number of genes annotated to a term in the genome	Number of genes in the input gene list with GO annotations	Number of genes in the genome with GO annotations	Description	Genes in test set
16020	0.0081685	110	7247	188	16362	membrane	SEMA5A|SCARB1|GALNT13|CD82|ICAM2|SPINT2|TMEM140|VSIG2|FAM174A|MS4A15|DAG1|PTRF|UNC13D|MFSD10|CLDN5|BCAM|IFI27|THAP7|MFNG|MAL|VPS28|GPM6A|PDGFB|LPAR3|ADRB1|HIGD1B|COX7A1|AGER|APH1A|SLC9A3R2|RRAS|TSPAN9|TSPAN7|CPAMD8|TSPAN4|ST8SIA6|SLC15A3|ATP6V1F|ACE|GPR108|RHBDD2|WFS1|TNFSF13|NKG7|MANBAL|SMAD7|HIGD2A|EHD3|FXYD3|SDC1|PIN1|FXYD6|NMUR1|LRP10|FGFR4|DNAL4|CLIC3|ST6GALNAC2|FAM69B|PIGQ|COX4I2|TMEM53|LRR…
31301	0.0081685	8	127	188	16362	integral to organelle membrane	CLN3|ST6GALNAC2|SLC22A17|WFS1|MFNG|MAN1C1|ST8SIA6|ST6GALNAC6
30173	0.0081685	5	45	188	16362	integral to Golgi membrane	ST6GALNAC2|MFNG|MAN1C1|ST8SIA6|ST6GALNAC6
5887	0.0081685	28	1176	188	16362	integral to plasma membrane	SCARB1|RAMP2|RAMP3|CD82|ICAM2|LPAR3|ADRB1|LRRC32|AGER|APH1A|VSIG2|TSPAN9|SLC22A17|TSPAN7|TSPAN4|CACNG4|PSENEN|ITGA3|TIE1|NKG7|BCAM|FXYD3|SDC1|MAL|NMUR1|FGFR4|LGR5|SCN4B
16021	0.0081685	84	5262	188	16362	integral to membrane	SEMA5A|SCARB1|CLIC3|GALNT13|ST6GALNAC2|CD82|FAM69B|PIGQ|ICAM2|SPINT2|TMEM53|LRRC32|TMEM140|VSIG2|SLC22A17|MFSD5|FAM174A|MS4A15|DAG1|TIMM17B|TMEM109|EMD|COX8A|PSENEN|CERS4|ATP6V0B|PLLP|ITGA3|SLC39A13|MFSD10|CLDN5|ANO1|RNF167|BCAM|IFI27|PLSCR3|MFNG|MAL|SCN4B|ST6GALNAC6|GPM6A|RAMP2|RAMP3|WBP1|LRP4|LPAR3|GDPD3|ADRB1|HIGD1B|COX7A1|AGER|GRAMD2|APH1A|DLL4|CLN3|TSPAN9|TMEM204|TMEM205|TSPAN7|TSPAN4|MGAT3|…
31228	0.0081685	5	48	188	16362	intrinsic to Golgi membrane	ST6GALNAC2|MFNG|MAN1C1|ST8SIA6|ST6GALNAC6
31226	0.0081685	28	1197	188	16362	intrinsic to plasma membrane	SCARB1|RAMP2|RAMP3|CD82|ICAM2|LPAR3|ADRB1|LRRC32|AGER|APH1A|VSIG2|TSPAN9|SLC22A17|TSPAN7|TSPAN4|CACNG4|PSENEN|ITGA3|TIE1|NKG7|BCAM|FXYD3|SDC1|MAL|NMUR1|FGFR4|LGR5|SCN4B
31224	0.0081685	85	5370	188	16362	intrinsic to membrane	SEMA5A|SCARB1|CLIC3|GALNT13|ST6GALNAC2|CD82|FAM69B|PIGQ|ICAM2|SPINT2|TMEM53|LRRC32|TMEM140|VSIG2|SLC22A17|MFSD5|FAM174A|CA4|MS4A15|DAG1|TIMM17B|TMEM109|EMD|COX8A|PSENEN|CERS4|ATP6V0B|PLLP|ITGA3|SLC39A13|MFSD10|CLDN5|ANO1|RNF167|BCAM|IFI27|PLSCR3|MFNG|MAL|SCN4B|ST6GALNAC6|GPM6A|RAMP2|RAMP3|WBP1|LRP4|LPAR3|GDPD3|ADRB1|HIGD1B|COX7A1|AGER|GRAMD2|APH1A|DLL4|CLN3|TSPAN9|TMEM204|TMEM205|TSPAN7|TSPAN4|MG…
44459	0.0085383	40	1998	188	16362	plasma membrane part	SCARB1|RAMP2|RAMP3|CD82|RAB1C|ICAM2|LPAR3|ADRB1|LRRC32|AGER|APH1A|SLC9A3R2|CLN3|PDLIM2|VSIG2|TSPAN9|SLC22A17|TMEM204|TSPAN7|CA4|DAG1|TSPAN4|RABAC1|PTRF|CACNG4|PSENEN|ACE|ITGA3|TIE1|NKG7|CLDN5|BCAM|FXYD3|SDC1|MAL|PIN1|NMUR1|FGFR4|LGR5|SCN4B
31300	0.0086296	8	149	188	16362	intrinsic to organelle membrane	CLN3|ST6GALNAC2|SLC22A17|WFS1|MFNG|MAN1C1|ST8SIA6|ST6GALNAC6
44425	0.017175	92	6109	188	16362	membrane part	SEMA5A|SCARB1|CLIC3|GALNT13|ST6GALNAC2|CD82|FAM69B|PIGQ|COX4I2|ICAM2|SPINT2|TMEM53|LRRC32|TMEM140|VSIG2|SLC22A17|MFSD5|FAM174A|CA4|MS4A15|DAG1|TIMM17B|TMEM109|EMD|PTRF|COX8A|PSENEN|CERS4|ATP6V0B|PLLP|ITGA3|SLC39A13|MFSD10|CLDN5|ANO1|RNF167|BCAM|IFI27|PLSCR3|MFNG|MAL|SCN4B|ST6GALNAC6|GPM6A|RAMP2|RAMP3|WBP1|RAB1C|LRP4|LPAR3|GDPD3|ADRB1|HIGD1B|COX7A1|AGER|GRAMD2|APH1A|SLC9A3R2|DLL4|CLN3|PDLIM2|TSPAN…
31254	0.036728	2	6	188	16362	trailing edge	ICAM2|SDC1
1931	0.036728	2	6	188	16362	uropod	ICAM2|SDC1
9986	0.036728	11	340	188	16362	cell surface	AOC3|GPM6A|SCARB1|BCAM|ACE|PDLIM2|PDGFB|SDC1|MAL|LRP4|AGRN

## Sheet: MF
a. Annoatation results for 1158 upregulated CDEGs
GO-ID	Corrected p-value	Number of genes annotated to a term in the input list	Number of genes annotated to a term in the genome	Number of genes in the input gene list with GO annotations	Number of genes in the genome with GO annotations	Description	Genes in test set
5488	5.8232e-31	893	12325	954	15395	binding	ITSN2|SLC4A1AP|NUP107|ZNF292|ITSN1|RBPJ|SUV420H1|ZC3H12C|TBK1|PPP4R2|TDO2|PSMD5|GPBP1|PSMD1|BBX|WDHD1|FRS2|ZNF12|DICER1|ZNF14|CD2AP|ACE2|ZFYVE16|MTHFD2|RFX7|PSME4|RABL3|FAR1|CLOCK|ZNF277|ZNF28|MTMR2|ABCB7|SAR1B|NCAPG|IQGAP1|BAZ2B|IQGAP2|GIGYF2|C5|HSPH1|PDGFD|ZNF267|EDEM3|ZNF260|EIF2AK3|EIF2AK2|LARP4|SETX|EIF5|TDP2|FAT1|STRN|DZIP3|EZH2|ZNF254|ZNF253|ZNF493|LRRC39|SNX13|ZNF43|EEA1|NIPBL|MED13|DLGAP…
5524	1.6468e-20	188	1470	954	15395	ATP binding	HSP90AA4P|ZAK|HNRNPU|SMC5|DDX60L|SMC6|EPRS|SMC3|MKI67|BACH1|SMC4|SMC2|NARS|RPS6KA3|TBK1|SLK|GOLGA5|PPIP5K2|KIF5B|PAPOLG|CHEK1|PAPOLA|SACS|SMARCAD1|KIF21A|MAP3K7|DYNC2H1|NSF|EPHA4|DDX18|SWAP70|RECQL|ATP11C|CASK|DDX10|LIG4|PRPF4B|ATP11B|DICER1|VRK2|ACSL3|TRNT1|KIF16B|YME1L1|KIF20A|KIF20B|ATP6V1A|BLM|DDX5|ABCB7|DHX9|UBA6|PRKDC|DDX1|GMPS|TARS|PDS5B|HSP90B1|SBNO1|BRIP1|HSPH1|DHX32|LARS|DHX36|HLTF|TPR|…
1882	1.6468e-20	200	1619	954	15395	nucleoside binding	HSP90AA4P|ZAK|HNRNPU|SMC5|DDX60L|SMC6|EPRS|SMC3|MKI67|BACH1|SMC4|SMC2|RPS6KA3|TBK1|GOLGA5|CHEK1|KIF21A|DYNC2H1|EPHA4|DDX18|RECQL|DDX10|DICER1|ACSL3|YME1L1|KIF20A|KIF20B|ABCB7|DHX9|PRKDC|BRIP1|HSPH1|DHX32|LARS|DHX36|HLTF|STK38L|TRPM7|N4BP2|PLK4|ZRANB3|YES1|XRCC5|EIF2AK3|SMARCA5|EIF2AK2|MYO5A|CDC6|SMARCA1|ACADSB|DCLK1|SRPK1|SETX|POLA1|TPX2|MYO5C|ATM|DHX29|FARSB|ATR|TOP2A|TOP2B|FASTKD2|SRP54|ADK|IDE…
30554	1.6468e-20	196	1573	954	15395	adenyl nucleotide binding	HSP90AA4P|ZAK|HNRNPU|SMC5|DDX60L|SMC6|EPRS|SMC3|MKI67|BACH1|SMC4|SMC2|RPS6KA3|TBK1|GOLGA5|CHEK1|KIF21A|DYNC2H1|EPHA4|DDX18|RECQL|DDX10|DICER1|ACSL3|YME1L1|KIF20A|KIF20B|ABCB7|DHX9|PRKDC|BRIP1|HSPH1|DHX32|LARS|DHX36|HLTF|STK38L|TRPM7|N4BP2|PLK4|ZRANB3|YES1|XRCC5|EIF2AK3|SMARCA5|EIF2AK2|MYO5A|CDC6|SMARCA1|ACADSB|DCLK1|SRPK1|SETX|TPX2|MYO5C|ATM|DHX29|FARSB|ATR|TOP2A|TOP2B|FASTKD2|ADK|IDE|IKBKAP|KIF1…
32559	1.6468e-20	189	1493	954	15395	adenyl ribonucleotide binding	HSP90AA4P|ZAK|HNRNPU|SMC5|DDX60L|SMC6|EPRS|SMC3|MKI67|BACH1|SMC4|SMC2|NARS|RPS6KA3|TBK1|SLK|GOLGA5|PPIP5K2|KIF5B|PAPOLG|CHEK1|PAPOLA|SACS|SMARCAD1|KIF21A|MAP3K7|DYNC2H1|NSF|EPHA4|DDX18|SWAP70|RECQL|ATP11C|CASK|DDX10|LIG4|PRPF4B|ATP11B|DICER1|VRK2|ACSL3|TRNT1|KIF16B|YME1L1|KIF20A|KIF20B|ATP6V1A|BLM|DDX5|ABCB7|DHX9|UBA6|PRKDC|DDX1|GMPS|TARS|PDS5B|HSP90B1|SBNO1|BRIP1|HSPH1|DHX32|LARS|DHX36|HLTF|TPR|…
3676	2.126e-20	327	3248	954	15395	nucleic acid binding	RB1|SLC4A1AP|ZNF292|GPATCH2|THUMPD3|HNRNPU|PHAX|HNRNPR|DDX60L|RBPJ|EPRS|BACH1|ZC3H12C|PNN|GPBP1|ZNF845|BBX|ZNF721|EIF2A|WDHD1|DDX18|AQR|ESCO1|ZNF160|RECQL|DDX10|ZNF12|DICER1|ESCO2|ZNF14|CRNKL1|ZNF718|XRN1|RFX7|XRN2|CLOCK|BLZF1|ZNF277|ZNF28|DHX9|PRKDC|TSHZ2|ZBTB1|BAZ2B|RTF1|HIF1A|CDKN2AIP|FXR1|ZNF708|BRIP1|ERI1|MIER3|ERI2|DHX36|HLTF|HIVEP1|ZNF148|ZNF267|ZNF146|ZRANB3|ZNF143|ZNF141|ZRANB2|ZNF140|ZN…
1883	6.5568e-20	197	1609	954	15395	purine nucleoside binding	HSP90AA4P|ZAK|HNRNPU|SMC5|DDX60L|SMC6|EPRS|SMC3|MKI67|BACH1|SMC4|SMC2|RPS6KA3|TBK1|GOLGA5|CHEK1|KIF21A|DYNC2H1|EPHA4|DDX18|RECQL|DDX10|DICER1|ACSL3|YME1L1|KIF20A|KIF20B|ABCB7|DHX9|PRKDC|BRIP1|HSPH1|DHX32|LARS|DHX36|HLTF|STK38L|TRPM7|N4BP2|PLK4|ZRANB3|YES1|XRCC5|EIF2AK3|SMARCA5|EIF2AK2|MYO5A|CDC6|SMARCA1|ACADSB|DCLK1|SRPK1|SETX|TPX2|MYO5C|ATM|DHX29|FARSB|ATR|TOP2A|TOP2B|FASTKD2|SRP54|ADK|IDE|IKBKA…
166	7.3207e-20	249	2250	954	15395	nucleotide binding	HSP90AA4P|ZAK|HNRNPU|SMC5|HNRNPR|DDX60L|SMC6|EPRS|SMC3|MKI67|BACH1|SMC4|SMC2|RPS6KA3|TBK1|GOLGA5|CHEK1|KIF21A|DYNC2H1|EPHA4|DDX18|RECQL|DDX10|DICER1|ACSL3|RABL3|GUF1|YME1L1|KIF20A|KIF20B|ABCB7|SAR1B|DHX9|PRKDC|LDHB|BRIP1|HSPH1|DHX32|LARS|DHX36|HLTF|STK38L|TRPM7|N4BP2|PLK4|ZRANB3|YES1|XRCC5|EIF2AK3|SMARCA5|EIF2AK2|MYO5A|UPF3B|RAB27B|CDC6|SMARCA1|ACADSB|DCLK1|SRPK1|SETX|POLA1|TPX2|EIF5|MYO5C|ATM|DH…
17076	1.5265e-18	219	1924	954	15395	purine nucleotide binding	HSP90AA4P|ZAK|HNRNPU|SMC5|DDX60L|SMC6|EPRS|SMC3|MKI67|BACH1|SMC4|SMC2|RPS6KA3|TBK1|GOLGA5|CHEK1|KIF21A|DYNC2H1|EPHA4|DDX18|RECQL|DDX10|DICER1|ACSL3|RABL3|GUF1|YME1L1|KIF20A|KIF20B|ABCB7|SAR1B|DHX9|PRKDC|BRIP1|HSPH1|DHX32|LARS|DHX36|HLTF|STK38L|TRPM7|N4BP2|PLK4|ZRANB3|YES1|XRCC5|EIF2AK3|SMARCA5|EIF2AK2|MYO5A|RAB27B|CDC6|SMARCA1|ACADSB|DCLK1|SRPK1|SETX|TPX2|EIF5|MYO5C|ATM|DHX29|FARSB|ATR|TOP2A|TOP2…
32553	1.6495e-18	212	1842	954	15395	ribonucleotide binding	HSP90AA4P|ZAK|HNRNPU|SMC5|DDX60L|SMC6|EPRS|SMC3|MKI67|BACH1|SMC4|SMC2|RPS6KA3|TBK1|GOLGA5|CHEK1|KIF21A|DYNC2H1|EPHA4|DDX18|RECQL|DDX10|DICER1|ACSL3|RABL3|GUF1|YME1L1|KIF20A|KIF20B|ABCB7|SAR1B|DHX9|PRKDC|BRIP1|HSPH1|DHX32|LARS|DHX36|HLTF|STK38L|TRPM7|N4BP2|PLK4|ZRANB3|YES1|XRCC5|EIF2AK3|SMARCA5|EIF2AK2|MYO5A|RAB27B|CDC6|SMARCA1|DCLK1|SRPK1|SETX|TPX2|EIF5|MYO5C|ATM|DHX29|FARSB|ATR|TOP2A|TOP2B|HBS1L…
32555	1.6495e-18	212	1842	954	15395	purine ribonucleotide binding	HSP90AA4P|ZAK|HNRNPU|SMC5|DDX60L|SMC6|EPRS|SMC3|MKI67|BACH1|SMC4|SMC2|RPS6KA3|TBK1|GOLGA5|CHEK1|KIF21A|DYNC2H1|EPHA4|DDX18|RECQL|DDX10|DICER1|ACSL3|RABL3|GUF1|YME1L1|KIF20A|KIF20B|ABCB7|SAR1B|DHX9|PRKDC|BRIP1|HSPH1|DHX32|LARS|DHX36|HLTF|STK38L|TRPM7|N4BP2|PLK4|ZRANB3|YES1|XRCC5|EIF2AK3|SMARCA5|EIF2AK2|MYO5A|RAB27B|CDC6|SMARCA1|DCLK1|SRPK1|SETX|TPX2|EIF5|MYO5C|ATM|DHX29|FARSB|ATR|TOP2A|TOP2B|HBS1L…
5515	2.8357e-15	626	8103	954	15395	protein binding	ITSN2|RB1|NCKAP1|IPO11|SLC4A1AP|NUP107|ITSN1|HNRNPU|PHAX|HNRNPR|RBPJ|EPRS|SMC3|BACH1|SMC4|SUV420H1|DCAF6|SMC2|EPS8|TBK1|CNST|PPP4R2|PSMD5|PSMD1|VPS35|CEP97|FRS2|DICER1|CD2AP|SYTL2|ACE2|ZFYVE16|MTHFD2|FAR1|SRFBP1|CLOCK|ZNF277|MTMR2|PRKDC|NCAPG|VPS26A|IQGAP1|BAZ2B|IQGAP2|HIF1A|GIGYF2|MTDH|LDHB|C5|PDGFD|RAD21|CEP70|ZNF148|PLK4|NAA50|RDX|EIF2AK3|EIF2AK2|UPF3B|CDC6|TDP2|STRN|ZNF136|DZIP3|EZH2|CEP57|PH…
4386	2.6198e-13	38	140	954	15395	helicase activity	BLM|DDX5|DDX3X|DDX46|DHX9|CHD9|DDX47|DDX1|DDX20|DDX60L|CHD2|CHD1|BACH1|WRN|BRIP1|BTAF1|DHX32|DHX36|HLTF|DHX15|SMARCAD1|ASCC3|ZRANB3|DDX18|SHPRH|XRCC5|ATRX|SMARCA5|RECQL|DDX10|HELZ|DICER1|DDX52|SMARCA1|SETX|DHX29|MCM6|SKIV2L2
17111	8.7816e-11	93	699	954	15395	nucleoside-triphosphatase activity	TOP2A|HBS1L|DDX3X|ABCD3|DDX46|CHD9|DDX47|MCM8|DDX60L|IDE|KIF11|CHD2|SMC3|CHD1|BACH1|KIF15|EFTUD1|OPA1|KIF5B|DHX15|SMARCAD1|KIF21A|DNM1L|DYNC2H1|NSF|EIF5B|DDX18|SHPRH|RFC1|ATRX|RECQL|ATP11C|DDX10|ATP11B|KIF23|DICER1|DDX52|GNL2|SMC1A|KIF2A|KIF16B|GUF1|YME1L1|KIF20A|MCM6|KIF20B|SKIV2L2|ATP6V1A|RAB1A|BLM|DDX5|ABCB7|DHX9|DDX1|GNAI3|DDX20|ATP2C1|ATAD2B|HSPD1|WRN|BRIP1|BTAF1|DHX32|BMS1|DHX36|HLTF|MFN1|A…
3723	4.8034e-10	94	732	954	15395	RNA binding	RBM27|RBM25|SLC4A1AP|DDX3X|DDX46|DDX47|FMR1|SRP54|THUMPD3|HNRNPU|PHAX|HNRNPR|DDX60L|EPRS|LARP1B|SYNCRIP|RARS|PAPOLG|CWC22|PAPOLA|EIF2A|UPF2|PUS3|DDX18|AQR|NCBP1|EIF1AX|NCBP2|DIS3|STRBP|THOC1|DDX10|NSUN6|DICER1|DDX52|THOC2|TRNT1|CRNKL1|KIN|SLTM|XRN1|ZNF638|CSDE1|NCL|LUC7L3|MATR3|HNRNPH3|MET|SLU7|ANKRD17|DDX5|NUFIP1|DHX9|RNMT|DDX1|IREB2|SRBD1|NOL8|TROVE2|CDKN2AIP|HSP90B1|FXR1|SRP72|ERI1|EXOSC9|UBR5…
16462	6.7522e-10	93	726	954	15395	pyrophosphatase activity	TOP2A|HBS1L|DDX3X|ABCD3|DDX46|CHD9|DDX47|MCM8|DDX60L|IDE|KIF11|CHD2|SMC3|CHD1|BACH1|KIF15|EFTUD1|OPA1|KIF5B|DHX15|SMARCAD1|KIF21A|DNM1L|DYNC2H1|NSF|EIF5B|DDX18|SHPRH|RFC1|ATRX|RECQL|ATP11C|DDX10|ATP11B|KIF23|DICER1|DDX52|GNL2|SMC1A|KIF2A|KIF16B|GUF1|YME1L1|KIF20A|MCM6|KIF20B|SKIV2L2|ATP6V1A|RAB1A|BLM|DDX5|ABCB7|DHX9|DDX1|GNAI3|DDX20|ATP2C1|ATAD2B|HSPD1|WRN|BRIP1|BTAF1|DHX32|BMS1|DHX36|HLTF|MFN1|A…
16818	8.0148e-10	93	729	954	15395	hydrolase activity, acting on acid anhydrides, in phosphorus-containing anhydrides	TOP2A|HBS1L|DDX3X|ABCD3|DDX46|CHD9|DDX47|MCM8|DDX60L|IDE|KIF11|CHD2|SMC3|CHD1|BACH1|KIF15|EFTUD1|OPA1|KIF5B|DHX15|SMARCAD1|KIF21A|DNM1L|DYNC2H1|NSF|EIF5B|DDX18|SHPRH|RFC1|ATRX|RECQL|ATP11C|DDX10|ATP11B|KIF23|DICER1|DDX52|GNL2|SMC1A|KIF2A|KIF16B|GUF1|YME1L1|KIF20A|MCM6|KIF20B|SKIV2L2|ATP6V1A|RAB1A|BLM|DDX5|ABCB7|DHX9|DDX1|GNAI3|DDX20|ATP2C1|ATAD2B|HSPD1|WRN|BRIP1|BTAF1|DHX32|BMS1|DHX36|HLTF|MFN1|A…
16817	1.0285e-09	93	733	954	15395	hydrolase activity, acting on acid anhydrides	TOP2A|HBS1L|DDX3X|ABCD3|DDX46|CHD9|DDX47|MCM8|DDX60L|IDE|KIF11|CHD2|SMC3|CHD1|BACH1|KIF15|EFTUD1|OPA1|KIF5B|DHX15|SMARCAD1|KIF21A|DNM1L|DYNC2H1|NSF|EIF5B|DDX18|SHPRH|RFC1|ATRX|RECQL|ATP11C|DDX10|ATP11B|KIF23|DICER1|DDX52|GNL2|SMC1A|KIF2A|KIF16B|GUF1|YME1L1|KIF20A|MCM6|KIF20B|SKIV2L2|ATP6V1A|RAB1A|BLM|DDX5|ABCB7|DHX9|DDX1|GNAI3|DDX20|ATP2C1|ATAD2B|HSPD1|WRN|BRIP1|BTAF1|DHX32|BMS1|DHX36|HLTF|MFN1|A…
3677	3.2814e-09	217	2324	954	15395	DNA binding	RB1|ZNF292|HNRNPU|RBPJ|BACH1|PNN|GPBP1|ZNF845|BBX|ZNF721|WDHD1|ESCO1|ZNF160|RECQL|ZNF12|ESCO2|ZNF14|ZNF718|XRN1|RFX7|CLOCK|BLZF1|ZNF277|ZNF28|DHX9|PRKDC|TSHZ2|ZBTB1|BAZ2B|RTF1|HIF1A|ZNF708|BRIP1|MIER3|HLTF|HIVEP1|ZNF148|ZNF267|ZNF146|ZRANB3|ZNF143|ZNF141|ZRANB2|ZNF140|ZNF260|XRCC5|SMARCA5|NR1D2|SMARCA1|SETX|POLA1|ZZZ3|ZNF37A|ATM|ZNF136|EZH2|ATR|ZNF254|TOP2A|ZNF253|TOP2B|ZNF131|AHCTF1|ZNF493|ZNF43…
8270	7.0518e-09	192	2006	954	15395	zinc ion binding	ZNF451|ZNF570|ZNF292|ZFAND1|ZC3H12C|NRD1|ZNF84|RNF19A|ZNF845|PMPCB|ZNF721|ZNF567|ARID2|SCAPER|ZNF322|ZNF441|ZNF440|ZNF160|ADAM10|ZNF12|ZBTB33|ZNF14|FBXO11|SYTL2|ACE2|ACAP2|ZNF91|CLIP1|ZFYVE16|ZNF718|ZNF92|XRN2|ADAM9|ZNF799|MATR3|UTRN|ZNF675|ZNF432|ZNF277|ZNF431|ZNF28|ZNF791|ZCCHC6|MYCBP2|TSHZ2|ZBTB1|UBR3|UBR2|BAZ2B|UBR1|ZNF708|ZNF429|ERI2|HLTF|UBR5|VPS8|DNAJC21|HIVEP1|ZNF426|ZNF148|ZNF302|ZC3H13|…
16887	1.2138e-08	50	307	954	15395	ATPase activity	TOP2A|DDX3X|ABCD3|DDX46|DDX47|DDX60L|IDE|CHD2|CHD1|BACH1|DHX15|DYNC2H1|NSF|DDX18|RFC1|RECQL|ATP11C|DDX10|ATP11B|DICER1|DDX52|KIF20B|SKIV2L2|ATP6V1A|BLM|DDX5|ABCB7|DHX9|DDX1|DDX20|ATP2C1|HSPD1|WRN|BRIP1|DHX36|HLTF|ASCC3|ATP6V1D|ATP6V1C1|ATP8B4|XRCC5|ATAD2|SMARCA5|ATP2B1|KIF18A|PSMC6|DHX29|ERCC6|ATP13A3|ABCE1
70035	1.0017e-07	25	103	954	15395	purine NTP-dependent helicase activity	BLM|DDX5|DDX3X|DDX46|DHX9|DDX47|DDX1|DDX20|DDX60L|CHD2|CHD1|BACH1|WRN|BRIP1|DHX36|DHX15|ASCC3|DDX18|XRCC5|RECQL|DDX10|DICER1|DDX52|DHX29|SKIV2L2
8026	1.0017e-07	25	103	954	15395	ATP-dependent helicase activity	BLM|DDX5|DDX3X|DDX46|DHX9|DDX47|DDX1|DDX20|DDX60L|CHD2|CHD1|BACH1|WRN|BRIP1|DHX36|DHX15|ASCC3|DDX18|XRCC5|RECQL|DDX10|DICER1|DDX52|DHX29|SKIV2L2
46872	2.0662e-07	310	3773	954	15395	metal ion binding	ITSN2|ZAK|ZNF292|ITSN1|JMJD1C|ZC3H12C|RPS6KA3|TDO2|ZNF845|FBXO5|ZNF721|SCAPER|ESCO1|ZNF160|ZNF12|DICER1|ESCO2|ZNF14|SYTL2|ACE2|ZFYVE16|ZNF718|MTHFD2|XRN2|YME1L1|ZNF277|ZNF28|SAR1B|PDE1A|MYCBP2|TSHZ2|ZBTB1|ELTD1|BAZ2B|BRCC3|NLN|ZNF708|RACGAP1|ERI1|ERI2|ZNHIT6|HLTF|DPH3|VPS8|HIVEP1|STK38L|TRPM7|ZNF148|ZNF267|ZNF146|EDEM3|ZRANB3|ZNF143|ZRANB1|ZNF141|ZRANB2|ZNF140|ZNF260|NR1D2|SRPK1|POLA1|ZZZ3|ZNF37A…
43169	2.6217e-07	312	3812	954	15395	cation binding	ITSN2|ZAK|ZNF292|ITSN1|JMJD1C|ZC3H12C|RPS6KA3|TDO2|ZNF845|FBXO5|ZNF721|SCAPER|ESCO1|ZNF160|ZNF12|DICER1|ESCO2|ZNF14|SYTL2|ACE2|ZFYVE16|ZNF718|MTHFD2|XRN2|YME1L1|ZNF277|ZNF28|SAR1B|PDE1A|MYCBP2|TSHZ2|ZBTB1|ELTD1|BAZ2B|BRCC3|NLN|ZNF708|RACGAP1|ERI1|ERI2|ZNHIT6|HLTF|DPH3|VPS8|HIVEP1|STK38L|TRPM7|ZNF148|ZNF267|ZNF146|EDEM3|ZRANB3|ZNF143|ZRANB1|ZNF141|ZRANB2|ZNF140|ZNF260|NR1D2|SRPK1|POLA1|ZZZ3|ZNF37A…
43167	3.3657e-07	312	3822	954	15395	ion binding	ITSN2|ZAK|ZNF292|ITSN1|JMJD1C|ZC3H12C|RPS6KA3|TDO2|ZNF845|FBXO5|ZNF721|SCAPER|ESCO1|ZNF160|ZNF12|DICER1|ESCO2|ZNF14|SYTL2|ACE2|ZFYVE16|ZNF718|MTHFD2|XRN2|YME1L1|ZNF277|ZNF28|SAR1B|PDE1A|MYCBP2|TSHZ2|ZBTB1|ELTD1|BAZ2B|BRCC3|NLN|ZNF708|RACGAP1|ERI1|ERI2|ZNHIT6|HLTF|DPH3|VPS8|HIVEP1|STK38L|TRPM7|ZNF148|ZNF267|ZNF146|EDEM3|ZRANB3|ZNF143|ZRANB1|ZNF141|ZRANB2|ZNF140|ZNF260|NR1D2|SRPK1|POLA1|ZZZ3|ZNF37A…
42623	7.0758e-07	41	257	954	15395	ATPase activity, coupled	TOP2A|ATP6V1A|BLM|DDX5|DDX3X|ABCD3|DDX46|ABCB7|DHX9|DDX47|DDX1|DDX20|DDX60L|CHD2|ATP2C1|CHD1|BACH1|WRN|BRIP1|DHX36|DHX15|ASCC3|ATP6V1D|ATP6V1C1|NSF|DDX18|ATP8B4|RFC1|XRCC5|RECQL|ATP11C|DDX10|ATP11B|DICER1|DDX52|ATP2B1|KIF18A|DHX29|ERCC6|ATP13A3|SKIV2L2
46914	4.1356e-06	199	2280	954	15395	transition metal ion binding	ZNF292|ZC3H12C|TDO2|ZNF845|ZNF721|SCAPER|ZNF160|ZNF12|ZNF14|SYTL2|ACE2|ZFYVE16|ZNF718|XRN2|ZNF277|ZNF28|MYCBP2|TSHZ2|ZBTB1|BAZ2B|ZNF708|ERI2|HLTF|VPS8|HIVEP1|ZNF148|ZNF267|ZNF146|ZRANB3|ZNF143|ZRANB1|ZNF141|ZRANB2|ZNF140|ZNF260|NR1D2|ZZZ3|ZNF37A|FBXL5|RBAK|ZNF136|DZIP3|ZNF254|PHF3|ZNF253|INTS12|ZNF131|ZNF493|ZNF43|RSF1|IDE|EEA1|ZNF808|PCM1|ZMYM2|TRIM2|ZNF280C|ARIH1|ZNF486|RSPRY1|ZNF121|SHPRH|ZNF4…
3824	5.3589e-05	382	5087	954	15395	catalytic activity	ZAK|THUMPD3|JMJD1C|DDX60L|RBPJ|EPRS|SMC3|BACH1|SUV420H1|ZC3H12C|RPS6KA3|TBK1|GOLGA5|TDO2|CHEK1|KIF21A|DYNC2H1|EPHA4|DDX18|ESCO1|TYW3|SACM1L|RECQL|DDX10|DICER1|ACSL3|ESCO2|ACE2|XRN1|MTHFD2|XRN2|GUF1|YME1L1|FAR1|KIF20A|KIF20B|CLOCK|MTMR2|ABCB7|DHX9|PRKDC|PDE1A|MYCBP2|CFI|TWF1|BRCC3|MTMR6|LDHB|NLN|ZNF708|BRIP1|DHX32|ERI1|LARS|ERI2|DHX36|HLTF|STK38L|TRPM7|N4BP2|ATP6V1C1|EDEM3|PLK4|NAA50|ZRANB3|ZRANB1…
3678	0.00010111	12	40	954	15395	DNA helicase activity	SETX|WRN|BLM|BRIP1|DHX9|XRCC5|ATRX|RECQL|MCM6|CHD2|CHD1|BACH1
8022	0.00010825	25	147	954	15395	protein C-terminus binding	TOP2A|TOP2B|CEP120|MKI67|COIL|PPP2CA|NPAT|NIPBL|RACGAP1|OPA1|TOPBP1|KPNA3|MPDZ|NSF|USP7|CEP135|DST|XRCC4|XRCC5|LIG4|CENPF|DLG1|NCL|CTNNB1|ERCC6
8565	0.00036028	17	84	954	15395	protein transporter activity	TSNAX|IPO11|CSE1L|USO1|VPS26A|AP3B1|IPO7|IPO5|IPO8|ZFYVE16|SNX2|KPNA4|KPNA2|SEC62|TNPO1|KPNA3|KPNA1
16787	0.00039317	185	2239	954	15395	hydrolase activity	DCLRE1A|DDX60L|SMC3|BACH1|MANEA|EFTUD1|ZC3H12C|SLK|NRD1|PPIP5K2|CAPN7|KIF5B|PMPCB|SMARCAD1|KIF21A|GEN1|DYNC2H1|NSF|DDX18|USP8|USP7|SACM1L|RECQL|ATP11C|ADAM10|DDX10|ATP11B|DICER1|ACE2|XRN1|MTHFD2|KIF16B|XRN2|GUF1|YME1L1|ADAM9|KIF20A|KIF20B|ATP6V1A|MTMR2|BLM|DDX5|PSMD14|ABCB7|DHX9|DDX1|PDE1A|CFI|BRCC3|MTMR6|MTM1|DPP4|SBNO1|NLN|ZNF708|BRIP1|DHX32|ERI1|ERI2|DHX36|HLTF|TASP1|N4BP2|ATP6V1D|ATP6V1C1|EDE…
51082	0.00049617	20	113	954	15395	unfolded protein binding	HSP90AB3P|HSPA9|HSP90AA2|CCT2|HSP90AA1|HSP90AA4P|HSPA5|MPP7|HSP90B1|HSPD1|LMAN1|DNAJC2|SLMAP|CANX|TCP1|DNAJC10|SRSF10|UGGT1|CCT5|SEC63
4003	0.00057542	9	27	954	15395	ATP-dependent DNA helicase activity	WRN|BLM|BRIP1|DHX9|XRCC5|RECQL|CHD2|CHD1|BACH1
16874	0.00079854	48	421	954	15395	ligase activity	UBA6|MYCBP2|GMPS|UBR3|TARS|RNF6|UBR2|UBR1|EPRS|MALT1|NARS|HECTD1|LARS|RARS|RNF19A|HLTF|UBR5|TPR|CIR1|ARIH1|MPDZ|ADSS|RNF20|DARS|SHPRH|WWP1|LIG4|ACSL3|FBXO11|PJA2|TOPORS|ITCH|GCLC|SUCLA2|TTC3|MDM2|G2E3|RLIM|BIRC6|GARS|TRIP12|IARS|FBXL5|PRMT9|DZIP3|BIRC2|TRIM33|FARSB
8094	0.0008067	12	49	954	15395	DNA-dependent ATPase activity	TOP2A|WRN|BLM|BRIP1|RFC1|DHX9|XRCC5|RECQL|ERCC6|CHD2|CHD1|BACH1
30695	0.0010792	47	415	954	15395	GTPase regulator activity	ITSN2|ARHGAP11A|FAM13B|ITSN1|RAP1GDS1|GDI2|DOCK7|CHM|IQGAP1|BRCC3|IQGAP2|IPO7|IPO5|ARHGAP12|DOCK10|FGD4|DOCK11|ARHGAP21|ARHGAP42|GOLGA5|RACGAP1|PSD3|KRIT1|BNIP2|ERC1|ECT2|EVI5|TBC1D15|TBC1D8B|ARFGEF1|DIS3|CDC42BPA|MYO9A|SYTL2|ACAP2|FER|RABEP1|RASA1|DMXL2|RASA2|NF1|RAPGEF2|RAB3GAP2|GOPC|PTPLAD1|TBC1D23|RAPGEF6
4221	0.0015097	15	77	954	15395	ubiquitin thiolesterase activity	USP8|USP47|USP25|USP7|ZRANB1|USP15|USPL1|USP16|PSMD14|USP9X|USP32|USP34|BRCC3|MYSM1|USP1
19899	0.0015459	64	632	954	15395	enzyme binding	RB1|TOP2A|TOP2B|DOCK7|CHM|BRCA2|IPO7|IPO5|DOCK10|DOCK11|NIPBL|IPO8|GOLGA5|ZMYM2|PPP6R3|ERC1|KPNA2|USP7|ADAM10|AP3B1|TOPORS|TGFBR1|SYTL2|NCOR1|RASA1|ADAM9|PLCB1|RAPGEF6|HDAC2|SP100|ROCK1|CUL3|CUL2|GMPS|CUL1|IQGAP1|HIF1A|HSP90B1|DPP4|FGD4|NRIP1|SHOC2|MAP3K2|RNF20|RANBP2|HSPA9|HSPA5|PTPN11|CENPE|CCDC88A|TPX2|IBTK|FER|DLG1|NBEA|APC|TAOK1|DMXL2|MDM2|TAF7|CTNNB1|STRN|PKN2|SPG20
60589	0.0016972	47	424	954	15395	nucleoside-triphosphatase regulator activity	ITSN2|ARHGAP11A|FAM13B|ITSN1|RAP1GDS1|GDI2|DOCK7|CHM|IQGAP1|BRCC3|IQGAP2|IPO7|IPO5|ARHGAP12|DOCK10|FGD4|DOCK11|ARHGAP21|ARHGAP42|GOLGA5|RACGAP1|PSD3|KRIT1|BNIP2|ERC1|ECT2|EVI5|TBC1D15|TBC1D8B|ARFGEF1|DIS3|CDC42BPA|MYO9A|SYTL2|ACAP2|FER|RABEP1|RASA1|DMXL2|RASA2|NF1|RAPGEF2|RAB3GAP2|GOPC|PTPLAD1|TBC1D23|RAPGEF6
3743	0.0026686	10	40	954	15395	translation initiation factor activity	EIF5B|EIF2S2P4|EIF5|EIF1AX|DHX29|EIF2S2|EIF2S1|EIF4B|EIF3A|EIF2A
3724	0.0034592	8	27	954	15395	RNA helicase activity	DDX18|DDX5|DDX3X|DHX9|DDX1|DHX15|DDX20|DDX10
16303	0.0036453	5	10	954	15395	1-phosphatidylinositol-3-kinase activity	PIK3CA|PIK3C3|ATM|PIK3CB|PIK3C2A
3777	0.0042436	14	76	954	15395	microtubule motor activity	DYNC2H1|KIF23|KIF11|SMC3|SMC1A|KIF15|CENPE|KIF18A|KIF2A|KIF16B|KIF5B|KIF21A|KIF20A|KIF20B
16772	0.0052236	80	874	954	15395	transferase activity, transferring phosphorus-containing groups	ZAK|FASTKD2|ADK|PIK3CB|IKBKAP|PIK3C2A|RPS6KA3|COL4A3BP|TBK1|SLK|GOLGA5|PPIP5K2|PAPOLG|CHEK1|REV3L|PAPOLA|TLK1|RIOK2|RIOK1|POLK|MAP3K7|SCYL2|CAST|EPHA4|MST4|CHUK|ESCO1|RIPK2|CASK|PRPF4B|IRAK4|VRK2|ESCO2|TRNT1|BAZ1B|TGFBR1|AIM1|PIK3CA|PIK3C3|SGK3|MET|ZCCHC6|ROCK1|ROCK2|PRKDC|TWF1|POLD3|UGP2|ADRBK2|POLR2B|STK38L|TRPM7|MAPK6|N4BP2|CNTLN|MAP3K2|PLK4|YES1|RIOK3|EIF2AK3|EIF2AK2|PHKB|CDC42BPA|DCLK1|HIPK3…
51020	0.0058138	17	107	954	15395	GTPase binding	RANBP2|ROCK1|DOCK7|CHM|IPO7|SYTL2|IPO5|DOCK10|FGD4|DOCK11|IPO8|FER|GOLGA5|RASA1|DMXL2|ERC1|RAPGEF6
35004	0.0058138	5	11	954	15395	phosphoinositide 3-kinase activity	PIK3CA|PIK3C3|ATM|PIK3CB|PIK3C2A
3682	0.0069853	23	172	954	15395	chromatin binding	TOP2A|SUZ12|TOP2B|PBRM1|CHD9|ATRX|SMARCA5|ARID4A|ARID4B|CDC6|BAZ1B|SMARCA1|CHD2|SMC1A|CHD1|MPP7|POLA1|CENPF|ZEB1|CTNNB1|TOP1|ERCC6|SF3B1
19787	0.0069853	25	194	954	15395	small conjugating protein ligase activity	UBR3|RNF6|UBR2|UBR1|MALT1|HECTD1|UBR5|CIR1|ARIH1|MPDZ|RNF20|WWP1|FBXO11|TOPORS|ITCH|TTC3|MDM2|G2E3|RLIM|BIRC6|TRIP12|FBXL5|PRMT9|DZIP3|BIRC2
15631	0.0069853	16	100	954	15395	tubulin binding	CEP57|DST|HOOK3|BRCA2|LRPPRC|CCDC88A|CLIP1|KIF18A|SLK|RACGAP1|APC|HOOK1|CENPJ|KIF5B|VPS41|NUSAP1
19783	0.0069853	9	38	954	15395	small conjugating protein-specific protease activity	USP8|USP25|USP7|USP15|USP16|USP1|BRCC3|MYSM1|SENP1
16875	0.0069853	10	46	954	15395	ligase activity, forming carbon-oxygen bonds	NARS|DARS|LARS|RARS|TPR|TARS|GARS|IARS|EPRS|FARSB
16876	0.0069853	10	46	954	15395	ligase activity, forming aminoacyl-tRNA and related compounds	NARS|DARS|LARS|RARS|TPR|TARS|GARS|IARS|EPRS|FARSB
4812	0.0069853	10	46	954	15395	aminoacyl-tRNA ligase activity	NARS|DARS|LARS|RARS|TPR|TARS|GARS|IARS|EPRS|FARSB
4842	0.0076965	23	174	954	15395	ubiquitin-protein ligase activity	RNF20|WWP1|UBR3|RNF6|UBR2|UBR1|FBXO11|MALT1|TOPORS|ITCH|HECTD1|TTC3|UBR5|MDM2|G2E3|RLIM|BIRC6|TRIP12|FBXL5|MPDZ|PRMT9|DZIP3|BIRC2
8135	0.0078282	13	73	954	15395	translation factor activity, nucleic acid binding	EIF5B|HBS1L|EIF2S2P4|EIF1AX|EIF2S2|EIF2S1|EFTUD1|EIF5|TCEA1|DHX29|EIF4B|EIF3A|EIF2A
31593	0.0078282	5	12	954	15395	polyubiquitin binding	FAM175B|AGL|TAB2|BRCC3|DZIP3
16790	0.0079902	16	102	954	15395	thiolester hydrolase activity	USP8|USP47|USP25|USP7|ZRANB1|USP15|USPL1|USP16|PSMD14|USP9X|USP32|USP34|BRCC3|MYSM1|USP1|HIBCH
4672	0.0095444	55	567	954	15395	protein kinase activity	ZAK|FASTKD2|IKBKAP|RPS6KA3|COL4A3BP|TBK1|SLK|GOLGA5|CHEK1|TLK1|RIOK2|RIOK1|MAP3K7|SCYL2|EPHA4|MST4|CHUK|RIPK2|CASK|PRPF4B|IRAK4|VRK2|BAZ1B|TGFBR1|AIM1|SGK3|MET|ROCK1|ROCK2|PRKDC|TWF1|ADRBK2|STK38L|TRPM7|MAPK6|CNTLN|MAP3K2|PLK4|YES1|RIOK3|EIF2AK3|EIF2AK2|PHKB|CDC42BPA|DCLK1|HIPK3|SRPK1|FER|TAOK3|TAOK1|CDK1|PKN2|ATM|FRK|ATR
43130	0.010945	8	33	954	15395	ubiquitin binding	TOP2A|KIF18A|USP16|FAM175B|AGL|TAB2|BRCC3|DZIP3
8017	0.011178	12	67	954	15395	microtubule binding	CEP57|CCDC88A|CLIP1|KIF18A|DST|APC|HOOK1|KIF5B|VPS41|NUSAP1|HOOK3|LRPPRC
17016	0.011253	14	86	954	15395	Ras GTPase binding	RANBP2|ROCK1|DOCK7|CHM|IPO7|SYTL2|IPO5|DOCK10|IPO8|FER|GOLGA5|DMXL2|ERC1|RAPGEF6
31267	0.011357	15	96	954	15395	small GTPase binding	RANBP2|ROCK1|DOCK7|CHM|IPO7|SYTL2|IPO5|DOCK10|FGD4|IPO8|FER|GOLGA5|DMXL2|ERC1|RAPGEF6
4843	0.012002	8	34	954	15395	ubiquitin-specific protease activity	USP8|USP25|USP7|USP15|USP16|USP1|BRCC3|MYSM1
32182	0.012002	8	34	954	15395	small conjugating protein binding	TOP2A|KIF18A|USP16|FAM175B|AGL|TAB2|BRCC3|DZIP3
43140	0.012002	3	4	954	15395	ATP-dependent 3'-5' DNA helicase activity	WRN|BLM|RECQL
3918	0.012002	3	4	954	15395	DNA topoisomerase (ATP-hydrolyzing) activity	TOP2A|TOP2B|TOP1
8174	0.012002	3	4	954	15395	mRNA methyltransferase activity	METTL14|RNMT|MET
16879	0.01594	29	256	954	15395	ligase activity, forming carbon-nitrogen bonds	GMPS|UBR3|RNF6|UBR2|UBR1|MALT1|HECTD1|UBR5|CIR1|ARIH1|MPDZ|ADSS|RNF20|WWP1|FBXO11|TOPORS|ITCH|GCLC|TTC3|MDM2|G2E3|RLIM|BIRC6|GARS|TRIP12|FBXL5|PRMT9|DZIP3|BIRC2
4674	0.01594	42	416	954	15395	protein serine/threonine kinase activity	ROCK1|ROCK2|ZAK|PRKDC|RPS6KA3|TBK1|SLK|ADRBK2|CHEK1|STK38L|TLK1|RIOK2|TRPM7|RIOK1|MAPK6|MAP3K7|MAP3K2|PLK4|MST4|CHUK|RIPK2|RIOK3|EIF2AK3|EIF2AK2|CASK|PRPF4B|PHKB|IRAK4|VRK2|CDC42BPA|DCLK1|HIPK3|TGFBR1|SRPK1|AIM1|TAOK3|TAOK1|CDK1|PKN2|ATM|SGK3|ATR
8139	0.018243	4	9	954	15395	nuclear localization sequence binding	KPNA2|TNPO1|KPNA3|KPNA1
5048	0.022077	6	22	954	15395	signal sequence binding	SRP54|SSR1|KPNA2|TNPO1|KPNA3|KPNA1
16881	0.023748	26	228	954	15395	acid-amino acid ligase activity	UBR3|RNF6|UBR2|UBR1|MALT1|HECTD1|UBR5|CIR1|ARIH1|MPDZ|RNF20|WWP1|FBXO11|TOPORS|ITCH|GCLC|TTC3|MDM2|G2E3|RLIM|BIRC6|TRIP12|FBXL5|PRMT9|DZIP3|BIRC2
5096	0.023748	26	228	954	15395	GTPase activator activity	ARHGAP11A|FAM13B|RAP1GDS1|GDI2|CHM|IQGAP1|BRCC3|IQGAP2|ARHGAP12|ARHGAP21|ARHGAP42|RACGAP1|BNIP2|EVI5|TBC1D15|TBC1D8B|MYO9A|ACAP2|RABEP1|RASA1|RASA2|NF1|RAPGEF2|RAB3GAP2|PTPLAD1|TBC1D23
287	0.023776	20	159	954	15395	magnesium ion binding	MST4|ATP8B4|ZAK|IDH1|ATP11C|ATP11B|IRAK4|CDC42BPA|SRPK1|RPS6KA3|GCLC|OPA1|MTHFD2|TDP2|PGM3|PGM2|STK38L|MAP3K7|ADSS|FARSB
43138	0.025645	3	5	954	15395	3'-5' DNA helicase activity	WRN|BLM|RECQL
16773	0.026171	61	680	954	15395	phosphotransferase activity, alcohol group as acceptor	ZAK|FASTKD2|PIK3CB|IKBKAP|PIK3C2A|RPS6KA3|COL4A3BP|TBK1|SLK|GOLGA5|CHEK1|TLK1|RIOK2|RIOK1|MAP3K7|SCYL2|EPHA4|MST4|CHUK|RIPK2|CASK|PRPF4B|IRAK4|VRK2|BAZ1B|TGFBR1|AIM1|PIK3CA|PIK3C3|SGK3|MET|ROCK1|ROCK2|PRKDC|TWF1|ADRBK2|STK38L|TRPM7|MAPK6|N4BP2|CNTLN|MAP3K2|PLK4|YES1|RIOK3|EIF2AK3|EIF2AK2|PHKB|CDC42BPA|DCLK1|HIPK3|SRPK1|FER|PIKFYVE|TAOK3|TAOK1|CDK1|PKN2|ATM|FRK|ATR
2039	0.026171	6	23	954	15395	p53 binding	RNF20|BLM|USP7|MDM2|CDKN2AIP|HSPD1
31072	0.026878	12	76	954	15395	heat shock protein binding	DNAJC3|DNAJC2|HDAC2|DNAJC7|DNAJC21|DNAJC10|CDK1|SACS|DNAJC13|HIF1A|DNAJC28|SEC63
16301	0.029491	65	739	954	15395	kinase activity	ZAK|FASTKD2|ADK|PIK3CB|IKBKAP|PIK3C2A|RPS6KA3|COL4A3BP|TBK1|SLK|GOLGA5|PPIP5K2|CHEK1|TLK1|RIOK2|RIOK1|MAP3K7|SCYL2|EPHA4|MST4|CHUK|RIPK2|CASK|PRPF4B|IRAK4|VRK2|BAZ1B|TGFBR1|AIM1|PIK3CA|PIK3C3|SGK3|MET|ROCK1|ROCK2|PRKDC|TWF1|ADRBK2|STK38L|TRPM7|MAPK6|N4BP2|CNTLN|MAP3K2|PLK4|YES1|RIOK3|EIF2AK3|EIF2AK2|PHKB|CDC42BPA|DCLK1|HIPK3|SRPK1|FER|DLG1|PIKFYVE|DLG2|TAOK3|TAOK1|CDK1|PKN2|ATM|FRK|ATR
16564	0.033768	34	334	954	15395	transcription repressor activity	RB1|ZNF253|HDAC2|SP100|ZNF350|DDX20|ARID4A|RSF1|NPAT|NIPBL|PCM1|BCLAF1|IFI16|NRIP1|HIVEP1|CIR1|ZNF148|PLRG1|ELF1|SNW1|NCOR1|ZEB1|TDP2|TBL1XR1|TFEC|MDM2|RLIM|TAF7|CEBPZ|RBAK|ZNF354A|ZNF675|ZNF136|EZH2
35257	0.036085	12	79	954	15395	nuclear hormone receptor binding	RB1|MED13|OPA1|NCOA4|NRIP1|JMJD1C|TAF7|CTNNB1|STRN|RNF6|TRIP12|BAZ1B
8536	0.036849	4	11	954	15395	Ran GTPase binding	RANBP2|IPO8|IPO7|IPO5
30234	0.036849	73	858	954	15395	enzyme regulator activity	ITSN2|ARHGAP11A|FAM13B|ITSN1|GDI2|DOCK7|BCCIP|CHM|IKBKAP|IPO7|IPO5|DOCK10|DOCK11|ARHGAP42|GOLGA5|PSD3|PSMD1|ERC1|CAST|HSP90AA2|HSP90AA1|RFC1|DIS3|FRS2|SYTL2|DNAJC3|ACAP2|DBF4|RABEP1|CCNE2|RASA1|RASA2|RAPGEF2|PLAA|BIRC6|PTPLAD1|TBC1D23|RAPGEF6|RAP1GDS1|IQGAP1|BRCC3|IQGAP2|ARHGAP12|FGD4|ARHGAP21|C5|RACGAP1|KRIT1|BNIP2|SHOC2|ECT2|EVI5|TBC1D15|TBC1D8B|ARFGEF1|HSPA5|EIF2AK2|PPP2R3A|CDC42BPA|MYO9A|IBTK…
8234	0.036857	18	144	954	15395	cysteine-type peptidase activity	USP8|USP47|USP25|USP7|ZRANB1|USP15|USP16|USP9X|USP32|USP34|BRCC3|MYSM1|MALT1|SENP1|SENP6|CAPN7|USP1|ATG4A
51427	0.037219	13	90	954	15395	hormone receptor binding	RB1|NCOA4|JMJD1C|RNF6|PTPN11|BAZ1B|MED13|OPA1|NRIP1|TAF7|CTNNB1|STRN|TRIP12
4482	0.038574	2	2	954	15395	mRNA (guanine-N7-)-methyltransferase activity	RNMT|MET
4569	0.038574	2	2	954	15395	glycoprotein endo-alpha-1,2-mannosidase activity	EDEM3|MANEA
9378	0.038574	2	2	954	15395	four-way junction helicase activity	WRN|BLM
3980	0.038574	2	2	954	15395	UDP-glucose:glycoprotein glucosyltransferase activity	UGGT2|UGGT1
5083	0.04008	30	290	954	15395	small GTPase regulator activity	ITSN2|ITSN1|GDI2|CHM|IQGAP1|IQGAP2|IPO7|DOCK10|FGD4|GOLGA5|PSD3|KRIT1|ERC1|ECT2|EVI5|TBC1D15|TBC1D8B|ARFGEF1|DIS3|CDC42BPA|SYTL2|ACAP2|FER|RASA1|DMXL2|RASA2|NF1|RAPGEF2|GOPC|TBC1D23
70087	0.04008	3	6	954	15395	chromo shadow domain binding	NIPBL|SP100|ATRX
3916	0.04008	3	6	954	15395	DNA topoisomerase activity	TOP2A|TOP2B|TOP1
3697	0.047044	9	53	954	15395	single-stranded DNA binding	BLM|HNRNPA2B1|RECQL|HMGB1|MCM6|HNRNPA1|BRCA2|LRPPRC|HSPD1
b. Annoatation results for 284 downregulated CDEGs
GO-ID	Corrected p-value	Number of genes annotated to a term in the input list	Number of genes annotated to a term in the genome	Number of genes in the input gene list with GO annotations	Number of genes in the genome with GO annotations	Description	Genes in test set
4129	0.021263	4	26	173	15430	cytochrome-c oxidase activity	COX8A|COX4I2|COX5B|COX7A1
16675	0.021263	4	26	173	15430	oxidoreductase activity, acting on heme group of donors	COX8A|COX4I2|COX5B|COX7A1
16676	0.021263	4	26	173	15430	oxidoreductase activity, acting on heme group of donors, oxygen as acceptor	COX8A|COX4I2|COX5B|COX7A1
15002	0.021263	4	26	173	15430	heme-copper terminal oxidase activity	COX8A|COX4I2|COX5B|COX7A1
4857	0.027551	11	278	173	15430	enzyme inhibitor activity	PPP1R14A|PRDX5|PPP1R11|CPAMD8|WFDC1|ARL2|SPINT2|PKIG|CST7|TRIB2|CST6
48306	0.028559	4	31	173	15430	calcium-dependent protein binding	CLN3|PLSCR3|TNNC1|S100A4
15078	0.03567	6	91	173	15430	hydrogen ion transmembrane transporter activity	COX8A|ATP6V0B|COX4I2|COX5B|COX7A1|ATP6V1F
43236	0.047405	3	17	173	15430	laminin binding	BCAM|DAG1|AGRN
