# Supplementary material for: Comparative Transcriptional Analysis of Pulmonary Arterial Hypertension Associated With Three Different Diseases
Source: Front Cell Dev Biol. 2021 Jul 15;9:672159. doi: 10.3389/fcell.2021.672159 (PMC8319719; doi:10.3389/fcell.2021.672159)
Supplement: Supplementary Table 4 — 41 Hubs and 11 modules from PPI network. [file Table_4.XLSX]

## Sheet: 41 hub genes
41 genes with high degree or betweenesses
Gene symbol	Degree	Betweenness	The direction of differential expression
CDK1	83	2955.08	Up
CDC5L	70	4769.43	Up
DHX15	46	1218.76	Up
KIF11	44	80.0847	Up
CENPE	43	99.481	Up
NCBP1	40	811.995	Up
SMC3	40	516.409	Up
NCBP2	39	510.381	Up
TOP2A	39	28.3711	Up
SMC2	39	436.394	Up
CENPF	38	118.678	Up
CKAP5	37	132.584	Up
SMC4	35	384.461	Up
KIF15	35	654.239	Up
PLK4	34	109.38	Up
KIF23	34	37.7375	Up
SMC1A	34	345.029	Up
TPX2	34	209.318	Up
HMMR	33	109.922	Up
NOP58	32	99.7751	Up
DCTN3	31	22.8341	Down
SNW1	31	429.516	Up
ASPM	31	135.256	Up
ATM	30	395.344	Up
SF3B1	30	371.012	Up
PCF11	30	248.483	Up
XRN2	17	651.132	Up
PSME4	17	626.942	Up
COPB2	17	589.325	Up
NIPBL	23	549.5	Up
ABCE1	20	514	Up
EZH2	14	476.061	Up
CUL1	28	462.941	Up
NCOR1	15	381.811	Up
CDC27	26	379.8	Up
FANCI	26	369.582	Up
TPR	16	363.615	Up
ATR	27	339.129	Up
WDR43	28	330.54	Up
NSF	16	324.001	Up
AKAP9	22	315.862	Up

## Sheet: 11 modules
11 modules with at least five genes
Module	Score (Density*#Nodes)	Nodes	Edges	Node IDs
1	20.169	60	595	DDX10, NCBP1, DDX46, SF3A3, CWC22, CWC27, WBP4, PLRG1, DHX9, PPIL4, GCFC2, CPSF3, PPWD1, SNW1, SMC3, SYF2, SMC1A, DDX5, RAD21, AQR, CDK1, KNTC1, STAG1, SLU7, SF3B1, WDR75, PDS5A, CDC5L, CEBPZ, CENPF, KRR1, ESF1, CENPE, CENPU, DDX47, LTV1, WDR43, BMS1, NOC3L, PWP1, DHX15, TAOK1, STAG2, DDX18, PDS5B, KIF2A, CENPN, CLIP1, MIS12, CKAP5, PCF11, NCBP2, UTP23, NOP58, RIOK2, WDR36, DDX52, WDR3, NMD3, GNL3
2	16.087	47	370	WWP1, KIF11, CUL2, KLHL2, RNF6, SPAG5, ITCH, KIF23, LTN1, UFL1, AHI1, CEP83, CEP57, PCM1, CENPJ, AKAP9, NEDD1, CEP70, CNTRL, DCTN3, ALMS1, CEP97, CDC6, ECT2, ASPM, CUL1, HMMR, CKAP2, TOP2A, TPX2, ATAD2, PRC1, SMC4, FBXL5, CDC27, DZIP3, PJA2, KIF15, CEP55, UBR1, UBA6, SMC2, CUL3, ANLN, FANCI, PLK4, UBR2
3	9	9	36	PALB2, NBN, WRN, BRCA2, RAD50, POLK, BLM, ATM, RFC1
4	6	6	15	ITSN1, ITSN2, STAM2, EPS15, VAMP7, FCHO2
5	5.2	6	13	NBAS, DCTN4, RAB1A, RAB1B, ARF5, COPB2
6	5	5	10	GPER1, NMUR1, LPAR3, SSR1, GNAI3
7	5	5	10	WFS1, GAS6, KTN1, GOLM1, CALU
8	4.286	8	15	TAF1D, DEK, BAZ1B, KDM6A, NCOR1, HDAC2, TAF1B, SUZ12
9	4	5	8	ESCO1, SMC6, SMC5, NIPBL, WDHD1
10	4	7	12	TLR1, HMGB1, IRAK4, TAB3, TAB2, RIPK2, TLR2
11	3.6	11	18	PHAX, ICE1, NUP88, THOC1, THOC2, ICE2, CTR9, TCEA1, RTF1, TPR, IWS1
