# Supplementary material for: Comparative Transcriptional Analysis of Pulmonary Arterial Hypertension Associated With Three Different Diseases
Source: Front Cell Dev Biol. 2021 Jul 15;9:672159. doi: 10.3389/fcell.2021.672159 (PMC8319719; doi:10.3389/fcell.2021.672159)
Supplement: Supplementary Table 5 — DEGs in cell cycle process. [file Table_5.XLSX]

## Sheet: Sheet1
Table S5 DEGs in cell cycle process
GO-ID	Corrected p-value	Number of genes annotated to a term in the input list	Number of genes annotated to a term in the genome	Number of genes in the input gene list with GO annotations	Number of genes in the genome with GO annotations	Description	Genes in test set
7049	2.3647e-15	115	794	894	14262	cell cycle	AHCTF1\AIM1\ANLN\APC\ASPM\ATM\ATR\BCAT1\BCCIP\BLM\BRCA2\CASC5\CCNT2\CCPG1\CD2AP\CDC27\CDC5L\CDC6\CDK1\CEBPZ\CENPE\CENPF\CENPJ\CEP120\CEP135\CEP55\CHEK1\CKAP2\CKAP5\CLIP1\CLTC\CTNNB1\CUL1\CUL2\CUL3\DBF4\DCLRE1A\DLGAP5\DMTF1\DNAJC2\DST\ERBB2IP\ESCO1\ESCO2\EVI5\FANCI\FBXO30\FBXO5\JMY\KIF11\KIF15\KIF18A\KIF20B\KIF23\KIF2A\KNTC1\KPNA2\LIG4\LRRCC1\MAP9\MAPK6\MCM6\MCM8\MDM2\MIS12\MIS18BP1\MKI67\MND1\MPH…
